# Supplementary material for: Identification of cpxS mutational resistome in Pseudomonas aeruginosa
Source: Antimicrob Agents Chemother. 2023 Oct 6;67(11):e00921-23. doi: 10.1128/aac.00921-23 (PMC10648845; doi:10.1128/aac.00921-23)
Supplement: Table S3 — BlastN alignment of the cpxS coding region of PA14 with the cpxS coding regions of 3999 published genomes of P. aeruginosa isolates [file aac.00921-23-s0008.xls]

## Sheet: Export
Supplementary Table S3. BlastN alignment of the cpxS coding region of PA14 with the cpxS coding regions of 3999 published genomes of P. aeruginosa isolates.
Seq Identifer (Query)	Query Start	Query Stop	Accession (Subject)	Replicon Name (Subject)	Subject Start	Subject Stop	Alignment Length	% Identity	E-value	Gaps	Mismatches	Bit Score	Aligned part of query sequence	Aligned part of subject sequence
Query_1	1	1338	NZ_CTCP01000016	Pseudomonas aeruginosa isolate 15.321Gb (contig_16)	117598	116261	1338	100.000	0	0	0	2471	ATGCGTTCACTCTTCTGGCGAATCCTCGCCGCCTTCTGGCTGGCCCTGCTGCTGGTAGCCGGGCTTTCCATCCTGCTGGGTCGCGCGCTGAACCAAGACACCTGGATCATCGCCCGCCATCCCGGCCTGAAGGATCTCGCCGAGCAGTGGACCGCCCTCTACGAAGAACAGGGCAGCTACGCGGCCCAGGGCTTGCTGGAGCAACGCCGCCGCGACTACGGGATTTCCATCCAGGTGCTCGACGAAAGCGGCCAGCGCCTGGTCGACGGCACCTACCTGCCGCGCCCCCGCCACCGCCCGCCGCGCACCAGCGACCGCAACCTGCCGCGCTTCCCCTGGCGCCAACTGAGCCAGGAATACGTCAGCCCGCAGAGCAACCATACCTATCTGTTCATCTAC…	ATGCGTTCACTCTTCTGGCGAATCCTCGCCGCCTTCTGGCTGGCCCTGCTGCTGGTAGCCGGGCTTTCCATCCTGCTGGGTCGCGCGCTGAACCAAGACACCTGGATCATCGCCCGCCATCCCGGCCTGAAGGATCTCGCCGAGCAGTGGACCGCCCTCTACGAAGAACAGGGCAGCTACGCGGCCCAGGGCTTGCTGGAGCAACGCCGCCGCGACTACGGGATTTCCATCCAGGTGCTCGACGAAAGCGGCCAGCGCCTGGTCGACGGCACCTACCTGCCGCGCCCCCGCCACCGCCCGCCGCGCACCAGCGACCGCAACCTGCCGCGCTTCCCCTGGCGCCAACTGAGCCAGGAATACGTCAGCCCGCAGAGCAACCATACCTATCTGTTCATCTAC…
Query_1	1	1338	NZ_CTDS01000079	Pseudomonas aeruginosa isolate 15.311Gb (contig_79)	18834	20171	1338	100.000	0	0	0	2471	ATGCGTTCACTCTTCTGGCGAATCCTCGCCGCCTTCTGGCTGGCCCTGCTGCTGGTAGCCGGGCTTTCCATCCTGCTGGGTCGCGCGCTGAACCAAGACACCTGGATCATCGCCCGCCATCCCGGCCTGAAGGATCTCGCCGAGCAGTGGACCGCCCTCTACGAAGAACAGGGCAGCTACGCGGCCCAGGGCTTGCTGGAGCAACGCCGCCGCGACTACGGGATTTCCATCCAGGTGCTCGACGAAAGCGGCCAGCGCCTGGTCGACGGCACCTACCTGCCGCGCCCCCGCCACCGCCCGCCGCGCACCAGCGACCGCAACCTGCCGCGCTTCCCCTGGCGCCAACTGAGCCAGGAATACGTCAGCCCGCAGAGCAACCATACCTATCTGTTCATCTAC…	ATGCGTTCACTCTTCTGGCGAATCCTCGCCGCCTTCTGGCTGGCCCTGCTGCTGGTAGCCGGGCTTTCCATCCTGCTGGGTCGCGCGCTGAACCAAGACACCTGGATCATCGCCCGCCATCCCGGCCTGAAGGATCTCGCCGAGCAGTGGACCGCCCTCTACGAAGAACAGGGCAGCTACGCGGCCCAGGGCTTGCTGGAGCAACGCCGCCGCGACTACGGGATTTCCATCCAGGTGCTCGACGAAAGCGGCCAGCGCCTGGTCGACGGCACCTACCTGCCGCGCCCCCGCCACCGCCCGCCGCGCACCAGCGACCGCAACCTGCCGCGCTTCCCCTGGCGCCAACTGAGCCAGGAATACGTCAGCCCGCAGAGCAACCATACCTATCTGTTCATCTAC…
Query_1	1	1338	NZ_CUXO01000039	Pseudomonas aeruginosa isolate 15.211Ga (contig_39)	117598	116261	1338	100.000	0	0	0	2471	ATGCGTTCACTCTTCTGGCGAATCCTCGCCGCCTTCTGGCTGGCCCTGCTGCTGGTAGCCGGGCTTTCCATCCTGCTGGGTCGCGCGCTGAACCAAGACACCTGGATCATCGCCCGCCATCCCGGCCTGAAGGATCTCGCCGAGCAGTGGACCGCCCTCTACGAAGAACAGGGCAGCTACGCGGCCCAGGGCTTGCTGGAGCAACGCCGCCGCGACTACGGGATTTCCATCCAGGTGCTCGACGAAAGCGGCCAGCGCCTGGTCGACGGCACCTACCTGCCGCGCCCCCGCCACCGCCCGCCGCGCACCAGCGACCGCAACCTGCCGCGCTTCCCCTGGCGCCAACTGAGCCAGGAATACGTCAGCCCGCAGAGCAACCATACCTATCTGTTCATCTAC…	ATGCGTTCACTCTTCTGGCGAATCCTCGCCGCCTTCTGGCTGGCCCTGCTGCTGGTAGCCGGGCTTTCCATCCTGCTGGGTCGCGCGCTGAACCAAGACACCTGGATCATCGCCCGCCATCCCGGCCTGAAGGATCTCGCCGAGCAGTGGACCGCCCTCTACGAAGAACAGGGCAGCTACGCGGCCCAGGGCTTGCTGGAGCAACGCCGCCGCGACTACGGGATTTCCATCCAGGTGCTCGACGAAAGCGGCCAGCGCCTGGTCGACGGCACCTACCTGCCGCGCCCCCGCCACCGCCCGCCGCGCACCAGCGACCGCAACCTGCCGCGCTTCCCCTGGCGCCAACTGAGCCAGGAATACGTCAGCCCGCAGAGCAACCATACCTATCTGTTCATCTAC…
Query_1	1	1338	NZ_CTDP01000043	Pseudomonas aeruginosa isolate 10% 2 (contig_43)	18834	20171	1338	100.000	0	0	0	2471	ATGCGTTCACTCTTCTGGCGAATCCTCGCCGCCTTCTGGCTGGCCCTGCTGCTGGTAGCCGGGCTTTCCATCCTGCTGGGTCGCGCGCTGAACCAAGACACCTGGATCATCGCCCGCCATCCCGGCCTGAAGGATCTCGCCGAGCAGTGGACCGCCCTCTACGAAGAACAGGGCAGCTACGCGGCCCAGGGCTTGCTGGAGCAACGCCGCCGCGACTACGGGATTTCCATCCAGGTGCTCGACGAAAGCGGCCAGCGCCTGGTCGACGGCACCTACCTGCCGCGCCCCCGCCACCGCCCGCCGCGCACCAGCGACCGCAACCTGCCGCGCTTCCCCTGGCGCCAACTGAGCCAGGAATACGTCAGCCCGCAGAGCAACCATACCTATCTGTTCATCTAC…	ATGCGTTCACTCTTCTGGCGAATCCTCGCCGCCTTCTGGCTGGCCCTGCTGCTGGTAGCCGGGCTTTCCATCCTGCTGGGTCGCGCGCTGAACCAAGACACCTGGATCATCGCCCGCCATCCCGGCCTGAAGGATCTCGCCGAGCAGTGGACCGCCCTCTACGAAGAACAGGGCAGCTACGCGGCCCAGGGCTTGCTGGAGCAACGCCGCCGCGACTACGGGATTTCCATCCAGGTGCTCGACGAAAGCGGCCAGCGCCTGGTCGACGGCACCTACCTGCCGCGCCCCCGCCACCGCCCGCCGCGCACCAGCGACCGCAACCTGCCGCGCTTCCCCTGGCGCCAACTGAGCCAGGAATACGTCAGCCCGCAGAGCAACCATACCTATCTGTTCATCTAC…
Query_1	1	1338	NZ_CUXN01000076	Pseudomonas aeruginosa isolate TSB 4 (contig_76)	117598	116261	1338	100.000	0	0	0	2471	ATGCGTTCACTCTTCTGGCGAATCCTCGCCGCCTTCTGGCTGGCCCTGCTGCTGGTAGCCGGGCTTTCCATCCTGCTGGGTCGCGCGCTGAACCAAGACACCTGGATCATCGCCCGCCATCCCGGCCTGAAGGATCTCGCCGAGCAGTGGACCGCCCTCTACGAAGAACAGGGCAGCTACGCGGCCCAGGGCTTGCTGGAGCAACGCCGCCGCGACTACGGGATTTCCATCCAGGTGCTCGACGAAAGCGGCCAGCGCCTGGTCGACGGCACCTACCTGCCGCGCCCCCGCCACCGCCCGCCGCGCACCAGCGACCGCAACCTGCCGCGCTTCCCCTGGCGCCAACTGAGCCAGGAATACGTCAGCCCGCAGAGCAACCATACCTATCTGTTCATCTAC…	ATGCGTTCACTCTTCTGGCGAATCCTCGCCGCCTTCTGGCTGGCCCTGCTGCTGGTAGCCGGGCTTTCCATCCTGCTGGGTCGCGCGCTGAACCAAGACACCTGGATCATCGCCCGCCATCCCGGCCTGAAGGATCTCGCCGAGCAGTGGACCGCCCTCTACGAAGAACAGGGCAGCTACGCGGCCCAGGGCTTGCTGGAGCAACGCCGCCGCGACTACGGGATTTCCATCCAGGTGCTCGACGAAAGCGGCCAGCGCCTGGTCGACGGCACCTACCTGCCGCGCCCCCGCCACCGCCCGCCGCGCACCAGCGACCGCAACCTGCCGCGCTTCCCCTGGCGCCAACTGAGCCAGGAATACGTCAGCCCGCAGAGCAACCATACCTATCTGTTCATCTAC…
Query_1	1	1338	NZ_CUXM01000068	Pseudomonas aeruginosa isolate 2.5% 3 (contig_68)	18806	20143	1338	100.000	0	0	0	2471	ATGCGTTCACTCTTCTGGCGAATCCTCGCCGCCTTCTGGCTGGCCCTGCTGCTGGTAGCCGGGCTTTCCATCCTGCTGGGTCGCGCGCTGAACCAAGACACCTGGATCATCGCCCGCCATCCCGGCCTGAAGGATCTCGCCGAGCAGTGGACCGCCCTCTACGAAGAACAGGGCAGCTACGCGGCCCAGGGCTTGCTGGAGCAACGCCGCCGCGACTACGGGATTTCCATCCAGGTGCTCGACGAAAGCGGCCAGCGCCTGGTCGACGGCACCTACCTGCCGCGCCCCCGCCACCGCCCGCCGCGCACCAGCGACCGCAACCTGCCGCGCTTCCCCTGGCGCCAACTGAGCCAGGAATACGTCAGCCCGCAGAGCAACCATACCTATCTGTTCATCTAC…	ATGCGTTCACTCTTCTGGCGAATCCTCGCCGCCTTCTGGCTGGCCCTGCTGCTGGTAGCCGGGCTTTCCATCCTGCTGGGTCGCGCGCTGAACCAAGACACCTGGATCATCGCCCGCCATCCCGGCCTGAAGGATCTCGCCGAGCAGTGGACCGCCCTCTACGAAGAACAGGGCAGCTACGCGGCCCAGGGCTTGCTGGAGCAACGCCGCCGCGACTACGGGATTTCCATCCAGGTGCTCGACGAAAGCGGCCAGCGCCTGGTCGACGGCACCTACCTGCCGCGCCCCCGCCACCGCCCGCCGCGCACCAGCGACCGCAACCTGCCGCGCTTCCCCTGGCGCCAACTGAGCCAGGAATACGTCAGCCCGCAGAGCAACCATACCTATCTGTTCATCTAC…
Query_1	1	1338	NZ_CTDN01000029	Pseudomonas aeruginosa isolate ATCC 15442 (contig_29)	117598	116261	1338	100.000	0	0	0	2471	ATGCGTTCACTCTTCTGGCGAATCCTCGCCGCCTTCTGGCTGGCCCTGCTGCTGGTAGCCGGGCTTTCCATCCTGCTGGGTCGCGCGCTGAACCAAGACACCTGGATCATCGCCCGCCATCCCGGCCTGAAGGATCTCGCCGAGCAGTGGACCGCCCTCTACGAAGAACAGGGCAGCTACGCGGCCCAGGGCTTGCTGGAGCAACGCCGCCGCGACTACGGGATTTCCATCCAGGTGCTCGACGAAAGCGGCCAGCGCCTGGTCGACGGCACCTACCTGCCGCGCCCCCGCCACCGCCCGCCGCGCACCAGCGACCGCAACCTGCCGCGCTTCCCCTGGCGCCAACTGAGCCAGGAATACGTCAGCCCGCAGAGCAACCATACCTATCTGTTCATCTAC…	ATGCGTTCACTCTTCTGGCGAATCCTCGCCGCCTTCTGGCTGGCCCTGCTGCTGGTAGCCGGGCTTTCCATCCTGCTGGGTCGCGCGCTGAACCAAGACACCTGGATCATCGCCCGCCATCCCGGCCTGAAGGATCTCGCCGAGCAGTGGACCGCCCTCTACGAAGAACAGGGCAGCTACGCGGCCCAGGGCTTGCTGGAGCAACGCCGCCGCGACTACGGGATTTCCATCCAGGTGCTCGACGAAAGCGGCCAGCGCCTGGTCGACGGCACCTACCTGCCGCGCCCCCGCCACCGCCCGCCGCGCACCAGCGACCGCAACCTGCCGCGCTTCCCCTGGCGCCAACTGAGCCAGGAATACGTCAGCCCGCAGAGCAACCATACCTATCTGTTCATCTAC…
Query_1	1	1338	NZ_CUXL01000019	Pseudomonas aeruginosa isolate RW149 (contig_19)	117598	116261	1338	100.000	0	0	0	2471	ATGCGTTCACTCTTCTGGCGAATCCTCGCCGCCTTCTGGCTGGCCCTGCTGCTGGTAGCCGGGCTTTCCATCCTGCTGGGTCGCGCGCTGAACCAAGACACCTGGATCATCGCCCGCCATCCCGGCCTGAAGGATCTCGCCGAGCAGTGGACCGCCCTCTACGAAGAACAGGGCAGCTACGCGGCCCAGGGCTTGCTGGAGCAACGCCGCCGCGACTACGGGATTTCCATCCAGGTGCTCGACGAAAGCGGCCAGCGCCTGGTCGACGGCACCTACCTGCCGCGCCCCCGCCACCGCCCGCCGCGCACCAGCGACCGCAACCTGCCGCGCTTCCCCTGGCGCCAACTGAGCCAGGAATACGTCAGCCCGCAGAGCAACCATACCTATCTGTTCATCTAC…	ATGCGTTCACTCTTCTGGCGAATCCTCGCCGCCTTCTGGCTGGCCCTGCTGCTGGTAGCCGGGCTTTCCATCCTGCTGGGTCGCGCGCTGAACCAAGACACCTGGATCATCGCCCGCCATCCCGGCCTGAAGGATCTCGCCGAGCAGTGGACCGCCCTCTACGAAGAACAGGGCAGCTACGCGGCCCAGGGCTTGCTGGAGCAACGCCGCCGCGACTACGGGATTTCCATCCAGGTGCTCGACGAAAGCGGCCAGCGCCTGGTCGACGGCACCTACCTGCCGCGCCCCCGCCACCGCCCGCCGCGCACCAGCGACCGCAACCTGCCGCGCTTCCCCTGGCGCCAACTGAGCCAGGAATACGTCAGCCCGCAGAGCAACCATACCTATCTGTTCATCTAC…
Query_1	1	1338	NZ_CTDM01000041	Pseudomonas aeruginosa isolate RW30 (contig_41)	117598	116261	1338	100.000	0	0	0	2471	ATGCGTTCACTCTTCTGGCGAATCCTCGCCGCCTTCTGGCTGGCCCTGCTGCTGGTAGCCGGGCTTTCCATCCTGCTGGGTCGCGCGCTGAACCAAGACACCTGGATCATCGCCCGCCATCCCGGCCTGAAGGATCTCGCCGAGCAGTGGACCGCCCTCTACGAAGAACAGGGCAGCTACGCGGCCCAGGGCTTGCTGGAGCAACGCCGCCGCGACTACGGGATTTCCATCCAGGTGCTCGACGAAAGCGGCCAGCGCCTGGTCGACGGCACCTACCTGCCGCGCCCCCGCCACCGCCCGCCGCGCACCAGCGACCGCAACCTGCCGCGCTTCCCCTGGCGCCAACTGAGCCAGGAATACGTCAGCCCGCAGAGCAACCATACCTATCTGTTCATCTAC…	ATGCGTTCACTCTTCTGGCGAATCCTCGCCGCCTTCTGGCTGGCCCTGCTGCTGGTAGCCGGGCTTTCCATCCTGCTGGGTCGCGCGCTGAACCAAGACACCTGGATCATCGCCCGCCATCCCGGCCTGAAGGATCTCGCCGAGCAGTGGACCGCCCTCTACGAAGAACAGGGCAGCTACGCGGCCCAGGGCTTGCTGGAGCAACGCCGCCGCGACTACGGGATTTCCATCCAGGTGCTCGACGAAAGCGGCCAGCGCCTGGTCGACGGCACCTACCTGCCGCGCCCCCGCCACCGCCCGCCGCGCACCAGCGACCGCAACCTGCCGCGCTTCCCCTGGCGCCAACTGAGCCAGGAATACGTCAGCCCGCAGAGCAACCATACCTATCTGTTCATCTAC…
Query_1	1	1338	NZ_CTDL01000042	Pseudomonas aeruginosa isolate TSB Pool (contig_42)	117598	116261	1338	100.000	0	0	0	2471	ATGCGTTCACTCTTCTGGCGAATCCTCGCCGCCTTCTGGCTGGCCCTGCTGCTGGTAGCCGGGCTTTCCATCCTGCTGGGTCGCGCGCTGAACCAAGACACCTGGATCATCGCCCGCCATCCCGGCCTGAAGGATCTCGCCGAGCAGTGGACCGCCCTCTACGAAGAACAGGGCAGCTACGCGGCCCAGGGCTTGCTGGAGCAACGCCGCCGCGACTACGGGATTTCCATCCAGGTGCTCGACGAAAGCGGCCAGCGCCTGGTCGACGGCACCTACCTGCCGCGCCCCCGCCACCGCCCGCCGCGCACCAGCGACCGCAACCTGCCGCGCTTCCCCTGGCGCCAACTGAGCCAGGAATACGTCAGCCCGCAGAGCAACCATACCTATCTGTTCATCTAC…	ATGCGTTCACTCTTCTGGCGAATCCTCGCCGCCTTCTGGCTGGCCCTGCTGCTGGTAGCCGGGCTTTCCATCCTGCTGGGTCGCGCGCTGAACCAAGACACCTGGATCATCGCCCGCCATCCCGGCCTGAAGGATCTCGCCGAGCAGTGGACCGCCCTCTACGAAGAACAGGGCAGCTACGCGGCCCAGGGCTTGCTGGAGCAACGCCGCCGCGACTACGGGATTTCCATCCAGGTGCTCGACGAAAGCGGCCAGCGCCTGGTCGACGGCACCTACCTGCCGCGCCCCCGCCACCGCCCGCCGCGCACCAGCGACCGCAACCTGCCGCGCTTCCCCTGGCGCCAACTGAGCCAGGAATACGTCAGCCCGCAGAGCAACCATACCTATCTGTTCATCTAC…
Query_1	1	1338	NZ_CUXK01000076	Pseudomonas aeruginosa isolate 15.311Ga (contig_76)	18834	20171	1338	100.000	0	0	0	2471	ATGCGTTCACTCTTCTGGCGAATCCTCGCCGCCTTCTGGCTGGCCCTGCTGCTGGTAGCCGGGCTTTCCATCCTGCTGGGTCGCGCGCTGAACCAAGACACCTGGATCATCGCCCGCCATCCCGGCCTGAAGGATCTCGCCGAGCAGTGGACCGCCCTCTACGAAGAACAGGGCAGCTACGCGGCCCAGGGCTTGCTGGAGCAACGCCGCCGCGACTACGGGATTTCCATCCAGGTGCTCGACGAAAGCGGCCAGCGCCTGGTCGACGGCACCTACCTGCCGCGCCCCCGCCACCGCCCGCCGCGCACCAGCGACCGCAACCTGCCGCGCTTCCCCTGGCGCCAACTGAGCCAGGAATACGTCAGCCCGCAGAGCAACCATACCTATCTGTTCATCTAC…	ATGCGTTCACTCTTCTGGCGAATCCTCGCCGCCTTCTGGCTGGCCCTGCTGCTGGTAGCCGGGCTTTCCATCCTGCTGGGTCGCGCGCTGAACCAAGACACCTGGATCATCGCCCGCCATCCCGGCCTGAAGGATCTCGCCGAGCAGTGGACCGCCCTCTACGAAGAACAGGGCAGCTACGCGGCCCAGGGCTTGCTGGAGCAACGCCGCCGCGACTACGGGATTTCCATCCAGGTGCTCGACGAAAGCGGCCAGCGCCTGGTCGACGGCACCTACCTGCCGCGCCCCCGCCACCGCCCGCCGCGCACCAGCGACCGCAACCTGCCGCGCTTCCCCTGGCGCCAACTGAGCCAGGAATACGTCAGCCCGCAGAGCAACCATACCTATCTGTTCATCTAC…
Query_1	1	1338	NZ_CP047643.1	Pseudomonas aeruginosa CI27 (chromosome)	2078401	2077064	1338	100.000	0	0	0	2471	ATGCGTTCACTCTTCTGGCGAATCCTCGCCGCCTTCTGGCTGGCCCTGCTGCTGGTAGCCGGGCTTTCCATCCTGCTGGGTCGCGCGCTGAACCAAGACACCTGGATCATCGCCCGCCATCCCGGCCTGAAGGATCTCGCCGAGCAGTGGACCGCCCTCTACGAAGAACAGGGCAGCTACGCGGCCCAGGGCTTGCTGGAGCAACGCCGCCGCGACTACGGGATTTCCATCCAGGTGCTCGACGAAAGCGGCCAGCGCCTGGTCGACGGCACCTACCTGCCGCGCCCCCGCCACCGCCCGCCGCGCACCAGCGACCGCAACCTGCCGCGCTTCCCCTGGCGCCAACTGAGCCAGGAATACGTCAGCCCGCAGAGCAACCATACCTATCTGTTCATCTAC…	ATGCGTTCACTCTTCTGGCGAATCCTCGCCGCCTTCTGGCTGGCCCTGCTGCTGGTAGCCGGGCTTTCCATCCTGCTGGGTCGCGCGCTGAACCAAGACACCTGGATCATCGCCCGCCATCCCGGCCTGAAGGATCTCGCCGAGCAGTGGACCGCCCTCTACGAAGAACAGGGCAGCTACGCGGCCCAGGGCTTGCTGGAGCAACGCCGCCGCGACTACGGGATTTCCATCCAGGTGCTCGACGAAAGCGGCCAGCGCCTGGTCGACGGCACCTACCTGCCGCGCCCCCGCCACCGCCCGCCGCGCACCAGCGACCGCAACCTGCCGCGCTTCCCCTGGCGCCAACTGAGCCAGGAATACGTCAGCCCGCAGAGCAACCATACCTATCTGTTCATCTAC…
Query_1	1	1338	NZ_CUXI01000079	Pseudomonas aeruginosa isolate 15.121c (contig_79)	18834	20171	1338	100.000	0	0	0	2471	ATGCGTTCACTCTTCTGGCGAATCCTCGCCGCCTTCTGGCTGGCCCTGCTGCTGGTAGCCGGGCTTTCCATCCTGCTGGGTCGCGCGCTGAACCAAGACACCTGGATCATCGCCCGCCATCCCGGCCTGAAGGATCTCGCCGAGCAGTGGACCGCCCTCTACGAAGAACAGGGCAGCTACGCGGCCCAGGGCTTGCTGGAGCAACGCCGCCGCGACTACGGGATTTCCATCCAGGTGCTCGACGAAAGCGGCCAGCGCCTGGTCGACGGCACCTACCTGCCGCGCCCCCGCCACCGCCCGCCGCGCACCAGCGACCGCAACCTGCCGCGCTTCCCCTGGCGCCAACTGAGCCAGGAATACGTCAGCCCGCAGAGCAACCATACCTATCTGTTCATCTAC…	ATGCGTTCACTCTTCTGGCGAATCCTCGCCGCCTTCTGGCTGGCCCTGCTGCTGGTAGCCGGGCTTTCCATCCTGCTGGGTCGCGCGCTGAACCAAGACACCTGGATCATCGCCCGCCATCCCGGCCTGAAGGATCTCGCCGAGCAGTGGACCGCCCTCTACGAAGAACAGGGCAGCTACGCGGCCCAGGGCTTGCTGGAGCAACGCCGCCGCGACTACGGGATTTCCATCCAGGTGCTCGACGAAAGCGGCCAGCGCCTGGTCGACGGCACCTACCTGCCGCGCCCCCGCCACCGCCCGCCGCGCACCAGCGACCGCAACCTGCCGCGCTTCCCCTGGCGCCAACTGAGCCAGGAATACGTCAGCCCGCAGAGCAACCATACCTATCTGTTCATCTAC…
Query_1	1	1338	NZ_CTDJ01000032	Pseudomonas aeruginosa isolate 15% 5 (contig_32)	117598	116261	1338	100.000	0	0	0	2471	ATGCGTTCACTCTTCTGGCGAATCCTCGCCGCCTTCTGGCTGGCCCTGCTGCTGGTAGCCGGGCTTTCCATCCTGCTGGGTCGCGCGCTGAACCAAGACACCTGGATCATCGCCCGCCATCCCGGCCTGAAGGATCTCGCCGAGCAGTGGACCGCCCTCTACGAAGAACAGGGCAGCTACGCGGCCCAGGGCTTGCTGGAGCAACGCCGCCGCGACTACGGGATTTCCATCCAGGTGCTCGACGAAAGCGGCCAGCGCCTGGTCGACGGCACCTACCTGCCGCGCCCCCGCCACCGCCCGCCGCGCACCAGCGACCGCAACCTGCCGCGCTTCCCCTGGCGCCAACTGAGCCAGGAATACGTCAGCCCGCAGAGCAACCATACCTATCTGTTCATCTAC…	ATGCGTTCACTCTTCTGGCGAATCCTCGCCGCCTTCTGGCTGGCCCTGCTGCTGGTAGCCGGGCTTTCCATCCTGCTGGGTCGCGCGCTGAACCAAGACACCTGGATCATCGCCCGCCATCCCGGCCTGAAGGATCTCGCCGAGCAGTGGACCGCCCTCTACGAAGAACAGGGCAGCTACGCGGCCCAGGGCTTGCTGGAGCAACGCCGCCGCGACTACGGGATTTCCATCCAGGTGCTCGACGAAAGCGGCCAGCGCCTGGTCGACGGCACCTACCTGCCGCGCCCCCGCCACCGCCCGCCGCGCACCAGCGACCGCAACCTGCCGCGCTTCCCCTGGCGCCAACTGAGCCAGGAATACGTCAGCCCGCAGAGCAACCATACCTATCTGTTCATCTAC…
Query_1	1	1338	NZ_CP093032.1	Pseudomonas aeruginosa H02 (CP093032.1)	1977490	1976153	1338	100.000	0	0	0	2471	ATGCGTTCACTCTTCTGGCGAATCCTCGCCGCCTTCTGGCTGGCCCTGCTGCTGGTAGCCGGGCTTTCCATCCTGCTGGGTCGCGCGCTGAACCAAGACACCTGGATCATCGCCCGCCATCCCGGCCTGAAGGATCTCGCCGAGCAGTGGACCGCCCTCTACGAAGAACAGGGCAGCTACGCGGCCCAGGGCTTGCTGGAGCAACGCCGCCGCGACTACGGGATTTCCATCCAGGTGCTCGACGAAAGCGGCCAGCGCCTGGTCGACGGCACCTACCTGCCGCGCCCCCGCCACCGCCCGCCGCGCACCAGCGACCGCAACCTGCCGCGCTTCCCCTGGCGCCAACTGAGCCAGGAATACGTCAGCCCGCAGAGCAACCATACCTATCTGTTCATCTAC…	ATGCGTTCACTCTTCTGGCGAATCCTCGCCGCCTTCTGGCTGGCCCTGCTGCTGGTAGCCGGGCTTTCCATCCTGCTGGGTCGCGCGCTGAACCAAGACACCTGGATCATCGCCCGCCATCCCGGCCTGAAGGATCTCGCCGAGCAGTGGACCGCCCTCTACGAAGAACAGGGCAGCTACGCGGCCCAGGGCTTGCTGGAGCAACGCCGCCGCGACTACGGGATTTCCATCCAGGTGCTCGACGAAAGCGGCCAGCGCCTGGTCGACGGCACCTACCTGCCGCGCCCCCGCCACCGCCCGCCGCGCACCAGCGACCGCAACCTGCCGCGCTTCCCCTGGCGCCAACTGAGCCAGGAATACGTCAGCCCGCAGAGCAACCATACCTATCTGTTCATCTAC…
Query_1	1	1338	NZ_CTDK01000052	Pseudomonas aeruginosa isolate 12.5% 6 (contig_52)	117598	116261	1338	100.000	0	0	0	2471	ATGCGTTCACTCTTCTGGCGAATCCTCGCCGCCTTCTGGCTGGCCCTGCTGCTGGTAGCCGGGCTTTCCATCCTGCTGGGTCGCGCGCTGAACCAAGACACCTGGATCATCGCCCGCCATCCCGGCCTGAAGGATCTCGCCGAGCAGTGGACCGCCCTCTACGAAGAACAGGGCAGCTACGCGGCCCAGGGCTTGCTGGAGCAACGCCGCCGCGACTACGGGATTTCCATCCAGGTGCTCGACGAAAGCGGCCAGCGCCTGGTCGACGGCACCTACCTGCCGCGCCCCCGCCACCGCCCGCCGCGCACCAGCGACCGCAACCTGCCGCGCTTCCCCTGGCGCCAACTGAGCCAGGAATACGTCAGCCCGCAGAGCAACCATACCTATCTGTTCATCTAC…	ATGCGTTCACTCTTCTGGCGAATCCTCGCCGCCTTCTGGCTGGCCCTGCTGCTGGTAGCCGGGCTTTCCATCCTGCTGGGTCGCGCGCTGAACCAAGACACCTGGATCATCGCCCGCCATCCCGGCCTGAAGGATCTCGCCGAGCAGTGGACCGCCCTCTACGAAGAACAGGGCAGCTACGCGGCCCAGGGCTTGCTGGAGCAACGCCGCCGCGACTACGGGATTTCCATCCAGGTGCTCGACGAAAGCGGCCAGCGCCTGGTCGACGGCACCTACCTGCCGCGCCCCCGCCACCGCCCGCCGCGCACCAGCGACCGCAACCTGCCGCGCTTCCCCTGGCGCCAACTGAGCCAGGAATACGTCAGCCCGCAGAGCAACCATACCTATCTGTTCATCTAC…
Query_1	1	1338	NZ_CTDI01000030	Pseudomonas aeruginosa isolate 10% 9 (contig_30)	117598	116261	1338	100.000	0	0	0	2471	ATGCGTTCACTCTTCTGGCGAATCCTCGCCGCCTTCTGGCTGGCCCTGCTGCTGGTAGCCGGGCTTTCCATCCTGCTGGGTCGCGCGCTGAACCAAGACACCTGGATCATCGCCCGCCATCCCGGCCTGAAGGATCTCGCCGAGCAGTGGACCGCCCTCTACGAAGAACAGGGCAGCTACGCGGCCCAGGGCTTGCTGGAGCAACGCCGCCGCGACTACGGGATTTCCATCCAGGTGCTCGACGAAAGCGGCCAGCGCCTGGTCGACGGCACCTACCTGCCGCGCCCCCGCCACCGCCCGCCGCGCACCAGCGACCGCAACCTGCCGCGCTTCCCCTGGCGCCAACTGAGCCAGGAATACGTCAGCCCGCAGAGCAACCATACCTATCTGTTCATCTAC…	ATGCGTTCACTCTTCTGGCGAATCCTCGCCGCCTTCTGGCTGGCCCTGCTGCTGGTAGCCGGGCTTTCCATCCTGCTGGGTCGCGCGCTGAACCAAGACACCTGGATCATCGCCCGCCATCCCGGCCTGAAGGATCTCGCCGAGCAGTGGACCGCCCTCTACGAAGAACAGGGCAGCTACGCGGCCCAGGGCTTGCTGGAGCAACGCCGCCGCGACTACGGGATTTCCATCCAGGTGCTCGACGAAAGCGGCCAGCGCCTGGTCGACGGCACCTACCTGCCGCGCCCCCGCCACCGCCCGCCGCGCACCAGCGACCGCAACCTGCCGCGCTTCCCCTGGCGCCAACTGAGCCAGGAATACGTCAGCCCGCAGAGCAACCATACCTATCTGTTCATCTAC…
Query_1	1	1338	NZ_JAIWSC010000020.1	Pseudomonas aeruginosa P3-S11 (NODE_20_contig)	117670	116333	1338	100.000	0	0	0	2471	ATGCGTTCACTCTTCTGGCGAATCCTCGCCGCCTTCTGGCTGGCCCTGCTGCTGGTAGCCGGGCTTTCCATCCTGCTGGGTCGCGCGCTGAACCAAGACACCTGGATCATCGCCCGCCATCCCGGCCTGAAGGATCTCGCCGAGCAGTGGACCGCCCTCTACGAAGAACAGGGCAGCTACGCGGCCCAGGGCTTGCTGGAGCAACGCCGCCGCGACTACGGGATTTCCATCCAGGTGCTCGACGAAAGCGGCCAGCGCCTGGTCGACGGCACCTACCTGCCGCGCCCCCGCCACCGCCCGCCGCGCACCAGCGACCGCAACCTGCCGCGCTTCCCCTGGCGCCAACTGAGCCAGGAATACGTCAGCCCGCAGAGCAACCATACCTATCTGTTCATCTAC…	ATGCGTTCACTCTTCTGGCGAATCCTCGCCGCCTTCTGGCTGGCCCTGCTGCTGGTAGCCGGGCTTTCCATCCTGCTGGGTCGCGCGCTGAACCAAGACACCTGGATCATCGCCCGCCATCCCGGCCTGAAGGATCTCGCCGAGCAGTGGACCGCCCTCTACGAAGAACAGGGCAGCTACGCGGCCCAGGGCTTGCTGGAGCAACGCCGCCGCGACTACGGGATTTCCATCCAGGTGCTCGACGAAAGCGGCCAGCGCCTGGTCGACGGCACCTACCTGCCGCGCCCCCGCCACCGCCCGCCGCGCACCAGCGACCGCAACCTGCCGCGCTTCCCCTGGCGCCAACTGAGCCAGGAATACGTCAGCCCGCAGAGCAACCATACCTATCTGTTCATCTAC…
Query_1	1	1338	NZ_CTDH01000049	Pseudomonas aeruginosa isolate 10% 1 (contig_49)	117598	116261	1338	100.000	0	0	0	2471	ATGCGTTCACTCTTCTGGCGAATCCTCGCCGCCTTCTGGCTGGCCCTGCTGCTGGTAGCCGGGCTTTCCATCCTGCTGGGTCGCGCGCTGAACCAAGACACCTGGATCATCGCCCGCCATCCCGGCCTGAAGGATCTCGCCGAGCAGTGGACCGCCCTCTACGAAGAACAGGGCAGCTACGCGGCCCAGGGCTTGCTGGAGCAACGCCGCCGCGACTACGGGATTTCCATCCAGGTGCTCGACGAAAGCGGCCAGCGCCTGGTCGACGGCACCTACCTGCCGCGCCCCCGCCACCGCCCGCCGCGCACCAGCGACCGCAACCTGCCGCGCTTCCCCTGGCGCCAACTGAGCCAGGAATACGTCAGCCCGCAGAGCAACCATACCTATCTGTTCATCTAC…	ATGCGTTCACTCTTCTGGCGAATCCTCGCCGCCTTCTGGCTGGCCCTGCTGCTGGTAGCCGGGCTTTCCATCCTGCTGGGTCGCGCGCTGAACCAAGACACCTGGATCATCGCCCGCCATCCCGGCCTGAAGGATCTCGCCGAGCAGTGGACCGCCCTCTACGAAGAACAGGGCAGCTACGCGGCCCAGGGCTTGCTGGAGCAACGCCGCCGCGACTACGGGATTTCCATCCAGGTGCTCGACGAAAGCGGCCAGCGCCTGGTCGACGGCACCTACCTGCCGCGCCCCCGCCACCGCCCGCCGCGCACCAGCGACCGCAACCTGCCGCGCTTCCCCTGGCGCCAACTGAGCCAGGAATACGTCAGCCCGCAGAGCAACCATACCTATCTGTTCATCTAC…
Query_1	1	1338	NZ_JAIWSB010000018.1	Pseudomonas aeruginosa P3-S12 (NODE_18_contig)	19143	20480	1338	100.000	0	0	0	2471	ATGCGTTCACTCTTCTGGCGAATCCTCGCCGCCTTCTGGCTGGCCCTGCTGCTGGTAGCCGGGCTTTCCATCCTGCTGGGTCGCGCGCTGAACCAAGACACCTGGATCATCGCCCGCCATCCCGGCCTGAAGGATCTCGCCGAGCAGTGGACCGCCCTCTACGAAGAACAGGGCAGCTACGCGGCCCAGGGCTTGCTGGAGCAACGCCGCCGCGACTACGGGATTTCCATCCAGGTGCTCGACGAAAGCGGCCAGCGCCTGGTCGACGGCACCTACCTGCCGCGCCCCCGCCACCGCCCGCCGCGCACCAGCGACCGCAACCTGCCGCGCTTCCCCTGGCGCCAACTGAGCCAGGAATACGTCAGCCCGCAGAGCAACCATACCTATCTGTTCATCTAC…	ATGCGTTCACTCTTCTGGCGAATCCTCGCCGCCTTCTGGCTGGCCCTGCTGCTGGTAGCCGGGCTTTCCATCCTGCTGGGTCGCGCGCTGAACCAAGACACCTGGATCATCGCCCGCCATCCCGGCCTGAAGGATCTCGCCGAGCAGTGGACCGCCCTCTACGAAGAACAGGGCAGCTACGCGGCCCAGGGCTTGCTGGAGCAACGCCGCCGCGACTACGGGATTTCCATCCAGGTGCTCGACGAAAGCGGCCAGCGCCTGGTCGACGGCACCTACCTGCCGCGCCCCCGCCACCGCCCGCCGCGCACCAGCGACCGCAACCTGCCGCGCTTCCCCTGGCGCCAACTGAGCCAGGAATACGTCAGCCCGCAGAGCAACCATACCTATCTGTTCATCTAC…
Query_1	1	1338	NZ_CTDG01000078	Pseudomonas aeruginosa isolate 2.5% 2 (contig_78)	117598	116261	1338	100.000	0	0	0	2471	ATGCGTTCACTCTTCTGGCGAATCCTCGCCGCCTTCTGGCTGGCCCTGCTGCTGGTAGCCGGGCTTTCCATCCTGCTGGGTCGCGCGCTGAACCAAGACACCTGGATCATCGCCCGCCATCCCGGCCTGAAGGATCTCGCCGAGCAGTGGACCGCCCTCTACGAAGAACAGGGCAGCTACGCGGCCCAGGGCTTGCTGGAGCAACGCCGCCGCGACTACGGGATTTCCATCCAGGTGCTCGACGAAAGCGGCCAGCGCCTGGTCGACGGCACCTACCTGCCGCGCCCCCGCCACCGCCCGCCGCGCACCAGCGACCGCAACCTGCCGCGCTTCCCCTGGCGCCAACTGAGCCAGGAATACGTCAGCCCGCAGAGCAACCATACCTATCTGTTCATCTAC…	ATGCGTTCACTCTTCTGGCGAATCCTCGCCGCCTTCTGGCTGGCCCTGCTGCTGGTAGCCGGGCTTTCCATCCTGCTGGGTCGCGCGCTGAACCAAGACACCTGGATCATCGCCCGCCATCCCGGCCTGAAGGATCTCGCCGAGCAGTGGACCGCCCTCTACGAAGAACAGGGCAGCTACGCGGCCCAGGGCTTGCTGGAGCAACGCCGCCGCGACTACGGGATTTCCATCCAGGTGCTCGACGAAAGCGGCCAGCGCCTGGTCGACGGCACCTACCTGCCGCGCCCCCGCCACCGCCCGCCGCGCACCAGCGACCGCAACCTGCCGCGCTTCCCCTGGCGCCAACTGAGCCAGGAATACGTCAGCCCGCAGAGCAACCATACCTATCTGTTCATCTAC…
Query_1	1	1338	NZ_JAIWRY010000018.1	Pseudomonas aeruginosa P3-S6 (NODE_18_contig)	117670	116333	1338	100.000	0	0	0	2471	ATGCGTTCACTCTTCTGGCGAATCCTCGCCGCCTTCTGGCTGGCCCTGCTGCTGGTAGCCGGGCTTTCCATCCTGCTGGGTCGCGCGCTGAACCAAGACACCTGGATCATCGCCCGCCATCCCGGCCTGAAGGATCTCGCCGAGCAGTGGACCGCCCTCTACGAAGAACAGGGCAGCTACGCGGCCCAGGGCTTGCTGGAGCAACGCCGCCGCGACTACGGGATTTCCATCCAGGTGCTCGACGAAAGCGGCCAGCGCCTGGTCGACGGCACCTACCTGCCGCGCCCCCGCCACCGCCCGCCGCGCACCAGCGACCGCAACCTGCCGCGCTTCCCCTGGCGCCAACTGAGCCAGGAATACGTCAGCCCGCAGAGCAACCATACCTATCTGTTCATCTAC…	ATGCGTTCACTCTTCTGGCGAATCCTCGCCGCCTTCTGGCTGGCCCTGCTGCTGGTAGCCGGGCTTTCCATCCTGCTGGGTCGCGCGCTGAACCAAGACACCTGGATCATCGCCCGCCATCCCGGCCTGAAGGATCTCGCCGAGCAGTGGACCGCCCTCTACGAAGAACAGGGCAGCTACGCGGCCCAGGGCTTGCTGGAGCAACGCCGCCGCGACTACGGGATTTCCATCCAGGTGCTCGACGAAAGCGGCCAGCGCCTGGTCGACGGCACCTACCTGCCGCGCCCCCGCCACCGCCCGCCGCGCACCAGCGACCGCAACCTGCCGCGCTTCCCCTGGCGCCAACTGAGCCAGGAATACGTCAGCCCGCAGAGCAACCATACCTATCTGTTCATCTAC…
Query_1	1	1338	NZ_CTDF01000040	Pseudomonas aeruginosa isolate TSB 3 (contig_40)	117598	116261	1338	100.000	0	0	0	2471	ATGCGTTCACTCTTCTGGCGAATCCTCGCCGCCTTCTGGCTGGCCCTGCTGCTGGTAGCCGGGCTTTCCATCCTGCTGGGTCGCGCGCTGAACCAAGACACCTGGATCATCGCCCGCCATCCCGGCCTGAAGGATCTCGCCGAGCAGTGGACCGCCCTCTACGAAGAACAGGGCAGCTACGCGGCCCAGGGCTTGCTGGAGCAACGCCGCCGCGACTACGGGATTTCCATCCAGGTGCTCGACGAAAGCGGCCAGCGCCTGGTCGACGGCACCTACCTGCCGCGCCCCCGCCACCGCCCGCCGCGCACCAGCGACCGCAACCTGCCGCGCTTCCCCTGGCGCCAACTGAGCCAGGAATACGTCAGCCCGCAGAGCAACCATACCTATCTGTTCATCTAC…	ATGCGTTCACTCTTCTGGCGAATCCTCGCCGCCTTCTGGCTGGCCCTGCTGCTGGTAGCCGGGCTTTCCATCCTGCTGGGTCGCGCGCTGAACCAAGACACCTGGATCATCGCCCGCCATCCCGGCCTGAAGGATCTCGCCGAGCAGTGGACCGCCCTCTACGAAGAACAGGGCAGCTACGCGGCCCAGGGCTTGCTGGAGCAACGCCGCCGCGACTACGGGATTTCCATCCAGGTGCTCGACGAAAGCGGCCAGCGCCTGGTCGACGGCACCTACCTGCCGCGCCCCCGCCACCGCCCGCCGCGCACCAGCGACCGCAACCTGCCGCGCTTCCCCTGGCGCCAACTGAGCCAGGAATACGTCAGCCCGCAGAGCAACCATACCTATCTGTTCATCTAC…
Query_1	1	1338	NZ_JAIWRW010000021.1	Pseudomonas aeruginosa P3-S8 (NODE_21_contig)	19143	20480	1338	100.000	0	0	0	2471	ATGCGTTCACTCTTCTGGCGAATCCTCGCCGCCTTCTGGCTGGCCCTGCTGCTGGTAGCCGGGCTTTCCATCCTGCTGGGTCGCGCGCTGAACCAAGACACCTGGATCATCGCCCGCCATCCCGGCCTGAAGGATCTCGCCGAGCAGTGGACCGCCCTCTACGAAGAACAGGGCAGCTACGCGGCCCAGGGCTTGCTGGAGCAACGCCGCCGCGACTACGGGATTTCCATCCAGGTGCTCGACGAAAGCGGCCAGCGCCTGGTCGACGGCACCTACCTGCCGCGCCCCCGCCACCGCCCGCCGCGCACCAGCGACCGCAACCTGCCGCGCTTCCCCTGGCGCCAACTGAGCCAGGAATACGTCAGCCCGCAGAGCAACCATACCTATCTGTTCATCTAC…	ATGCGTTCACTCTTCTGGCGAATCCTCGCCGCCTTCTGGCTGGCCCTGCTGCTGGTAGCCGGGCTTTCCATCCTGCTGGGTCGCGCGCTGAACCAAGACACCTGGATCATCGCCCGCCATCCCGGCCTGAAGGATCTCGCCGAGCAGTGGACCGCCCTCTACGAAGAACAGGGCAGCTACGCGGCCCAGGGCTTGCTGGAGCAACGCCGCCGCGACTACGGGATTTCCATCCAGGTGCTCGACGAAAGCGGCCAGCGCCTGGTCGACGGCACCTACCTGCCGCGCCCCCGCCACCGCCCGCCGCGCACCAGCGACCGCAACCTGCCGCGCTTCCCCTGGCGCCAACTGAGCCAGGAATACGTCAGCCCGCAGAGCAACCATACCTATCTGTTCATCTAC…
Query_1	1	1338	NZ_CTDE01000025	Pseudomonas aeruginosa isolate ATCC 13388 (contig_25)	117598	116261	1338	100.000	0	0	0	2471	ATGCGTTCACTCTTCTGGCGAATCCTCGCCGCCTTCTGGCTGGCCCTGCTGCTGGTAGCCGGGCTTTCCATCCTGCTGGGTCGCGCGCTGAACCAAGACACCTGGATCATCGCCCGCCATCCCGGCCTGAAGGATCTCGCCGAGCAGTGGACCGCCCTCTACGAAGAACAGGGCAGCTACGCGGCCCAGGGCTTGCTGGAGCAACGCCGCCGCGACTACGGGATTTCCATCCAGGTGCTCGACGAAAGCGGCCAGCGCCTGGTCGACGGCACCTACCTGCCGCGCCCCCGCCACCGCCCGCCGCGCACCAGCGACCGCAACCTGCCGCGCTTCCCCTGGCGCCAACTGAGCCAGGAATACGTCAGCCCGCAGAGCAACCATACCTATCTGTTCATCTAC…	ATGCGTTCACTCTTCTGGCGAATCCTCGCCGCCTTCTGGCTGGCCCTGCTGCTGGTAGCCGGGCTTTCCATCCTGCTGGGTCGCGCGCTGAACCAAGACACCTGGATCATCGCCCGCCATCCCGGCCTGAAGGATCTCGCCGAGCAGTGGACCGCCCTCTACGAAGAACAGGGCAGCTACGCGGCCCAGGGCTTGCTGGAGCAACGCCGCCGCGACTACGGGATTTCCATCCAGGTGCTCGACGAAAGCGGCCAGCGCCTGGTCGACGGCACCTACCTGCCGCGCCCCCGCCACCGCCCGCCGCGCACCAGCGACCGCAACCTGCCGCGCTTCCCCTGGCGCCAACTGAGCCAGGAATACGTCAGCCCGCAGAGCAACCATACCTATCTGTTCATCTAC…
Query_1	1	1338	NZ_JAKMGZ010000016.1	Pseudomonas aeruginosa Pae462-Lar (NODE_16_contig)	18856	20193	1338	100.000	0	0	0	2471	ATGCGTTCACTCTTCTGGCGAATCCTCGCCGCCTTCTGGCTGGCCCTGCTGCTGGTAGCCGGGCTTTCCATCCTGCTGGGTCGCGCGCTGAACCAAGACACCTGGATCATCGCCCGCCATCCCGGCCTGAAGGATCTCGCCGAGCAGTGGACCGCCCTCTACGAAGAACAGGGCAGCTACGCGGCCCAGGGCTTGCTGGAGCAACGCCGCCGCGACTACGGGATTTCCATCCAGGTGCTCGACGAAAGCGGCCAGCGCCTGGTCGACGGCACCTACCTGCCGCGCCCCCGCCACCGCCCGCCGCGCACCAGCGACCGCAACCTGCCGCGCTTCCCCTGGCGCCAACTGAGCCAGGAATACGTCAGCCCGCAGAGCAACCATACCTATCTGTTCATCTAC…	ATGCGTTCACTCTTCTGGCGAATCCTCGCCGCCTTCTGGCTGGCCCTGCTGCTGGTAGCCGGGCTTTCCATCCTGCTGGGTCGCGCGCTGAACCAAGACACCTGGATCATCGCCCGCCATCCCGGCCTGAAGGATCTCGCCGAGCAGTGGACCGCCCTCTACGAAGAACAGGGCAGCTACGCGGCCCAGGGCTTGCTGGAGCAACGCCGCCGCGACTACGGGATTTCCATCCAGGTGCTCGACGAAAGCGGCCAGCGCCTGGTCGACGGCACCTACCTGCCGCGCCCCCGCCACCGCCCGCCGCGCACCAGCGACCGCAACCTGCCGCGCTTCCCCTGGCGCCAACTGAGCCAGGAATACGTCAGCCCGCAGAGCAACCATACCTATCTGTTCATCTAC…
Query_1	1	1338	NZ_CTDD01000038	Pseudomonas aeruginosa isolate RW146 (contig_38)	117598	116261	1338	100.000	0	0	0	2471	ATGCGTTCACTCTTCTGGCGAATCCTCGCCGCCTTCTGGCTGGCCCTGCTGCTGGTAGCCGGGCTTTCCATCCTGCTGGGTCGCGCGCTGAACCAAGACACCTGGATCATCGCCCGCCATCCCGGCCTGAAGGATCTCGCCGAGCAGTGGACCGCCCTCTACGAAGAACAGGGCAGCTACGCGGCCCAGGGCTTGCTGGAGCAACGCCGCCGCGACTACGGGATTTCCATCCAGGTGCTCGACGAAAGCGGCCAGCGCCTGGTCGACGGCACCTACCTGCCGCGCCCCCGCCACCGCCCGCCGCGCACCAGCGACCGCAACCTGCCGCGCTTCCCCTGGCGCCAACTGAGCCAGGAATACGTCAGCCCGCAGAGCAACCATACCTATCTGTTCATCTAC…	ATGCGTTCACTCTTCTGGCGAATCCTCGCCGCCTTCTGGCTGGCCCTGCTGCTGGTAGCCGGGCTTTCCATCCTGCTGGGTCGCGCGCTGAACCAAGACACCTGGATCATCGCCCGCCATCCCGGCCTGAAGGATCTCGCCGAGCAGTGGACCGCCCTCTACGAAGAACAGGGCAGCTACGCGGCCCAGGGCTTGCTGGAGCAACGCCGCCGCGACTACGGGATTTCCATCCAGGTGCTCGACGAAAGCGGCCAGCGCCTGGTCGACGGCACCTACCTGCCGCGCCCCCGCCACCGCCCGCCGCGCACCAGCGACCGCAACCTGCCGCGCTTCCCCTGGCGCCAACTGAGCCAGGAATACGTCAGCCCGCAGAGCAACCATACCTATCTGTTCATCTAC…
Query_1	1	1338	NZ_JAKLAZ010000019.1	Pseudomonas aeruginosa PAR2746 (scaffoldind10_PA_19)	19143	20480	1338	100.000	0	0	0	2471	ATGCGTTCACTCTTCTGGCGAATCCTCGCCGCCTTCTGGCTGGCCCTGCTGCTGGTAGCCGGGCTTTCCATCCTGCTGGGTCGCGCGCTGAACCAAGACACCTGGATCATCGCCCGCCATCCCGGCCTGAAGGATCTCGCCGAGCAGTGGACCGCCCTCTACGAAGAACAGGGCAGCTACGCGGCCCAGGGCTTGCTGGAGCAACGCCGCCGCGACTACGGGATTTCCATCCAGGTGCTCGACGAAAGCGGCCAGCGCCTGGTCGACGGCACCTACCTGCCGCGCCCCCGCCACCGCCCGCCGCGCACCAGCGACCGCAACCTGCCGCGCTTCCCCTGGCGCCAACTGAGCCAGGAATACGTCAGCCCGCAGAGCAACCATACCTATCTGTTCATCTAC…	ATGCGTTCACTCTTCTGGCGAATCCTCGCCGCCTTCTGGCTGGCCCTGCTGCTGGTAGCCGGGCTTTCCATCCTGCTGGGTCGCGCGCTGAACCAAGACACCTGGATCATCGCCCGCCATCCCGGCCTGAAGGATCTCGCCGAGCAGTGGACCGCCCTCTACGAAGAACAGGGCAGCTACGCGGCCCAGGGCTTGCTGGAGCAACGCCGCCGCGACTACGGGATTTCCATCCAGGTGCTCGACGAAAGCGGCCAGCGCCTGGTCGACGGCACCTACCTGCCGCGCCCCCGCCACCGCCCGCCGCGCACCAGCGACCGCAACCTGCCGCGCTTCCCCTGGCGCCAACTGAGCCAGGAATACGTCAGCCCGCAGAGCAACCATACCTATCTGTTCATCTAC…
Query_1	1	1338	NZ_CTDC01000028	Pseudomonas aeruginosa isolate RW27 (contig_28)	117598	116261	1338	100.000	0	0	0	2471	ATGCGTTCACTCTTCTGGCGAATCCTCGCCGCCTTCTGGCTGGCCCTGCTGCTGGTAGCCGGGCTTTCCATCCTGCTGGGTCGCGCGCTGAACCAAGACACCTGGATCATCGCCCGCCATCCCGGCCTGAAGGATCTCGCCGAGCAGTGGACCGCCCTCTACGAAGAACAGGGCAGCTACGCGGCCCAGGGCTTGCTGGAGCAACGCCGCCGCGACTACGGGATTTCCATCCAGGTGCTCGACGAAAGCGGCCAGCGCCTGGTCGACGGCACCTACCTGCCGCGCCCCCGCCACCGCCCGCCGCGCACCAGCGACCGCAACCTGCCGCGCTTCCCCTGGCGCCAACTGAGCCAGGAATACGTCAGCCCGCAGAGCAACCATACCTATCTGTTCATCTAC…	ATGCGTTCACTCTTCTGGCGAATCCTCGCCGCCTTCTGGCTGGCCCTGCTGCTGGTAGCCGGGCTTTCCATCCTGCTGGGTCGCGCGCTGAACCAAGACACCTGGATCATCGCCCGCCATCCCGGCCTGAAGGATCTCGCCGAGCAGTGGACCGCCCTCTACGAAGAACAGGGCAGCTACGCGGCCCAGGGCTTGCTGGAGCAACGCCGCCGCGACTACGGGATTTCCATCCAGGTGCTCGACGAAAGCGGCCAGCGCCTGGTCGACGGCACCTACCTGCCGCGCCCCCGCCACCGCCCGCCGCGCACCAGCGACCGCAACCTGCCGCGCTTCCCCTGGCGCCAACTGAGCCAGGAATACGTCAGCCCGCAGAGCAACCATACCTATCTGTTCATCTAC…
Query_1	1	1338	NZ_JAKLOX010000017.1	Pseudomonas aeruginosa Pae-29785 (NODE_28_contig)	19143	20480	1338	100.000	0	0	0	2471	ATGCGTTCACTCTTCTGGCGAATCCTCGCCGCCTTCTGGCTGGCCCTGCTGCTGGTAGCCGGGCTTTCCATCCTGCTGGGTCGCGCGCTGAACCAAGACACCTGGATCATCGCCCGCCATCCCGGCCTGAAGGATCTCGCCGAGCAGTGGACCGCCCTCTACGAAGAACAGGGCAGCTACGCGGCCCAGGGCTTGCTGGAGCAACGCCGCCGCGACTACGGGATTTCCATCCAGGTGCTCGACGAAAGCGGCCAGCGCCTGGTCGACGGCACCTACCTGCCGCGCCCCCGCCACCGCCCGCCGCGCACCAGCGACCGCAACCTGCCGCGCTTCCCCTGGCGCCAACTGAGCCAGGAATACGTCAGCCCGCAGAGCAACCATACCTATCTGTTCATCTAC…	ATGCGTTCACTCTTCTGGCGAATCCTCGCCGCCTTCTGGCTGGCCCTGCTGCTGGTAGCCGGGCTTTCCATCCTGCTGGGTCGCGCGCTGAACCAAGACACCTGGATCATCGCCCGCCATCCCGGCCTGAAGGATCTCGCCGAGCAGTGGACCGCCCTCTACGAAGAACAGGGCAGCTACGCGGCCCAGGGCTTGCTGGAGCAACGCCGCCGCGACTACGGGATTTCCATCCAGGTGCTCGACGAAAGCGGCCAGCGCCTGGTCGACGGCACCTACCTGCCGCGCCCCCGCCACCGCCCGCCGCGCACCAGCGACCGCAACCTGCCGCGCTTCCCCTGGCGCCAACTGAGCCAGGAATACGTCAGCCCGCAGAGCAACCATACCTATCTGTTCATCTAC…
Query_1	1	1338	NZ_CTCQ01000020	Pseudomonas aeruginosa isolate TSB 1 (contig_20)	117598	116261	1338	100.000	0	0	0	2471	ATGCGTTCACTCTTCTGGCGAATCCTCGCCGCCTTCTGGCTGGCCCTGCTGCTGGTAGCCGGGCTTTCCATCCTGCTGGGTCGCGCGCTGAACCAAGACACCTGGATCATCGCCCGCCATCCCGGCCTGAAGGATCTCGCCGAGCAGTGGACCGCCCTCTACGAAGAACAGGGCAGCTACGCGGCCCAGGGCTTGCTGGAGCAACGCCGCCGCGACTACGGGATTTCCATCCAGGTGCTCGACGAAAGCGGCCAGCGCCTGGTCGACGGCACCTACCTGCCGCGCCCCCGCCACCGCCCGCCGCGCACCAGCGACCGCAACCTGCCGCGCTTCCCCTGGCGCCAACTGAGCCAGGAATACGTCAGCCCGCAGAGCAACCATACCTATCTGTTCATCTAC…	ATGCGTTCACTCTTCTGGCGAATCCTCGCCGCCTTCTGGCTGGCCCTGCTGCTGGTAGCCGGGCTTTCCATCCTGCTGGGTCGCGCGCTGAACCAAGACACCTGGATCATCGCCCGCCATCCCGGCCTGAAGGATCTCGCCGAGCAGTGGACCGCCCTCTACGAAGAACAGGGCAGCTACGCGGCCCAGGGCTTGCTGGAGCAACGCCGCCGCGACTACGGGATTTCCATCCAGGTGCTCGACGAAAGCGGCCAGCGCCTGGTCGACGGCACCTACCTGCCGCGCCCCCGCCACCGCCCGCCGCGCACCAGCGACCGCAACCTGCCGCGCTTCCCCTGGCGCCAACTGAGCCAGGAATACGTCAGCCCGCAGAGCAACCATACCTATCTGTTCATCTAC…
Query_1	1	1338	NZ_JAIQJV010000022.1	Pseudomonas aeruginosa ZYPA41 (NODE_22_contig)	95789	94452	1338	100.000	0	0	0	2471	ATGCGTTCACTCTTCTGGCGAATCCTCGCCGCCTTCTGGCTGGCCCTGCTGCTGGTAGCCGGGCTTTCCATCCTGCTGGGTCGCGCGCTGAACCAAGACACCTGGATCATCGCCCGCCATCCCGGCCTGAAGGATCTCGCCGAGCAGTGGACCGCCCTCTACGAAGAACAGGGCAGCTACGCGGCCCAGGGCTTGCTGGAGCAACGCCGCCGCGACTACGGGATTTCCATCCAGGTGCTCGACGAAAGCGGCCAGCGCCTGGTCGACGGCACCTACCTGCCGCGCCCCCGCCACCGCCCGCCGCGCACCAGCGACCGCAACCTGCCGCGCTTCCCCTGGCGCCAACTGAGCCAGGAATACGTCAGCCCGCAGAGCAACCATACCTATCTGTTCATCTAC…	ATGCGTTCACTCTTCTGGCGAATCCTCGCCGCCTTCTGGCTGGCCCTGCTGCTGGTAGCCGGGCTTTCCATCCTGCTGGGTCGCGCGCTGAACCAAGACACCTGGATCATCGCCCGCCATCCCGGCCTGAAGGATCTCGCCGAGCAGTGGACCGCCCTCTACGAAGAACAGGGCAGCTACGCGGCCCAGGGCTTGCTGGAGCAACGCCGCCGCGACTACGGGATTTCCATCCAGGTGCTCGACGAAAGCGGCCAGCGCCTGGTCGACGGCACCTACCTGCCGCGCCCCCGCCACCGCCCGCCGCGCACCAGCGACCGCAACCTGCCGCGCTTCCCCTGGCGCCAACTGAGCCAGGAATACGTCAGCCCGCAGAGCAACCATACCTATCTGTTCATCTAC…
Query_1	1	1338	NZ_CUWZ01000053	Pseudomonas aeruginosa isolate RW184 (contig_53)	117598	116261	1338	100.000	0	0	0	2471	ATGCGTTCACTCTTCTGGCGAATCCTCGCCGCCTTCTGGCTGGCCCTGCTGCTGGTAGCCGGGCTTTCCATCCTGCTGGGTCGCGCGCTGAACCAAGACACCTGGATCATCGCCCGCCATCCCGGCCTGAAGGATCTCGCCGAGCAGTGGACCGCCCTCTACGAAGAACAGGGCAGCTACGCGGCCCAGGGCTTGCTGGAGCAACGCCGCCGCGACTACGGGATTTCCATCCAGGTGCTCGACGAAAGCGGCCAGCGCCTGGTCGACGGCACCTACCTGCCGCGCCCCCGCCACCGCCCGCCGCGCACCAGCGACCGCAACCTGCCGCGCTTCCCCTGGCGCCAACTGAGCCAGGAATACGTCAGCCCGCAGAGCAACCATACCTATCTGTTCATCTAC…	ATGCGTTCACTCTTCTGGCGAATCCTCGCCGCCTTCTGGCTGGCCCTGCTGCTGGTAGCCGGGCTTTCCATCCTGCTGGGTCGCGCGCTGAACCAAGACACCTGGATCATCGCCCGCCATCCCGGCCTGAAGGATCTCGCCGAGCAGTGGACCGCCCTCTACGAAGAACAGGGCAGCTACGCGGCCCAGGGCTTGCTGGAGCAACGCCGCCGCGACTACGGGATTTCCATCCAGGTGCTCGACGAAAGCGGCCAGCGCCTGGTCGACGGCACCTACCTGCCGCGCCCCCGCCACCGCCCGCCGCGCACCAGCGACCGCAACCTGCCGCGCTTCCCCTGGCGCCAACTGAGCCAGGAATACGTCAGCCCGCAGAGCAACCATACCTATCTGTTCATCTAC…
Query_1	1	1338	NZ_JAHVMX010000017.1	Pseudomonas aeruginosa HPAS4 (NODE_17_scaffold)	18856	20193	1338	100.000	0	0	0	2471	ATGCGTTCACTCTTCTGGCGAATCCTCGCCGCCTTCTGGCTGGCCCTGCTGCTGGTAGCCGGGCTTTCCATCCTGCTGGGTCGCGCGCTGAACCAAGACACCTGGATCATCGCCCGCCATCCCGGCCTGAAGGATCTCGCCGAGCAGTGGACCGCCCTCTACGAAGAACAGGGCAGCTACGCGGCCCAGGGCTTGCTGGAGCAACGCCGCCGCGACTACGGGATTTCCATCCAGGTGCTCGACGAAAGCGGCCAGCGCCTGGTCGACGGCACCTACCTGCCGCGCCCCCGCCACCGCCCGCCGCGCACCAGCGACCGCAACCTGCCGCGCTTCCCCTGGCGCCAACTGAGCCAGGAATACGTCAGCCCGCAGAGCAACCATACCTATCTGTTCATCTAC…	ATGCGTTCACTCTTCTGGCGAATCCTCGCCGCCTTCTGGCTGGCCCTGCTGCTGGTAGCCGGGCTTTCCATCCTGCTGGGTCGCGCGCTGAACCAAGACACCTGGATCATCGCCCGCCATCCCGGCCTGAAGGATCTCGCCGAGCAGTGGACCGCCCTCTACGAAGAACAGGGCAGCTACGCGGCCCAGGGCTTGCTGGAGCAACGCCGCCGCGACTACGGGATTTCCATCCAGGTGCTCGACGAAAGCGGCCAGCGCCTGGTCGACGGCACCTACCTGCCGCGCCCCCGCCACCGCCCGCCGCGCACCAGCGACCGCAACCTGCCGCGCTTCCCCTGGCGCCAACTGAGCCAGGAATACGTCAGCCCGCAGAGCAACCATACCTATCTGTTCATCTAC…
Query_1	1	1338	NZ_JVCP01000137	Pseudomonas aeruginosa 549_PAER (scaffold_83)	20034	21371	1338	100.000	0	0	0	2471	ATGCGTTCACTCTTCTGGCGAATCCTCGCCGCCTTCTGGCTGGCCCTGCTGCTGGTAGCCGGGCTTTCCATCCTGCTGGGTCGCGCGCTGAACCAAGACACCTGGATCATCGCCCGCCATCCCGGCCTGAAGGATCTCGCCGAGCAGTGGACCGCCCTCTACGAAGAACAGGGCAGCTACGCGGCCCAGGGCTTGCTGGAGCAACGCCGCCGCGACTACGGGATTTCCATCCAGGTGCTCGACGAAAGCGGCCAGCGCCTGGTCGACGGCACCTACCTGCCGCGCCCCCGCCACCGCCCGCCGCGCACCAGCGACCGCAACCTGCCGCGCTTCCCCTGGCGCCAACTGAGCCAGGAATACGTCAGCCCGCAGAGCAACCATACCTATCTGTTCATCTAC…	ATGCGTTCACTCTTCTGGCGAATCCTCGCCGCCTTCTGGCTGGCCCTGCTGCTGGTAGCCGGGCTTTCCATCCTGCTGGGTCGCGCGCTGAACCAAGACACCTGGATCATCGCCCGCCATCCCGGCCTGAAGGATCTCGCCGAGCAGTGGACCGCCCTCTACGAAGAACAGGGCAGCTACGCGGCCCAGGGCTTGCTGGAGCAACGCCGCCGCGACTACGGGATTTCCATCCAGGTGCTCGACGAAAGCGGCCAGCGCCTGGTCGACGGCACCTACCTGCCGCGCCCCCGCCACCGCCCGCCGCGCACCAGCGACCGCAACCTGCCGCGCTTCCCCTGGCGCCAACTGAGCCAGGAATACGTCAGCCCGCAGAGCAACCATACCTATCTGTTCATCTAC…
Query_1	1	1338	NZ_JAHVNE010000016.1	Pseudomonas aeruginosa HPAS11 (NODE_16_scaffold)	46185	44848	1338	100.000	0	0	0	2471	ATGCGTTCACTCTTCTGGCGAATCCTCGCCGCCTTCTGGCTGGCCCTGCTGCTGGTAGCCGGGCTTTCCATCCTGCTGGGTCGCGCGCTGAACCAAGACACCTGGATCATCGCCCGCCATCCCGGCCTGAAGGATCTCGCCGAGCAGTGGACCGCCCTCTACGAAGAACAGGGCAGCTACGCGGCCCAGGGCTTGCTGGAGCAACGCCGCCGCGACTACGGGATTTCCATCCAGGTGCTCGACGAAAGCGGCCAGCGCCTGGTCGACGGCACCTACCTGCCGCGCCCCCGCCACCGCCCGCCGCGCACCAGCGACCGCAACCTGCCGCGCTTCCCCTGGCGCCAACTGAGCCAGGAATACGTCAGCCCGCAGAGCAACCATACCTATCTGTTCATCTAC…	ATGCGTTCACTCTTCTGGCGAATCCTCGCCGCCTTCTGGCTGGCCCTGCTGCTGGTAGCCGGGCTTTCCATCCTGCTGGGTCGCGCGCTGAACCAAGACACCTGGATCATCGCCCGCCATCCCGGCCTGAAGGATCTCGCCGAGCAGTGGACCGCCCTCTACGAAGAACAGGGCAGCTACGCGGCCCAGGGCTTGCTGGAGCAACGCCGCCGCGACTACGGGATTTCCATCCAGGTGCTCGACGAAAGCGGCCAGCGCCTGGTCGACGGCACCTACCTGCCGCGCCCCCGCCACCGCCCGCCGCGCACCAGCGACCGCAACCTGCCGCGCTTCCCCTGGCGCCAACTGAGCCAGGAATACGTCAGCCCGCAGAGCAACCATACCTATCTGTTCATCTAC…
Query_1	1	1338	NZ_JVHM01000068	Pseudomonas aeruginosa 427_PAER (scaffold_67)	20034	21371	1338	100.000	0	0	0	2471	ATGCGTTCACTCTTCTGGCGAATCCTCGCCGCCTTCTGGCTGGCCCTGCTGCTGGTAGCCGGGCTTTCCATCCTGCTGGGTCGCGCGCTGAACCAAGACACCTGGATCATCGCCCGCCATCCCGGCCTGAAGGATCTCGCCGAGCAGTGGACCGCCCTCTACGAAGAACAGGGCAGCTACGCGGCCCAGGGCTTGCTGGAGCAACGCCGCCGCGACTACGGGATTTCCATCCAGGTGCTCGACGAAAGCGGCCAGCGCCTGGTCGACGGCACCTACCTGCCGCGCCCCCGCCACCGCCCGCCGCGCACCAGCGACCGCAACCTGCCGCGCTTCCCCTGGCGCCAACTGAGCCAGGAATACGTCAGCCCGCAGAGCAACCATACCTATCTGTTCATCTAC…	ATGCGTTCACTCTTCTGGCGAATCCTCGCCGCCTTCTGGCTGGCCCTGCTGCTGGTAGCCGGGCTTTCCATCCTGCTGGGTCGCGCGCTGAACCAAGACACCTGGATCATCGCCCGCCATCCCGGCCTGAAGGATCTCGCCGAGCAGTGGACCGCCCTCTACGAAGAACAGGGCAGCTACGCGGCCCAGGGCTTGCTGGAGCAACGCCGCCGCGACTACGGGATTTCCATCCAGGTGCTCGACGAAAGCGGCCAGCGCCTGGTCGACGGCACCTACCTGCCGCGCCCCCGCCACCGCCCGCCGCGCACCAGCGACCGCAACCTGCCGCGCTTCCCCTGGCGCCAACTGAGCCAGGAATACGTCAGCCCGCAGAGCAACCATACCTATCTGTTCATCTAC…
Query_1	1	1338	NZ_JAHVNG010000015.1	Pseudomonas aeruginosa HPAS13 (NODE_15_scaffold)	18856	20193	1338	100.000	0	0	0	2471	ATGCGTTCACTCTTCTGGCGAATCCTCGCCGCCTTCTGGCTGGCCCTGCTGCTGGTAGCCGGGCTTTCCATCCTGCTGGGTCGCGCGCTGAACCAAGACACCTGGATCATCGCCCGCCATCCCGGCCTGAAGGATCTCGCCGAGCAGTGGACCGCCCTCTACGAAGAACAGGGCAGCTACGCGGCCCAGGGCTTGCTGGAGCAACGCCGCCGCGACTACGGGATTTCCATCCAGGTGCTCGACGAAAGCGGCCAGCGCCTGGTCGACGGCACCTACCTGCCGCGCCCCCGCCACCGCCCGCCGCGCACCAGCGACCGCAACCTGCCGCGCTTCCCCTGGCGCCAACTGAGCCAGGAATACGTCAGCCCGCAGAGCAACCATACCTATCTGTTCATCTAC…	ATGCGTTCACTCTTCTGGCGAATCCTCGCCGCCTTCTGGCTGGCCCTGCTGCTGGTAGCCGGGCTTTCCATCCTGCTGGGTCGCGCGCTGAACCAAGACACCTGGATCATCGCCCGCCATCCCGGCCTGAAGGATCTCGCCGAGCAGTGGACCGCCCTCTACGAAGAACAGGGCAGCTACGCGGCCCAGGGCTTGCTGGAGCAACGCCGCCGCGACTACGGGATTTCCATCCAGGTGCTCGACGAAAGCGGCCAGCGCCTGGTCGACGGCACCTACCTGCCGCGCCCCCGCCACCGCCCGCCGCGCACCAGCGACCGCAACCTGCCGCGCTTCCCCTGGCGCCAACTGAGCCAGGAATACGTCAGCCCGCAGAGCAACCATACCTATCTGTTCATCTAC…
Query_1	1	1338	NZ_JVTQ01000942	Pseudomonas aeruginosa 1324_PAER (scaffold_687)	4619	5956	1338	100.000	0	0	0	2471	ATGCGTTCACTCTTCTGGCGAATCCTCGCCGCCTTCTGGCTGGCCCTGCTGCTGGTAGCCGGGCTTTCCATCCTGCTGGGTCGCGCGCTGAACCAAGACACCTGGATCATCGCCCGCCATCCCGGCCTGAAGGATCTCGCCGAGCAGTGGACCGCCCTCTACGAAGAACAGGGCAGCTACGCGGCCCAGGGCTTGCTGGAGCAACGCCGCCGCGACTACGGGATTTCCATCCAGGTGCTCGACGAAAGCGGCCAGCGCCTGGTCGACGGCACCTACCTGCCGCGCCCCCGCCACCGCCCGCCGCGCACCAGCGACCGCAACCTGCCGCGCTTCCCCTGGCGCCAACTGAGCCAGGAATACGTCAGCCCGCAGAGCAACCATACCTATCTGTTCATCTAC…	ATGCGTTCACTCTTCTGGCGAATCCTCGCCGCCTTCTGGCTGGCCCTGCTGCTGGTAGCCGGGCTTTCCATCCTGCTGGGTCGCGCGCTGAACCAAGACACCTGGATCATCGCCCGCCATCCCGGCCTGAAGGATCTCGCCGAGCAGTGGACCGCCCTCTACGAAGAACAGGGCAGCTACGCGGCCCAGGGCTTGCTGGAGCAACGCCGCCGCGACTACGGGATTTCCATCCAGGTGCTCGACGAAAGCGGCCAGCGCCTGGTCGACGGCACCTACCTGCCGCGCCCCCGCCACCGCCCGCCGCGCACCAGCGACCGCAACCTGCCGCGCTTCCCCTGGCGCCAACTGAGCCAGGAATACGTCAGCCCGCAGAGCAACCATACCTATCTGTTCATCTAC…
Query_1	1	1338	NZ_JAHLTG010000002.1	Pseudomonas aeruginosa 2021EL-00149 (NODE_2_contig)	255010	256347	1338	100.000	0	0	0	2471	ATGCGTTCACTCTTCTGGCGAATCCTCGCCGCCTTCTGGCTGGCCCTGCTGCTGGTAGCCGGGCTTTCCATCCTGCTGGGTCGCGCGCTGAACCAAGACACCTGGATCATCGCCCGCCATCCCGGCCTGAAGGATCTCGCCGAGCAGTGGACCGCCCTCTACGAAGAACAGGGCAGCTACGCGGCCCAGGGCTTGCTGGAGCAACGCCGCCGCGACTACGGGATTTCCATCCAGGTGCTCGACGAAAGCGGCCAGCGCCTGGTCGACGGCACCTACCTGCCGCGCCCCCGCCACCGCCCGCCGCGCACCAGCGACCGCAACCTGCCGCGCTTCCCCTGGCGCCAACTGAGCCAGGAATACGTCAGCCCGCAGAGCAACCATACCTATCTGTTCATCTAC…	ATGCGTTCACTCTTCTGGCGAATCCTCGCCGCCTTCTGGCTGGCCCTGCTGCTGGTAGCCGGGCTTTCCATCCTGCTGGGTCGCGCGCTGAACCAAGACACCTGGATCATCGCCCGCCATCCCGGCCTGAAGGATCTCGCCGAGCAGTGGACCGCCCTCTACGAAGAACAGGGCAGCTACGCGGCCCAGGGCTTGCTGGAGCAACGCCGCCGCGACTACGGGATTTCCATCCAGGTGCTCGACGAAAGCGGCCAGCGCCTGGTCGACGGCACCTACCTGCCGCGCCCCCGCCACCGCCCGCCGCGCACCAGCGACCGCAACCTGCCGCGCTTCCCCTGGCGCCAACTGAGCCAGGAATACGTCAGCCCGCAGAGCAACCATACCTATCTGTTCATCTAC…
Query_1	1	1338	NZ_JTXJ01000062	Pseudomonas aeruginosa AZPAE14695 (contig_62)	19036	20373	1338	100.000	0	0	0	2471	ATGCGTTCACTCTTCTGGCGAATCCTCGCCGCCTTCTGGCTGGCCCTGCTGCTGGTAGCCGGGCTTTCCATCCTGCTGGGTCGCGCGCTGAACCAAGACACCTGGATCATCGCCCGCCATCCCGGCCTGAAGGATCTCGCCGAGCAGTGGACCGCCCTCTACGAAGAACAGGGCAGCTACGCGGCCCAGGGCTTGCTGGAGCAACGCCGCCGCGACTACGGGATTTCCATCCAGGTGCTCGACGAAAGCGGCCAGCGCCTGGTCGACGGCACCTACCTGCCGCGCCCCCGCCACCGCCCGCCGCGCACCAGCGACCGCAACCTGCCGCGCTTCCCCTGGCGCCAACTGAGCCAGGAATACGTCAGCCCGCAGAGCAACCATACCTATCTGTTCATCTAC…	ATGCGTTCACTCTTCTGGCGAATCCTCGCCGCCTTCTGGCTGGCCCTGCTGCTGGTAGCCGGGCTTTCCATCCTGCTGGGTCGCGCGCTGAACCAAGACACCTGGATCATCGCCCGCCATCCCGGCCTGAAGGATCTCGCCGAGCAGTGGACCGCCCTCTACGAAGAACAGGGCAGCTACGCGGCCCAGGGCTTGCTGGAGCAACGCCGCCGCGACTACGGGATTTCCATCCAGGTGCTCGACGAAAGCGGCCAGCGCCTGGTCGACGGCACCTACCTGCCGCGCCCCCGCCACCGCCCGCCGCGCACCAGCGACCGCAACCTGCCGCGCTTCCCCTGGCGCCAACTGAGCCAGGAATACGTCAGCCCGCAGAGCAACCATACCTATCTGTTCATCTAC…
Query_1	1	1338	NZ_JABDUR010000323.1	Pseudomonas aeruginosa 4-125 (contigMEDMOODE_323)	1581	244	1338	100.000	0	0	0	2471	ATGCGTTCACTCTTCTGGCGAATCCTCGCCGCCTTCTGGCTGGCCCTGCTGCTGGTAGCCGGGCTTTCCATCCTGCTGGGTCGCGCGCTGAACCAAGACACCTGGATCATCGCCCGCCATCCCGGCCTGAAGGATCTCGCCGAGCAGTGGACCGCCCTCTACGAAGAACAGGGCAGCTACGCGGCCCAGGGCTTGCTGGAGCAACGCCGCCGCGACTACGGGATTTCCATCCAGGTGCTCGACGAAAGCGGCCAGCGCCTGGTCGACGGCACCTACCTGCCGCGCCCCCGCCACCGCCCGCCGCGCACCAGCGACCGCAACCTGCCGCGCTTCCCCTGGCGCCAACTGAGCCAGGAATACGTCAGCCCGCAGAGCAACCATACCTATCTGTTCATCTAC…	ATGCGTTCACTCTTCTGGCGAATCCTCGCCGCCTTCTGGCTGGCCCTGCTGCTGGTAGCCGGGCTTTCCATCCTGCTGGGTCGCGCGCTGAACCAAGACACCTGGATCATCGCCCGCCATCCCGGCCTGAAGGATCTCGCCGAGCAGTGGACCGCCCTCTACGAAGAACAGGGCAGCTACGCGGCCCAGGGCTTGCTGGAGCAACGCCGCCGCGACTACGGGATTTCCATCCAGGTGCTCGACGAAAGCGGCCAGCGCCTGGTCGACGGCACCTACCTGCCGCGCCCCCGCCACCGCCCGCCGCGCACCAGCGACCGCAACCTGCCGCGCTTCCCCTGGCGCCAACTGAGCCAGGAATACGTCAGCCCGCAGAGCAACCATACCTATCTGTTCATCTAC…
Query_1	1	1338	NZ_JTOE01000005	Pseudomonas aeruginosa AZPAE15016 (contig_5)	50513	49176	1338	100.000	0	0	0	2471	ATGCGTTCACTCTTCTGGCGAATCCTCGCCGCCTTCTGGCTGGCCCTGCTGCTGGTAGCCGGGCTTTCCATCCTGCTGGGTCGCGCGCTGAACCAAGACACCTGGATCATCGCCCGCCATCCCGGCCTGAAGGATCTCGCCGAGCAGTGGACCGCCCTCTACGAAGAACAGGGCAGCTACGCGGCCCAGGGCTTGCTGGAGCAACGCCGCCGCGACTACGGGATTTCCATCCAGGTGCTCGACGAAAGCGGCCAGCGCCTGGTCGACGGCACCTACCTGCCGCGCCCCCGCCACCGCCCGCCGCGCACCAGCGACCGCAACCTGCCGCGCTTCCCCTGGCGCCAACTGAGCCAGGAATACGTCAGCCCGCAGAGCAACCATACCTATCTGTTCATCTAC…	ATGCGTTCACTCTTCTGGCGAATCCTCGCCGCCTTCTGGCTGGCCCTGCTGCTGGTAGCCGGGCTTTCCATCCTGCTGGGTCGCGCGCTGAACCAAGACACCTGGATCATCGCCCGCCATCCCGGCCTGAAGGATCTCGCCGAGCAGTGGACCGCCCTCTACGAAGAACAGGGCAGCTACGCGGCCCAGGGCTTGCTGGAGCAACGCCGCCGCGACTACGGGATTTCCATCCAGGTGCTCGACGAAAGCGGCCAGCGCCTGGTCGACGGCACCTACCTGCCGCGCCCCCGCCACCGCCCGCCGCGCACCAGCGACCGCAACCTGCCGCGCTTCCCCTGGCGCCAACTGAGCCAGGAATACGTCAGCCCGCAGAGCAACCATACCTATCTGTTCATCTAC…
Query_1	1	1338	NZ_JABDUD010000031.1	Pseudomonas aeruginosa 6-38 (contigDAFGIIAP_31)	19093	20430	1338	100.000	0	0	0	2471	ATGCGTTCACTCTTCTGGCGAATCCTCGCCGCCTTCTGGCTGGCCCTGCTGCTGGTAGCCGGGCTTTCCATCCTGCTGGGTCGCGCGCTGAACCAAGACACCTGGATCATCGCCCGCCATCCCGGCCTGAAGGATCTCGCCGAGCAGTGGACCGCCCTCTACGAAGAACAGGGCAGCTACGCGGCCCAGGGCTTGCTGGAGCAACGCCGCCGCGACTACGGGATTTCCATCCAGGTGCTCGACGAAAGCGGCCAGCGCCTGGTCGACGGCACCTACCTGCCGCGCCCCCGCCACCGCCCGCCGCGCACCAGCGACCGCAACCTGCCGCGCTTCCCCTGGCGCCAACTGAGCCAGGAATACGTCAGCCCGCAGAGCAACCATACCTATCTGTTCATCTAC…	ATGCGTTCACTCTTCTGGCGAATCCTCGCCGCCTTCTGGCTGGCCCTGCTGCTGGTAGCCGGGCTTTCCATCCTGCTGGGTCGCGCGCTGAACCAAGACACCTGGATCATCGCCCGCCATCCCGGCCTGAAGGATCTCGCCGAGCAGTGGACCGCCCTCTACGAAGAACAGGGCAGCTACGCGGCCCAGGGCTTGCTGGAGCAACGCCGCCGCGACTACGGGATTTCCATCCAGGTGCTCGACGAAAGCGGCCAGCGCCTGGTCGACGGCACCTACCTGCCGCGCCCCCGCCACCGCCCGCCGCGCACCAGCGACCGCAACCTGCCGCGCTTCCCCTGGCGCCAACTGAGCCAGGAATACGTCAGCCCGCAGAGCAACCATACCTATCTGTTCATCTAC…
Query_1	1	1338	NZ_JTOJ01000049	Pseudomonas aeruginosa AZPAE15011 (contig_49)	19036	20373	1338	100.000	0	0	0	2471	ATGCGTTCACTCTTCTGGCGAATCCTCGCCGCCTTCTGGCTGGCCCTGCTGCTGGTAGCCGGGCTTTCCATCCTGCTGGGTCGCGCGCTGAACCAAGACACCTGGATCATCGCCCGCCATCCCGGCCTGAAGGATCTCGCCGAGCAGTGGACCGCCCTCTACGAAGAACAGGGCAGCTACGCGGCCCAGGGCTTGCTGGAGCAACGCCGCCGCGACTACGGGATTTCCATCCAGGTGCTCGACGAAAGCGGCCAGCGCCTGGTCGACGGCACCTACCTGCCGCGCCCCCGCCACCGCCCGCCGCGCACCAGCGACCGCAACCTGCCGCGCTTCCCCTGGCGCCAACTGAGCCAGGAATACGTCAGCCCGCAGAGCAACCATACCTATCTGTTCATCTAC…	ATGCGTTCACTCTTCTGGCGAATCCTCGCCGCCTTCTGGCTGGCCCTGCTGCTGGTAGCCGGGCTTTCCATCCTGCTGGGTCGCGCGCTGAACCAAGACACCTGGATCATCGCCCGCCATCCCGGCCTGAAGGATCTCGCCGAGCAGTGGACCGCCCTCTACGAAGAACAGGGCAGCTACGCGGCCCAGGGCTTGCTGGAGCAACGCCGCCGCGACTACGGGATTTCCATCCAGGTGCTCGACGAAAGCGGCCAGCGCCTGGTCGACGGCACCTACCTGCCGCGCCCCCGCCACCGCCCGCCGCGCACCAGCGACCGCAACCTGCCGCGCTTCCCCTGGCGCCAACTGAGCCAGGAATACGTCAGCCCGCAGAGCAACCATACCTATCTGTTCATCTAC…
Query_1	1	1338	NZ_JACFYT010000213.1	Pseudomonas aeruginosa PA14-UM (contigPA14-UM_213)	7547	6210	1338	100.000	0	0	0	2471	ATGCGTTCACTCTTCTGGCGAATCCTCGCCGCCTTCTGGCTGGCCCTGCTGCTGGTAGCCGGGCTTTCCATCCTGCTGGGTCGCGCGCTGAACCAAGACACCTGGATCATCGCCCGCCATCCCGGCCTGAAGGATCTCGCCGAGCAGTGGACCGCCCTCTACGAAGAACAGGGCAGCTACGCGGCCCAGGGCTTGCTGGAGCAACGCCGCCGCGACTACGGGATTTCCATCCAGGTGCTCGACGAAAGCGGCCAGCGCCTGGTCGACGGCACCTACCTGCCGCGCCCCCGCCACCGCCCGCCGCGCACCAGCGACCGCAACCTGCCGCGCTTCCCCTGGCGCCAACTGAGCCAGGAATACGTCAGCCCGCAGAGCAACCATACCTATCTGTTCATCTAC…	ATGCGTTCACTCTTCTGGCGAATCCTCGCCGCCTTCTGGCTGGCCCTGCTGCTGGTAGCCGGGCTTTCCATCCTGCTGGGTCGCGCGCTGAACCAAGACACCTGGATCATCGCCCGCCATCCCGGCCTGAAGGATCTCGCCGAGCAGTGGACCGCCCTCTACGAAGAACAGGGCAGCTACGCGGCCCAGGGCTTGCTGGAGCAACGCCGCCGCGACTACGGGATTTCCATCCAGGTGCTCGACGAAAGCGGCCAGCGCCTGGTCGACGGCACCTACCTGCCGCGCCCCCGCCACCGCCCGCCGCGCACCAGCGACCGCAACCTGCCGCGCTTCCCCTGGCGCCAACTGAGCCAGGAATACGTCAGCCCGCAGAGCAACCATACCTATCTGTTCATCTAC…
Query_1	1	1338	NZ_JTQT01000028	Pseudomonas aeruginosa AZPAE14948 (contig_28)	494	1831	1338	100.000	0	0	0	2471	ATGCGTTCACTCTTCTGGCGAATCCTCGCCGCCTTCTGGCTGGCCCTGCTGCTGGTAGCCGGGCTTTCCATCCTGCTGGGTCGCGCGCTGAACCAAGACACCTGGATCATCGCCCGCCATCCCGGCCTGAAGGATCTCGCCGAGCAGTGGACCGCCCTCTACGAAGAACAGGGCAGCTACGCGGCCCAGGGCTTGCTGGAGCAACGCCGCCGCGACTACGGGATTTCCATCCAGGTGCTCGACGAAAGCGGCCAGCGCCTGGTCGACGGCACCTACCTGCCGCGCCCCCGCCACCGCCCGCCGCGCACCAGCGACCGCAACCTGCCGCGCTTCCCCTGGCGCCAACTGAGCCAGGAATACGTCAGCCCGCAGAGCAACCATACCTATCTGTTCATCTAC…	ATGCGTTCACTCTTCTGGCGAATCCTCGCCGCCTTCTGGCTGGCCCTGCTGCTGGTAGCCGGGCTTTCCATCCTGCTGGGTCGCGCGCTGAACCAAGACACCTGGATCATCGCCCGCCATCCCGGCCTGAAGGATCTCGCCGAGCAGTGGACCGCCCTCTACGAAGAACAGGGCAGCTACGCGGCCCAGGGCTTGCTGGAGCAACGCCGCCGCGACTACGGGATTTCCATCCAGGTGCTCGACGAAAGCGGCCAGCGCCTGGTCGACGGCACCTACCTGCCGCGCCCCCGCCACCGCCCGCCGCGCACCAGCGACCGCAACCTGCCGCGCTTCCCCTGGCGCCAACTGAGCCAGGAATACGTCAGCCCGCAGAGCAACCATACCTATCTGTTCATCTAC…
Query_1	1	1338	NZ_JACEVD010000035.1	Pseudomonas aeruginosa PAL1.16 (NODE_35_contig)	44596	43259	1338	100.000	0	0	0	2471	ATGCGTTCACTCTTCTGGCGAATCCTCGCCGCCTTCTGGCTGGCCCTGCTGCTGGTAGCCGGGCTTTCCATCCTGCTGGGTCGCGCGCTGAACCAAGACACCTGGATCATCGCCCGCCATCCCGGCCTGAAGGATCTCGCCGAGCAGTGGACCGCCCTCTACGAAGAACAGGGCAGCTACGCGGCCCAGGGCTTGCTGGAGCAACGCCGCCGCGACTACGGGATTTCCATCCAGGTGCTCGACGAAAGCGGCCAGCGCCTGGTCGACGGCACCTACCTGCCGCGCCCCCGCCACCGCCCGCCGCGCACCAGCGACCGCAACCTGCCGCGCTTCCCCTGGCGCCAACTGAGCCAGGAATACGTCAGCCCGCAGAGCAACCATACCTATCTGTTCATCTAC…	ATGCGTTCACTCTTCTGGCGAATCCTCGCCGCCTTCTGGCTGGCCCTGCTGCTGGTAGCCGGGCTTTCCATCCTGCTGGGTCGCGCGCTGAACCAAGACACCTGGATCATCGCCCGCCATCCCGGCCTGAAGGATCTCGCCGAGCAGTGGACCGCCCTCTACGAAGAACAGGGCAGCTACGCGGCCCAGGGCTTGCTGGAGCAACGCCGCCGCGACTACGGGATTTCCATCCAGGTGCTCGACGAAAGCGGCCAGCGCCTGGTCGACGGCACCTACCTGCCGCGCCCCCGCCACCGCCCGCCGCGCACCAGCGACCGCAACCTGCCGCGCTTCCCCTGGCGCCAACTGAGCCAGGAATACGTCAGCCCGCAGAGCAACCATACCTATCTGTTCATCTAC…
Query_1	1	1338	NZ_JTSR01000015	Pseudomonas aeruginosa AZPAE14898 (contig_15)	138596	137259	1338	100.000	0	0	0	2471	ATGCGTTCACTCTTCTGGCGAATCCTCGCCGCCTTCTGGCTGGCCCTGCTGCTGGTAGCCGGGCTTTCCATCCTGCTGGGTCGCGCGCTGAACCAAGACACCTGGATCATCGCCCGCCATCCCGGCCTGAAGGATCTCGCCGAGCAGTGGACCGCCCTCTACGAAGAACAGGGCAGCTACGCGGCCCAGGGCTTGCTGGAGCAACGCCGCCGCGACTACGGGATTTCCATCCAGGTGCTCGACGAAAGCGGCCAGCGCCTGGTCGACGGCACCTACCTGCCGCGCCCCCGCCACCGCCCGCCGCGCACCAGCGACCGCAACCTGCCGCGCTTCCCCTGGCGCCAACTGAGCCAGGAATACGTCAGCCCGCAGAGCAACCATACCTATCTGTTCATCTAC…	ATGCGTTCACTCTTCTGGCGAATCCTCGCCGCCTTCTGGCTGGCCCTGCTGCTGGTAGCCGGGCTTTCCATCCTGCTGGGTCGCGCGCTGAACCAAGACACCTGGATCATCGCCCGCCATCCCGGCCTGAAGGATCTCGCCGAGCAGTGGACCGCCCTCTACGAAGAACAGGGCAGCTACGCGGCCCAGGGCTTGCTGGAGCAACGCCGCCGCGACTACGGGATTTCCATCCAGGTGCTCGACGAAAGCGGCCAGCGCCTGGTCGACGGCACCTACCTGCCGCGCCCCCGCCACCGCCCGCCGCGCACCAGCGACCGCAACCTGCCGCGCTTCCCCTGGCGCCAACTGAGCCAGGAATACGTCAGCCCGCAGAGCAACCATACCTATCTGTTCATCTAC…
Query_1	1	1338	NZ_JACEUZ010000018.1	Pseudomonas aeruginosa PAL1.59 (NODE_18_contig)	19044	20381	1338	100.000	0	0	0	2471	ATGCGTTCACTCTTCTGGCGAATCCTCGCCGCCTTCTGGCTGGCCCTGCTGCTGGTAGCCGGGCTTTCCATCCTGCTGGGTCGCGCGCTGAACCAAGACACCTGGATCATCGCCCGCCATCCCGGCCTGAAGGATCTCGCCGAGCAGTGGACCGCCCTCTACGAAGAACAGGGCAGCTACGCGGCCCAGGGCTTGCTGGAGCAACGCCGCCGCGACTACGGGATTTCCATCCAGGTGCTCGACGAAAGCGGCCAGCGCCTGGTCGACGGCACCTACCTGCCGCGCCCCCGCCACCGCCCGCCGCGCACCAGCGACCGCAACCTGCCGCGCTTCCCCTGGCGCCAACTGAGCCAGGAATACGTCAGCCCGCAGAGCAACCATACCTATCTGTTCATCTAC…	ATGCGTTCACTCTTCTGGCGAATCCTCGCCGCCTTCTGGCTGGCCCTGCTGCTGGTAGCCGGGCTTTCCATCCTGCTGGGTCGCGCGCTGAACCAAGACACCTGGATCATCGCCCGCCATCCCGGCCTGAAGGATCTCGCCGAGCAGTGGACCGCCCTCTACGAAGAACAGGGCAGCTACGCGGCCCAGGGCTTGCTGGAGCAACGCCGCCGCGACTACGGGATTTCCATCCAGGTGCTCGACGAAAGCGGCCAGCGCCTGGTCGACGGCACCTACCTGCCGCGCCCCCGCCACCGCCCGCCGCGCACCAGCGACCGCAACCTGCCGCGCTTCCCCTGGCGCCAACTGAGCCAGGAATACGTCAGCCCGCAGAGCAACCATACCTATCTGTTCATCTAC…
Query_1	1	1338	NZ_JTNV01000032	Pseudomonas aeruginosa AZPAE15025 (contig_32)	38471	37134	1338	100.000	0	0	0	2471	ATGCGTTCACTCTTCTGGCGAATCCTCGCCGCCTTCTGGCTGGCCCTGCTGCTGGTAGCCGGGCTTTCCATCCTGCTGGGTCGCGCGCTGAACCAAGACACCTGGATCATCGCCCGCCATCCCGGCCTGAAGGATCTCGCCGAGCAGTGGACCGCCCTCTACGAAGAACAGGGCAGCTACGCGGCCCAGGGCTTGCTGGAGCAACGCCGCCGCGACTACGGGATTTCCATCCAGGTGCTCGACGAAAGCGGCCAGCGCCTGGTCGACGGCACCTACCTGCCGCGCCCCCGCCACCGCCCGCCGCGCACCAGCGACCGCAACCTGCCGCGCTTCCCCTGGCGCCAACTGAGCCAGGAATACGTCAGCCCGCAGAGCAACCATACCTATCTGTTCATCTAC…	ATGCGTTCACTCTTCTGGCGAATCCTCGCCGCCTTCTGGCTGGCCCTGCTGCTGGTAGCCGGGCTTTCCATCCTGCTGGGTCGCGCGCTGAACCAAGACACCTGGATCATCGCCCGCCATCCCGGCCTGAAGGATCTCGCCGAGCAGTGGACCGCCCTCTACGAAGAACAGGGCAGCTACGCGGCCCAGGGCTTGCTGGAGCAACGCCGCCGCGACTACGGGATTTCCATCCAGGTGCTCGACGAAAGCGGCCAGCGCCTGGTCGACGGCACCTACCTGCCGCGCCCCCGCCACCGCCCGCCGCGCACCAGCGACCGCAACCTGCCGCGCTTCCCCTGGCGCCAACTGAGCCAGGAATACGTCAGCCCGCAGAGCAACCATACCTATCTGTTCATCTAC…
Query_1	1	1338	NZ_JACEQU010000018.1	Pseudomonas aeruginosa PAL1.2 (NODE_18_contig)	19044	20381	1338	100.000	0	0	0	2471	ATGCGTTCACTCTTCTGGCGAATCCTCGCCGCCTTCTGGCTGGCCCTGCTGCTGGTAGCCGGGCTTTCCATCCTGCTGGGTCGCGCGCTGAACCAAGACACCTGGATCATCGCCCGCCATCCCGGCCTGAAGGATCTCGCCGAGCAGTGGACCGCCCTCTACGAAGAACAGGGCAGCTACGCGGCCCAGGGCTTGCTGGAGCAACGCCGCCGCGACTACGGGATTTCCATCCAGGTGCTCGACGAAAGCGGCCAGCGCCTGGTCGACGGCACCTACCTGCCGCGCCCCCGCCACCGCCCGCCGCGCACCAGCGACCGCAACCTGCCGCGCTTCCCCTGGCGCCAACTGAGCCAGGAATACGTCAGCCCGCAGAGCAACCATACCTATCTGTTCATCTAC…	ATGCGTTCACTCTTCTGGCGAATCCTCGCCGCCTTCTGGCTGGCCCTGCTGCTGGTAGCCGGGCTTTCCATCCTGCTGGGTCGCGCGCTGAACCAAGACACCTGGATCATCGCCCGCCATCCCGGCCTGAAGGATCTCGCCGAGCAGTGGACCGCCCTCTACGAAGAACAGGGCAGCTACGCGGCCCAGGGCTTGCTGGAGCAACGCCGCCGCGACTACGGGATTTCCATCCAGGTGCTCGACGAAAGCGGCCAGCGCCTGGTCGACGGCACCTACCTGCCGCGCCCCCGCCACCGCCCGCCGCGCACCAGCGACCGCAACCTGCCGCGCTTCCCCTGGCGCCAACTGAGCCAGGAATACGTCAGCCCGCAGAGCAACCATACCTATCTGTTCATCTAC…
Query_1	1	1338	NZ_JTNB01000033	Pseudomonas aeruginosa AZPAE15045 (contig_33)	19036	20373	1338	100.000	0	0	0	2471	ATGCGTTCACTCTTCTGGCGAATCCTCGCCGCCTTCTGGCTGGCCCTGCTGCTGGTAGCCGGGCTTTCCATCCTGCTGGGTCGCGCGCTGAACCAAGACACCTGGATCATCGCCCGCCATCCCGGCCTGAAGGATCTCGCCGAGCAGTGGACCGCCCTCTACGAAGAACAGGGCAGCTACGCGGCCCAGGGCTTGCTGGAGCAACGCCGCCGCGACTACGGGATTTCCATCCAGGTGCTCGACGAAAGCGGCCAGCGCCTGGTCGACGGCACCTACCTGCCGCGCCCCCGCCACCGCCCGCCGCGCACCAGCGACCGCAACCTGCCGCGCTTCCCCTGGCGCCAACTGAGCCAGGAATACGTCAGCCCGCAGAGCAACCATACCTATCTGTTCATCTAC…	ATGCGTTCACTCTTCTGGCGAATCCTCGCCGCCTTCTGGCTGGCCCTGCTGCTGGTAGCCGGGCTTTCCATCCTGCTGGGTCGCGCGCTGAACCAAGACACCTGGATCATCGCCCGCCATCCCGGCCTGAAGGATCTCGCCGAGCAGTGGACCGCCCTCTACGAAGAACAGGGCAGCTACGCGGCCCAGGGCTTGCTGGAGCAACGCCGCCGCGACTACGGGATTTCCATCCAGGTGCTCGACGAAAGCGGCCAGCGCCTGGTCGACGGCACCTACCTGCCGCGCCCCCGCCACCGCCCGCCGCGCACCAGCGACCGCAACCTGCCGCGCTTCCCCTGGCGCCAACTGAGCCAGGAATACGTCAGCCCGCAGAGCAACCATACCTATCTGTTCATCTAC…
Query_1	1	1338	NZ_JACEQA010000030.1	Pseudomonas aeruginosa PAL1.25 (NODE_30_contig)	19143	20480	1338	100.000	0	0	0	2471	ATGCGTTCACTCTTCTGGCGAATCCTCGCCGCCTTCTGGCTGGCCCTGCTGCTGGTAGCCGGGCTTTCCATCCTGCTGGGTCGCGCGCTGAACCAAGACACCTGGATCATCGCCCGCCATCCCGGCCTGAAGGATCTCGCCGAGCAGTGGACCGCCCTCTACGAAGAACAGGGCAGCTACGCGGCCCAGGGCTTGCTGGAGCAACGCCGCCGCGACTACGGGATTTCCATCCAGGTGCTCGACGAAAGCGGCCAGCGCCTGGTCGACGGCACCTACCTGCCGCGCCCCCGCCACCGCCCGCCGCGCACCAGCGACCGCAACCTGCCGCGCTTCCCCTGGCGCCAACTGAGCCAGGAATACGTCAGCCCGCAGAGCAACCATACCTATCTGTTCATCTAC…	ATGCGTTCACTCTTCTGGCGAATCCTCGCCGCCTTCTGGCTGGCCCTGCTGCTGGTAGCCGGGCTTTCCATCCTGCTGGGTCGCGCGCTGAACCAAGACACCTGGATCATCGCCCGCCATCCCGGCCTGAAGGATCTCGCCGAGCAGTGGACCGCCCTCTACGAAGAACAGGGCAGCTACGCGGCCCAGGGCTTGCTGGAGCAACGCCGCCGCGACTACGGGATTTCCATCCAGGTGCTCGACGAAAGCGGCCAGCGCCTGGTCGACGGCACCTACCTGCCGCGCCCCCGCCACCGCCCGCCGCGCACCAGCGACCGCAACCTGCCGCGCTTCCCCTGGCGCCAACTGAGCCAGGAATACGTCAGCCCGCAGAGCAACCATACCTATCTGTTCATCTAC…
Query_1	1	1338	NZ_JTNW01000047	Pseudomonas aeruginosa AZPAE15024 (contig_47)	19036	20373	1338	100.000	0	0	0	2471	ATGCGTTCACTCTTCTGGCGAATCCTCGCCGCCTTCTGGCTGGCCCTGCTGCTGGTAGCCGGGCTTTCCATCCTGCTGGGTCGCGCGCTGAACCAAGACACCTGGATCATCGCCCGCCATCCCGGCCTGAAGGATCTCGCCGAGCAGTGGACCGCCCTCTACGAAGAACAGGGCAGCTACGCGGCCCAGGGCTTGCTGGAGCAACGCCGCCGCGACTACGGGATTTCCATCCAGGTGCTCGACGAAAGCGGCCAGCGCCTGGTCGACGGCACCTACCTGCCGCGCCCCCGCCACCGCCCGCCGCGCACCAGCGACCGCAACCTGCCGCGCTTCCCCTGGCGCCAACTGAGCCAGGAATACGTCAGCCCGCAGAGCAACCATACCTATCTGTTCATCTAC…	ATGCGTTCACTCTTCTGGCGAATCCTCGCCGCCTTCTGGCTGGCCCTGCTGCTGGTAGCCGGGCTTTCCATCCTGCTGGGTCGCGCGCTGAACCAAGACACCTGGATCATCGCCCGCCATCCCGGCCTGAAGGATCTCGCCGAGCAGTGGACCGCCCTCTACGAAGAACAGGGCAGCTACGCGGCCCAGGGCTTGCTGGAGCAACGCCGCCGCGACTACGGGATTTCCATCCAGGTGCTCGACGAAAGCGGCCAGCGCCTGGTCGACGGCACCTACCTGCCGCGCCCCCGCCACCGCCCGCCGCGCACCAGCGACCGCAACCTGCCGCGCTTCCCCTGGCGCCAACTGAGCCAGGAATACGTCAGCCCGCAGAGCAACCATACCTATCTGTTCATCTAC…
Query_1	1	1338	NZ_JACEPI010000019.1	Pseudomonas aeruginosa PAL1.46 (NODE_19_contig)	19143	20480	1338	100.000	0	0	0	2471	ATGCGTTCACTCTTCTGGCGAATCCTCGCCGCCTTCTGGCTGGCCCTGCTGCTGGTAGCCGGGCTTTCCATCCTGCTGGGTCGCGCGCTGAACCAAGACACCTGGATCATCGCCCGCCATCCCGGCCTGAAGGATCTCGCCGAGCAGTGGACCGCCCTCTACGAAGAACAGGGCAGCTACGCGGCCCAGGGCTTGCTGGAGCAACGCCGCCGCGACTACGGGATTTCCATCCAGGTGCTCGACGAAAGCGGCCAGCGCCTGGTCGACGGCACCTACCTGCCGCGCCCCCGCCACCGCCCGCCGCGCACCAGCGACCGCAACCTGCCGCGCTTCCCCTGGCGCCAACTGAGCCAGGAATACGTCAGCCCGCAGAGCAACCATACCTATCTGTTCATCTAC…	ATGCGTTCACTCTTCTGGCGAATCCTCGCCGCCTTCTGGCTGGCCCTGCTGCTGGTAGCCGGGCTTTCCATCCTGCTGGGTCGCGCGCTGAACCAAGACACCTGGATCATCGCCCGCCATCCCGGCCTGAAGGATCTCGCCGAGCAGTGGACCGCCCTCTACGAAGAACAGGGCAGCTACGCGGCCCAGGGCTTGCTGGAGCAACGCCGCCGCGACTACGGGATTTCCATCCAGGTGCTCGACGAAAGCGGCCAGCGCCTGGTCGACGGCACCTACCTGCCGCGCCCCCGCCACCGCCCGCCGCGCACCAGCGACCGCAACCTGCCGCGCTTCCCCTGGCGCCAACTGAGCCAGGAATACGTCAGCCCGCAGAGCAACCATACCTATCTGTTCATCTAC…
Query_1	1	1338	NZ_JTUL01000003	Pseudomonas aeruginosa AZPAE14850 (contig_3)	119437	118100	1338	100.000	0	0	0	2471	ATGCGTTCACTCTTCTGGCGAATCCTCGCCGCCTTCTGGCTGGCCCTGCTGCTGGTAGCCGGGCTTTCCATCCTGCTGGGTCGCGCGCTGAACCAAGACACCTGGATCATCGCCCGCCATCCCGGCCTGAAGGATCTCGCCGAGCAGTGGACCGCCCTCTACGAAGAACAGGGCAGCTACGCGGCCCAGGGCTTGCTGGAGCAACGCCGCCGCGACTACGGGATTTCCATCCAGGTGCTCGACGAAAGCGGCCAGCGCCTGGTCGACGGCACCTACCTGCCGCGCCCCCGCCACCGCCCGCCGCGCACCAGCGACCGCAACCTGCCGCGCTTCCCCTGGCGCCAACTGAGCCAGGAATACGTCAGCCCGCAGAGCAACCATACCTATCTGTTCATCTAC…	ATGCGTTCACTCTTCTGGCGAATCCTCGCCGCCTTCTGGCTGGCCCTGCTGCTGGTAGCCGGGCTTTCCATCCTGCTGGGTCGCGCGCTGAACCAAGACACCTGGATCATCGCCCGCCATCCCGGCCTGAAGGATCTCGCCGAGCAGTGGACCGCCCTCTACGAAGAACAGGGCAGCTACGCGGCCCAGGGCTTGCTGGAGCAACGCCGCCGCGACTACGGGATTTCCATCCAGGTGCTCGACGAAAGCGGCCAGCGCCTGGTCGACGGCACCTACCTGCCGCGCCCCCGCCACCGCCCGCCGCGCACCAGCGACCGCAACCTGCCGCGCTTCCCCTGGCGCCAACTGAGCCAGGAATACGTCAGCCCGCAGAGCAACCATACCTATCTGTTCATCTAC…
Query_1	1	1338	NZ_JACEPC010000021.1	Pseudomonas aeruginosa PAL1.52 (NODE_21_contig)	19044	20381	1338	100.000	0	0	0	2471	ATGCGTTCACTCTTCTGGCGAATCCTCGCCGCCTTCTGGCTGGCCCTGCTGCTGGTAGCCGGGCTTTCCATCCTGCTGGGTCGCGCGCTGAACCAAGACACCTGGATCATCGCCCGCCATCCCGGCCTGAAGGATCTCGCCGAGCAGTGGACCGCCCTCTACGAAGAACAGGGCAGCTACGCGGCCCAGGGCTTGCTGGAGCAACGCCGCCGCGACTACGGGATTTCCATCCAGGTGCTCGACGAAAGCGGCCAGCGCCTGGTCGACGGCACCTACCTGCCGCGCCCCCGCCACCGCCCGCCGCGCACCAGCGACCGCAACCTGCCGCGCTTCCCCTGGCGCCAACTGAGCCAGGAATACGTCAGCCCGCAGAGCAACCATACCTATCTGTTCATCTAC…	ATGCGTTCACTCTTCTGGCGAATCCTCGCCGCCTTCTGGCTGGCCCTGCTGCTGGTAGCCGGGCTTTCCATCCTGCTGGGTCGCGCGCTGAACCAAGACACCTGGATCATCGCCCGCCATCCCGGCCTGAAGGATCTCGCCGAGCAGTGGACCGCCCTCTACGAAGAACAGGGCAGCTACGCGGCCCAGGGCTTGCTGGAGCAACGCCGCCGCGACTACGGGATTTCCATCCAGGTGCTCGACGAAAGCGGCCAGCGCCTGGTCGACGGCACCTACCTGCCGCGCCCCCGCCACCGCCCGCCGCGCACCAGCGACCGCAACCTGCCGCGCTTCCCCTGGCGCCAACTGAGCCAGGAATACGTCAGCCCGCAGAGCAACCATACCTATCTGTTCATCTAC…
Query_1	1	1338	NZ_JTUP01000079	Pseudomonas aeruginosa AZPAE14845 (contig_79)	1630	293	1338	100.000	0	0	0	2471	ATGCGTTCACTCTTCTGGCGAATCCTCGCCGCCTTCTGGCTGGCCCTGCTGCTGGTAGCCGGGCTTTCCATCCTGCTGGGTCGCGCGCTGAACCAAGACACCTGGATCATCGCCCGCCATCCCGGCCTGAAGGATCTCGCCGAGCAGTGGACCGCCCTCTACGAAGAACAGGGCAGCTACGCGGCCCAGGGCTTGCTGGAGCAACGCCGCCGCGACTACGGGATTTCCATCCAGGTGCTCGACGAAAGCGGCCAGCGCCTGGTCGACGGCACCTACCTGCCGCGCCCCCGCCACCGCCCGCCGCGCACCAGCGACCGCAACCTGCCGCGCTTCCCCTGGCGCCAACTGAGCCAGGAATACGTCAGCCCGCAGAGCAACCATACCTATCTGTTCATCTAC…	ATGCGTTCACTCTTCTGGCGAATCCTCGCCGCCTTCTGGCTGGCCCTGCTGCTGGTAGCCGGGCTTTCCATCCTGCTGGGTCGCGCGCTGAACCAAGACACCTGGATCATCGCCCGCCATCCCGGCCTGAAGGATCTCGCCGAGCAGTGGACCGCCCTCTACGAAGAACAGGGCAGCTACGCGGCCCAGGGCTTGCTGGAGCAACGCCGCCGCGACTACGGGATTTCCATCCAGGTGCTCGACGAAAGCGGCCAGCGCCTGGTCGACGGCACCTACCTGCCGCGCCCCCGCCACCGCCCGCCGCGCACCAGCGACCGCAACCTGCCGCGCTTCCCCTGGCGCCAACTGAGCCAGGAATACGTCAGCCCGCAGAGCAACCATACCTATCTGTTCATCTAC…
Query_1	1	1338	NZ_JACEOT010000023.1	Pseudomonas aeruginosa PAL1.62 (NODE_23_contig)	19143	20480	1338	100.000	0	0	0	2471	ATGCGTTCACTCTTCTGGCGAATCCTCGCCGCCTTCTGGCTGGCCCTGCTGCTGGTAGCCGGGCTTTCCATCCTGCTGGGTCGCGCGCTGAACCAAGACACCTGGATCATCGCCCGCCATCCCGGCCTGAAGGATCTCGCCGAGCAGTGGACCGCCCTCTACGAAGAACAGGGCAGCTACGCGGCCCAGGGCTTGCTGGAGCAACGCCGCCGCGACTACGGGATTTCCATCCAGGTGCTCGACGAAAGCGGCCAGCGCCTGGTCGACGGCACCTACCTGCCGCGCCCCCGCCACCGCCCGCCGCGCACCAGCGACCGCAACCTGCCGCGCTTCCCCTGGCGCCAACTGAGCCAGGAATACGTCAGCCCGCAGAGCAACCATACCTATCTGTTCATCTAC…	ATGCGTTCACTCTTCTGGCGAATCCTCGCCGCCTTCTGGCTGGCCCTGCTGCTGGTAGCCGGGCTTTCCATCCTGCTGGGTCGCGCGCTGAACCAAGACACCTGGATCATCGCCCGCCATCCCGGCCTGAAGGATCTCGCCGAGCAGTGGACCGCCCTCTACGAAGAACAGGGCAGCTACGCGGCCCAGGGCTTGCTGGAGCAACGCCGCCGCGACTACGGGATTTCCATCCAGGTGCTCGACGAAAGCGGCCAGCGCCTGGTCGACGGCACCTACCTGCCGCGCCCCCGCCACCGCCCGCCGCGCACCAGCGACCGCAACCTGCCGCGCTTCCCCTGGCGCCAACTGAGCCAGGAATACGTCAGCCCGCAGAGCAACCATACCTATCTGTTCATCTAC…
Query_1	1	1338	NZ_KK213183	Pseudomonas aeruginosa BWH058 (adTyf-supercont1.1)	2002665	2001328	1338	100.000	0	0	0	2471	ATGCGTTCACTCTTCTGGCGAATCCTCGCCGCCTTCTGGCTGGCCCTGCTGCTGGTAGCCGGGCTTTCCATCCTGCTGGGTCGCGCGCTGAACCAAGACACCTGGATCATCGCCCGCCATCCCGGCCTGAAGGATCTCGCCGAGCAGTGGACCGCCCTCTACGAAGAACAGGGCAGCTACGCGGCCCAGGGCTTGCTGGAGCAACGCCGCCGCGACTACGGGATTTCCATCCAGGTGCTCGACGAAAGCGGCCAGCGCCTGGTCGACGGCACCTACCTGCCGCGCCCCCGCCACCGCCCGCCGCGCACCAGCGACCGCAACCTGCCGCGCTTCCCCTGGCGCCAACTGAGCCAGGAATACGTCAGCCCGCAGAGCAACCATACCTATCTGTTCATCTAC…	ATGCGTTCACTCTTCTGGCGAATCCTCGCCGCCTTCTGGCTGGCCCTGCTGCTGGTAGCCGGGCTTTCCATCCTGCTGGGTCGCGCGCTGAACCAAGACACCTGGATCATCGCCCGCCATCCCGGCCTGAAGGATCTCGCCGAGCAGTGGACCGCCCTCTACGAAGAACAGGGCAGCTACGCGGCCCAGGGCTTGCTGGAGCAACGCCGCCGCGACTACGGGATTTCCATCCAGGTGCTCGACGAAAGCGGCCAGCGCCTGGTCGACGGCACCTACCTGCCGCGCCCCCGCCACCGCCCGCCGCGCACCAGCGACCGCAACCTGCCGCGCTTCCCCTGGCGCCAACTGAGCCAGGAATACGTCAGCCCGCAGAGCAACCATACCTATCTGTTCATCTAC…
Query_1	1	1338	NZ_JABUGR010000019.1	Pseudomonas aeruginosa HEGP08 (ctg_HEGP08_19)	19093	20430	1338	100.000	0	0	0	2471	ATGCGTTCACTCTTCTGGCGAATCCTCGCCGCCTTCTGGCTGGCCCTGCTGCTGGTAGCCGGGCTTTCCATCCTGCTGGGTCGCGCGCTGAACCAAGACACCTGGATCATCGCCCGCCATCCCGGCCTGAAGGATCTCGCCGAGCAGTGGACCGCCCTCTACGAAGAACAGGGCAGCTACGCGGCCCAGGGCTTGCTGGAGCAACGCCGCCGCGACTACGGGATTTCCATCCAGGTGCTCGACGAAAGCGGCCAGCGCCTGGTCGACGGCACCTACCTGCCGCGCCCCCGCCACCGCCCGCCGCGCACCAGCGACCGCAACCTGCCGCGCTTCCCCTGGCGCCAACTGAGCCAGGAATACGTCAGCCCGCAGAGCAACCATACCTATCTGTTCATCTAC…	ATGCGTTCACTCTTCTGGCGAATCCTCGCCGCCTTCTGGCTGGCCCTGCTGCTGGTAGCCGGGCTTTCCATCCTGCTGGGTCGCGCGCTGAACCAAGACACCTGGATCATCGCCCGCCATCCCGGCCTGAAGGATCTCGCCGAGCAGTGGACCGCCCTCTACGAAGAACAGGGCAGCTACGCGGCCCAGGGCTTGCTGGAGCAACGCCGCCGCGACTACGGGATTTCCATCCAGGTGCTCGACGAAAGCGGCCAGCGCCTGGTCGACGGCACCTACCTGCCGCGCCCCCGCCACCGCCCGCCGCGCACCAGCGACCGCAACCTGCCGCGCTTCCCCTGGCGCCAACTGAGCCAGGAATACGTCAGCCCGCAGAGCAACCATACCTATCTGTTCATCTAC…
Query_1	1	1338	NZ_JABLTX010000017.1	Pseudomonas aeruginosa PASP527 (NODE_17_contig)	18856	20193	1338	100.000	0	0	0	2471	ATGCGTTCACTCTTCTGGCGAATCCTCGCCGCCTTCTGGCTGGCCCTGCTGCTGGTAGCCGGGCTTTCCATCCTGCTGGGTCGCGCGCTGAACCAAGACACCTGGATCATCGCCCGCCATCCCGGCCTGAAGGATCTCGCCGAGCAGTGGACCGCCCTCTACGAAGAACAGGGCAGCTACGCGGCCCAGGGCTTGCTGGAGCAACGCCGCCGCGACTACGGGATTTCCATCCAGGTGCTCGACGAAAGCGGCCAGCGCCTGGTCGACGGCACCTACCTGCCGCGCCCCCGCCACCGCCCGCCGCGCACCAGCGACCGCAACCTGCCGCGCTTCCCCTGGCGCCAACTGAGCCAGGAATACGTCAGCCCGCAGAGCAACCATACCTATCTGTTCATCTAC…	ATGCGTTCACTCTTCTGGCGAATCCTCGCCGCCTTCTGGCTGGCCCTGCTGCTGGTAGCCGGGCTTTCCATCCTGCTGGGTCGCGCGCTGAACCAAGACACCTGGATCATCGCCCGCCATCCCGGCCTGAAGGATCTCGCCGAGCAGTGGACCGCCCTCTACGAAGAACAGGGCAGCTACGCGGCCCAGGGCTTGCTGGAGCAACGCCGCCGCGACTACGGGATTTCCATCCAGGTGCTCGACGAAAGCGGCCAGCGCCTGGTCGACGGCACCTACCTGCCGCGCCCCCGCCACCGCCCGCCGCGCACCAGCGACCGCAACCTGCCGCGCTTCCCCTGGCGCCAACTGAGCCAGGAATACGTCAGCCCGCAGAGCAACCATACCTATCTGTTCATCTAC…
Query_1	1	1338	NZ_KI914481	Pseudomonas aeruginosa BWHPSA044 (adkfY-supercont1.1)	1584833	1583496	1338	100.000	0	0	0	2471	ATGCGTTCACTCTTCTGGCGAATCCTCGCCGCCTTCTGGCTGGCCCTGCTGCTGGTAGCCGGGCTTTCCATCCTGCTGGGTCGCGCGCTGAACCAAGACACCTGGATCATCGCCCGCCATCCCGGCCTGAAGGATCTCGCCGAGCAGTGGACCGCCCTCTACGAAGAACAGGGCAGCTACGCGGCCCAGGGCTTGCTGGAGCAACGCCGCCGCGACTACGGGATTTCCATCCAGGTGCTCGACGAAAGCGGCCAGCGCCTGGTCGACGGCACCTACCTGCCGCGCCCCCGCCACCGCCCGCCGCGCACCAGCGACCGCAACCTGCCGCGCTTCCCCTGGCGCCAACTGAGCCAGGAATACGTCAGCCCGCAGAGCAACCATACCTATCTGTTCATCTAC…	ATGCGTTCACTCTTCTGGCGAATCCTCGCCGCCTTCTGGCTGGCCCTGCTGCTGGTAGCCGGGCTTTCCATCCTGCTGGGTCGCGCGCTGAACCAAGACACCTGGATCATCGCCCGCCATCCCGGCCTGAAGGATCTCGCCGAGCAGTGGACCGCCCTCTACGAAGAACAGGGCAGCTACGCGGCCCAGGGCTTGCTGGAGCAACGCCGCCGCGACTACGGGATTTCCATCCAGGTGCTCGACGAAAGCGGCCAGCGCCTGGTCGACGGCACCTACCTGCCGCGCCCCCGCCACCGCCCGCCGCGCACCAGCGACCGCAACCTGCCGCGCTTCCCCTGGCGCCAACTGAGCCAGGAATACGTCAGCCCGCAGAGCAACCATACCTATCTGTTCATCTAC…
Query_1	1	1338	NZ_QVEH02000017.1	Pseudomonas aeruginosa PABL002 (NODE_17_contig)	18834	20171	1338	100.000	0	0	0	2471	ATGCGTTCACTCTTCTGGCGAATCCTCGCCGCCTTCTGGCTGGCCCTGCTGCTGGTAGCCGGGCTTTCCATCCTGCTGGGTCGCGCGCTGAACCAAGACACCTGGATCATCGCCCGCCATCCCGGCCTGAAGGATCTCGCCGAGCAGTGGACCGCCCTCTACGAAGAACAGGGCAGCTACGCGGCCCAGGGCTTGCTGGAGCAACGCCGCCGCGACTACGGGATTTCCATCCAGGTGCTCGACGAAAGCGGCCAGCGCCTGGTCGACGGCACCTACCTGCCGCGCCCCCGCCACCGCCCGCCGCGCACCAGCGACCGCAACCTGCCGCGCTTCCCCTGGCGCCAACTGAGCCAGGAATACGTCAGCCCGCAGAGCAACCATACCTATCTGTTCATCTAC…	ATGCGTTCACTCTTCTGGCGAATCCTCGCCGCCTTCTGGCTGGCCCTGCTGCTGGTAGCCGGGCTTTCCATCCTGCTGGGTCGCGCGCTGAACCAAGACACCTGGATCATCGCCCGCCATCCCGGCCTGAAGGATCTCGCCGAGCAGTGGACCGCCCTCTACGAAGAACAGGGCAGCTACGCGGCCCAGGGCTTGCTGGAGCAACGCCGCCGCGACTACGGGATTTCCATCCAGGTGCTCGACGAAAGCGGCCAGCGCCTGGTCGACGGCACCTACCTGCCGCGCCCCCGCCACCGCCCGCCGCGCACCAGCGACCGCAACCTGCCGCGCTTCCCCTGGCGCCAACTGAGCCAGGAATACGTCAGCCCGCAGAGCAACCATACCTATCTGTTCATCTAC…
Query_1	1	1338	NZ_QVDB02000012.1	Pseudomonas aeruginosa PABL041 (NODE_12_contig)	18834	20171	1338	100.000	0	0	0	2471	ATGCGTTCACTCTTCTGGCGAATCCTCGCCGCCTTCTGGCTGGCCCTGCTGCTGGTAGCCGGGCTTTCCATCCTGCTGGGTCGCGCGCTGAACCAAGACACCTGGATCATCGCCCGCCATCCCGGCCTGAAGGATCTCGCCGAGCAGTGGACCGCCCTCTACGAAGAACAGGGCAGCTACGCGGCCCAGGGCTTGCTGGAGCAACGCCGCCGCGACTACGGGATTTCCATCCAGGTGCTCGACGAAAGCGGCCAGCGCCTGGTCGACGGCACCTACCTGCCGCGCCCCCGCCACCGCCCGCCGCGCACCAGCGACCGCAACCTGCCGCGCTTCCCCTGGCGCCAACTGAGCCAGGAATACGTCAGCCCGCAGAGCAACCATACCTATCTGTTCATCTAC…	ATGCGTTCACTCTTCTGGCGAATCCTCGCCGCCTTCTGGCTGGCCCTGCTGCTGGTAGCCGGGCTTTCCATCCTGCTGGGTCGCGCGCTGAACCAAGACACCTGGATCATCGCCCGCCATCCCGGCCTGAAGGATCTCGCCGAGCAGTGGACCGCCCTCTACGAAGAACAGGGCAGCTACGCGGCCCAGGGCTTGCTGGAGCAACGCCGCCGCGACTACGGGATTTCCATCCAGGTGCTCGACGAAAGCGGCCAGCGCCTGGTCGACGGCACCTACCTGCCGCGCCCCCGCCACCGCCCGCCGCGCACCAGCGACCGCAACCTGCCGCGCTTCCCCTGGCGCCAACTGAGCCAGGAATACGTCAGCCCGCAGAGCAACCATACCTATCTGTTCATCTAC…
Query_1	1	1338	NZ_KE136335	Pseudomonas aeruginosa PA14 (scaffold_1)	3592153	3593490	1338	100.000	0	0	0	2471	ATGCGTTCACTCTTCTGGCGAATCCTCGCCGCCTTCTGGCTGGCCCTGCTGCTGGTAGCCGGGCTTTCCATCCTGCTGGGTCGCGCGCTGAACCAAGACACCTGGATCATCGCCCGCCATCCCGGCCTGAAGGATCTCGCCGAGCAGTGGACCGCCCTCTACGAAGAACAGGGCAGCTACGCGGCCCAGGGCTTGCTGGAGCAACGCCGCCGCGACTACGGGATTTCCATCCAGGTGCTCGACGAAAGCGGCCAGCGCCTGGTCGACGGCACCTACCTGCCGCGCCCCCGCCACCGCCCGCCGCGCACCAGCGACCGCAACCTGCCGCGCTTCCCCTGGCGCCAACTGAGCCAGGAATACGTCAGCCCGCAGAGCAACCATACCTATCTGTTCATCTAC…	ATGCGTTCACTCTTCTGGCGAATCCTCGCCGCCTTCTGGCTGGCCCTGCTGCTGGTAGCCGGGCTTTCCATCCTGCTGGGTCGCGCGCTGAACCAAGACACCTGGATCATCGCCCGCCATCCCGGCCTGAAGGATCTCGCCGAGCAGTGGACCGCCCTCTACGAAGAACAGGGCAGCTACGCGGCCCAGGGCTTGCTGGAGCAACGCCGCCGCGACTACGGGATTTCCATCCAGGTGCTCGACGAAAGCGGCCAGCGCCTGGTCGACGGCACCTACCTGCCGCGCCCCCGCCACCGCCCGCCGCGCACCAGCGACCGCAACCTGCCGCGCTTCCCCTGGCGCCAACTGAGCCAGGAATACGTCAGCCCGCAGAGCAACCATACCTATCTGTTCATCTAC…
Query_1	1	1338	NZ_QVBQ02000341.1	Pseudomonas aeruginosa PABL079 (NODE_342_contig)	3393	4730	1338	100.000	0	0	0	2471	ATGCGTTCACTCTTCTGGCGAATCCTCGCCGCCTTCTGGCTGGCCCTGCTGCTGGTAGCCGGGCTTTCCATCCTGCTGGGTCGCGCGCTGAACCAAGACACCTGGATCATCGCCCGCCATCCCGGCCTGAAGGATCTCGCCGAGCAGTGGACCGCCCTCTACGAAGAACAGGGCAGCTACGCGGCCCAGGGCTTGCTGGAGCAACGCCGCCGCGACTACGGGATTTCCATCCAGGTGCTCGACGAAAGCGGCCAGCGCCTGGTCGACGGCACCTACCTGCCGCGCCCCCGCCACCGCCCGCCGCGCACCAGCGACCGCAACCTGCCGCGCTTCCCCTGGCGCCAACTGAGCCAGGAATACGTCAGCCCGCAGAGCAACCATACCTATCTGTTCATCTAC…	ATGCGTTCACTCTTCTGGCGAATCCTCGCCGCCTTCTGGCTGGCCCTGCTGCTGGTAGCCGGGCTTTCCATCCTGCTGGGTCGCGCGCTGAACCAAGACACCTGGATCATCGCCCGCCATCCCGGCCTGAAGGATCTCGCCGAGCAGTGGACCGCCCTCTACGAAGAACAGGGCAGCTACGCGGCCCAGGGCTTGCTGGAGCAACGCCGCCGCGACTACGGGATTTCCATCCAGGTGCTCGACGAAAGCGGCCAGCGCCTGGTCGACGGCACCTACCTGCCGCGCCCCCGCCACCGCCCGCCGCGCACCAGCGACCGCAACCTGCCGCGCTTCCCCTGGCGCCAACTGAGCCAGGAATACGTCAGCCCGCAGAGCAACCATACCTATCTGTTCATCTAC…
Query_1	1	1338	NZ_JALISO010000018.1	Pseudomonas aeruginosa C2 (NODE_19_scaffold)	117598	116261	1338	100.000	0	0	0	2471	ATGCGTTCACTCTTCTGGCGAATCCTCGCCGCCTTCTGGCTGGCCCTGCTGCTGGTAGCCGGGCTTTCCATCCTGCTGGGTCGCGCGCTGAACCAAGACACCTGGATCATCGCCCGCCATCCCGGCCTGAAGGATCTCGCCGAGCAGTGGACCGCCCTCTACGAAGAACAGGGCAGCTACGCGGCCCAGGGCTTGCTGGAGCAACGCCGCCGCGACTACGGGATTTCCATCCAGGTGCTCGACGAAAGCGGCCAGCGCCTGGTCGACGGCACCTACCTGCCGCGCCCCCGCCACCGCCCGCCGCGCACCAGCGACCGCAACCTGCCGCGCTTCCCCTGGCGCCAACTGAGCCAGGAATACGTCAGCCCGCAGAGCAACCATACCTATCTGTTCATCTAC…	ATGCGTTCACTCTTCTGGCGAATCCTCGCCGCCTTCTGGCTGGCCCTGCTGCTGGTAGCCGGGCTTTCCATCCTGCTGGGTCGCGCGCTGAACCAAGACACCTGGATCATCGCCCGCCATCCCGGCCTGAAGGATCTCGCCGAGCAGTGGACCGCCCTCTACGAAGAACAGGGCAGCTACGCGGCCCAGGGCTTGCTGGAGCAACGCCGCCGCGACTACGGGATTTCCATCCAGGTGCTCGACGAAAGCGGCCAGCGCCTGGTCGACGGCACCTACCTGCCGCGCCCCCGCCACCGCCCGCCGCGCACCAGCGACCGCAACCTGCCGCGCTTCCCCTGGCGCCAACTGAGCCAGGAATACGTCAGCCCGCAGAGCAACCATACCTATCTGTTCATCTAC…
Query_1	1	1338	NZ_KI518973	Pseudomonas aeruginosa BWHPSA027 (scaffold_1)	1149478	1148141	1338	100.000	0	0	0	2471	ATGCGTTCACTCTTCTGGCGAATCCTCGCCGCCTTCTGGCTGGCCCTGCTGCTGGTAGCCGGGCTTTCCATCCTGCTGGGTCGCGCGCTGAACCAAGACACCTGGATCATCGCCCGCCATCCCGGCCTGAAGGATCTCGCCGAGCAGTGGACCGCCCTCTACGAAGAACAGGGCAGCTACGCGGCCCAGGGCTTGCTGGAGCAACGCCGCCGCGACTACGGGATTTCCATCCAGGTGCTCGACGAAAGCGGCCAGCGCCTGGTCGACGGCACCTACCTGCCGCGCCCCCGCCACCGCCCGCCGCGCACCAGCGACCGCAACCTGCCGCGCTTCCCCTGGCGCCAACTGAGCCAGGAATACGTCAGCCCGCAGAGCAACCATACCTATCTGTTCATCTAC…	ATGCGTTCACTCTTCTGGCGAATCCTCGCCGCCTTCTGGCTGGCCCTGCTGCTGGTAGCCGGGCTTTCCATCCTGCTGGGTCGCGCGCTGAACCAAGACACCTGGATCATCGCCCGCCATCCCGGCCTGAAGGATCTCGCCGAGCAGTGGACCGCCCTCTACGAAGAACAGGGCAGCTACGCGGCCCAGGGCTTGCTGGAGCAACGCCGCCGCGACTACGGGATTTCCATCCAGGTGCTCGACGAAAGCGGCCAGCGCCTGGTCGACGGCACCTACCTGCCGCGCCCCCGCCACCGCCCGCCGCGCACCAGCGACCGCAACCTGCCGCGCTTCCCCTGGCGCCAACTGAGCCAGGAATACGTCAGCCCGCAGAGCAACCATACCTATCTGTTCATCTAC…
Query_1	1	1338	NZ_JALIUO010000070.1	Pseudomonas aeruginosa C76 (NODE_19_scaffold)	117598	116261	1338	100.000	0	0	0	2471	ATGCGTTCACTCTTCTGGCGAATCCTCGCCGCCTTCTGGCTGGCCCTGCTGCTGGTAGCCGGGCTTTCCATCCTGCTGGGTCGCGCGCTGAACCAAGACACCTGGATCATCGCCCGCCATCCCGGCCTGAAGGATCTCGCCGAGCAGTGGACCGCCCTCTACGAAGAACAGGGCAGCTACGCGGCCCAGGGCTTGCTGGAGCAACGCCGCCGCGACTACGGGATTTCCATCCAGGTGCTCGACGAAAGCGGCCAGCGCCTGGTCGACGGCACCTACCTGCCGCGCCCCCGCCACCGCCCGCCGCGCACCAGCGACCGCAACCTGCCGCGCTTCCCCTGGCGCCAACTGAGCCAGGAATACGTCAGCCCGCAGAGCAACCATACCTATCTGTTCATCTAC…	ATGCGTTCACTCTTCTGGCGAATCCTCGCCGCCTTCTGGCTGGCCCTGCTGCTGGTAGCCGGGCTTTCCATCCTGCTGGGTCGCGCGCTGAACCAAGACACCTGGATCATCGCCCGCCATCCCGGCCTGAAGGATCTCGCCGAGCAGTGGACCGCCCTCTACGAAGAACAGGGCAGCTACGCGGCCCAGGGCTTGCTGGAGCAACGCCGCCGCGACTACGGGATTTCCATCCAGGTGCTCGACGAAAGCGGCCAGCGCCTGGTCGACGGCACCTACCTGCCGCGCCCCCGCCACCGCCCGCCGCGCACCAGCGACCGCAACCTGCCGCGCTTCCCCTGGCGCCAACTGAGCCAGGAATACGTCAGCCCGCAGAGCAACCATACCTATCTGTTCATCTAC…
Query_1	1	1338	NZ_JALIVF010000101.1	Pseudomonas aeruginosa C95 (NODE_19_scaffold)	117598	116261	1338	100.000	0	0	0	2471	ATGCGTTCACTCTTCTGGCGAATCCTCGCCGCCTTCTGGCTGGCCCTGCTGCTGGTAGCCGGGCTTTCCATCCTGCTGGGTCGCGCGCTGAACCAAGACACCTGGATCATCGCCCGCCATCCCGGCCTGAAGGATCTCGCCGAGCAGTGGACCGCCCTCTACGAAGAACAGGGCAGCTACGCGGCCCAGGGCTTGCTGGAGCAACGCCGCCGCGACTACGGGATTTCCATCCAGGTGCTCGACGAAAGCGGCCAGCGCCTGGTCGACGGCACCTACCTGCCGCGCCCCCGCCACCGCCCGCCGCGCACCAGCGACCGCAACCTGCCGCGCTTCCCCTGGCGCCAACTGAGCCAGGAATACGTCAGCCCGCAGAGCAACCATACCTATCTGTTCATCTAC…	ATGCGTTCACTCTTCTGGCGAATCCTCGCCGCCTTCTGGCTGGCCCTGCTGCTGGTAGCCGGGCTTTCCATCCTGCTGGGTCGCGCGCTGAACCAAGACACCTGGATCATCGCCCGCCATCCCGGCCTGAAGGATCTCGCCGAGCAGTGGACCGCCCTCTACGAAGAACAGGGCAGCTACGCGGCCCAGGGCTTGCTGGAGCAACGCCGCCGCGACTACGGGATTTCCATCCAGGTGCTCGACGAAAGCGGCCAGCGCCTGGTCGACGGCACCTACCTGCCGCGCCCCCGCCACCGCCCGCCGCGCACCAGCGACCGCAACCTGCCGCGCTTCCCCTGGCGCCAACTGAGCCAGGAATACGTCAGCCCGCAGAGCAACCATACCTATCTGTTCATCTAC…
Query_1	1	1338	NZ_KI518825	Pseudomonas aeruginosa BL16 (scaffold_1)	1054743	1053406	1338	100.000	0	0	0	2471	ATGCGTTCACTCTTCTGGCGAATCCTCGCCGCCTTCTGGCTGGCCCTGCTGCTGGTAGCCGGGCTTTCCATCCTGCTGGGTCGCGCGCTGAACCAAGACACCTGGATCATCGCCCGCCATCCCGGCCTGAAGGATCTCGCCGAGCAGTGGACCGCCCTCTACGAAGAACAGGGCAGCTACGCGGCCCAGGGCTTGCTGGAGCAACGCCGCCGCGACTACGGGATTTCCATCCAGGTGCTCGACGAAAGCGGCCAGCGCCTGGTCGACGGCACCTACCTGCCGCGCCCCCGCCACCGCCCGCCGCGCACCAGCGACCGCAACCTGCCGCGCTTCCCCTGGCGCCAACTGAGCCAGGAATACGTCAGCCCGCAGAGCAACCATACCTATCTGTTCATCTAC…	ATGCGTTCACTCTTCTGGCGAATCCTCGCCGCCTTCTGGCTGGCCCTGCTGCTGGTAGCCGGGCTTTCCATCCTGCTGGGTCGCGCGCTGAACCAAGACACCTGGATCATCGCCCGCCATCCCGGCCTGAAGGATCTCGCCGAGCAGTGGACCGCCCTCTACGAAGAACAGGGCAGCTACGCGGCCCAGGGCTTGCTGGAGCAACGCCGCCGCGACTACGGGATTTCCATCCAGGTGCTCGACGAAAGCGGCCAGCGCCTGGTCGACGGCACCTACCTGCCGCGCCCCCGCCACCGCCCGCCGCGCACCAGCGACCGCAACCTGCCGCGCTTCCCCTGGCGCCAACTGAGCCAGGAATACGTCAGCCCGCAGAGCAACCATACCTATCTGTTCATCTAC…
Query_1	1	1338	NZ_JALIVR010000067.1	Pseudomonas aeruginosa C107 (NODE_17_scaffold)	117598	116261	1338	100.000	0	0	0	2471	ATGCGTTCACTCTTCTGGCGAATCCTCGCCGCCTTCTGGCTGGCCCTGCTGCTGGTAGCCGGGCTTTCCATCCTGCTGGGTCGCGCGCTGAACCAAGACACCTGGATCATCGCCCGCCATCCCGGCCTGAAGGATCTCGCCGAGCAGTGGACCGCCCTCTACGAAGAACAGGGCAGCTACGCGGCCCAGGGCTTGCTGGAGCAACGCCGCCGCGACTACGGGATTTCCATCCAGGTGCTCGACGAAAGCGGCCAGCGCCTGGTCGACGGCACCTACCTGCCGCGCCCCCGCCACCGCCCGCCGCGCACCAGCGACCGCAACCTGCCGCGCTTCCCCTGGCGCCAACTGAGCCAGGAATACGTCAGCCCGCAGAGCAACCATACCTATCTGTTCATCTAC…	ATGCGTTCACTCTTCTGGCGAATCCTCGCCGCCTTCTGGCTGGCCCTGCTGCTGGTAGCCGGGCTTTCCATCCTGCTGGGTCGCGCGCTGAACCAAGACACCTGGATCATCGCCCGCCATCCCGGCCTGAAGGATCTCGCCGAGCAGTGGACCGCCCTCTACGAAGAACAGGGCAGCTACGCGGCCCAGGGCTTGCTGGAGCAACGCCGCCGCGACTACGGGATTTCCATCCAGGTGCTCGACGAAAGCGGCCAGCGCCTGGTCGACGGCACCTACCTGCCGCGCCCCCGCCACCGCCCGCCGCGCACCAGCGACCGCAACCTGCCGCGCTTCCCCTGGCGCCAACTGAGCCAGGAATACGTCAGCCCGCAGAGCAACCATACCTATCTGTTCATCTAC…
Query_1	1	1338	NZ_JALIWM010000024.1	Pseudomonas aeruginosa C134 (NODE_18_scaffold)	117599	116262	1338	100.000	0	0	0	2471	ATGCGTTCACTCTTCTGGCGAATCCTCGCCGCCTTCTGGCTGGCCCTGCTGCTGGTAGCCGGGCTTTCCATCCTGCTGGGTCGCGCGCTGAACCAAGACACCTGGATCATCGCCCGCCATCCCGGCCTGAAGGATCTCGCCGAGCAGTGGACCGCCCTCTACGAAGAACAGGGCAGCTACGCGGCCCAGGGCTTGCTGGAGCAACGCCGCCGCGACTACGGGATTTCCATCCAGGTGCTCGACGAAAGCGGCCAGCGCCTGGTCGACGGCACCTACCTGCCGCGCCCCCGCCACCGCCCGCCGCGCACCAGCGACCGCAACCTGCCGCGCTTCCCCTGGCGCCAACTGAGCCAGGAATACGTCAGCCCGCAGAGCAACCATACCTATCTGTTCATCTAC…	ATGCGTTCACTCTTCTGGCGAATCCTCGCCGCCTTCTGGCTGGCCCTGCTGCTGGTAGCCGGGCTTTCCATCCTGCTGGGTCGCGCGCTGAACCAAGACACCTGGATCATCGCCCGCCATCCCGGCCTGAAGGATCTCGCCGAGCAGTGGACCGCCCTCTACGAAGAACAGGGCAGCTACGCGGCCCAGGGCTTGCTGGAGCAACGCCGCCGCGACTACGGGATTTCCATCCAGGTGCTCGACGAAAGCGGCCAGCGCCTGGTCGACGGCACCTACCTGCCGCGCCCCCGCCACCGCCCGCCGCGCACCAGCGACCGCAACCTGCCGCGCTTCCCCTGGCGCCAACTGAGCCAGGAATACGTCAGCCCGCAGAGCAACCATACCTATCTGTTCATCTAC…
Query_1	1	1338	NZ_AKZG01000054	Pseudomonas aeruginosa CI27 (Contig0055)	77796	76459	1338	100.000	0	0	0	2471	ATGCGTTCACTCTTCTGGCGAATCCTCGCCGCCTTCTGGCTGGCCCTGCTGCTGGTAGCCGGGCTTTCCATCCTGCTGGGTCGCGCGCTGAACCAAGACACCTGGATCATCGCCCGCCATCCCGGCCTGAAGGATCTCGCCGAGCAGTGGACCGCCCTCTACGAAGAACAGGGCAGCTACGCGGCCCAGGGCTTGCTGGAGCAACGCCGCCGCGACTACGGGATTTCCATCCAGGTGCTCGACGAAAGCGGCCAGCGCCTGGTCGACGGCACCTACCTGCCGCGCCCCCGCCACCGCCCGCCGCGCACCAGCGACCGCAACCTGCCGCGCTTCCCCTGGCGCCAACTGAGCCAGGAATACGTCAGCCCGCAGAGCAACCATACCTATCTGTTCATCTAC…	ATGCGTTCACTCTTCTGGCGAATCCTCGCCGCCTTCTGGCTGGCCCTGCTGCTGGTAGCCGGGCTTTCCATCCTGCTGGGTCGCGCGCTGAACCAAGACACCTGGATCATCGCCCGCCATCCCGGCCTGAAGGATCTCGCCGAGCAGTGGACCGCCCTCTACGAAGAACAGGGCAGCTACGCGGCCCAGGGCTTGCTGGAGCAACGCCGCCGCGACTACGGGATTTCCATCCAGGTGCTCGACGAAAGCGGCCAGCGCCTGGTCGACGGCACCTACCTGCCGCGCCCCCGCCACCGCCCGCCGCGCACCAGCGACCGCAACCTGCCGCGCTTCCCCTGGCGCCAACTGAGCCAGGAATACGTCAGCCCGCAGAGCAACCATACCTATCTGTTCATCTAC…
Query_1	1	1338	NZ_JALISG010000087.1	Pseudomonas aeruginosa B16 (NODE_21_scaffold)	95733	94396	1338	100.000	0	0	0	2471	ATGCGTTCACTCTTCTGGCGAATCCTCGCCGCCTTCTGGCTGGCCCTGCTGCTGGTAGCCGGGCTTTCCATCCTGCTGGGTCGCGCGCTGAACCAAGACACCTGGATCATCGCCCGCCATCCCGGCCTGAAGGATCTCGCCGAGCAGTGGACCGCCCTCTACGAAGAACAGGGCAGCTACGCGGCCCAGGGCTTGCTGGAGCAACGCCGCCGCGACTACGGGATTTCCATCCAGGTGCTCGACGAAAGCGGCCAGCGCCTGGTCGACGGCACCTACCTGCCGCGCCCCCGCCACCGCCCGCCGCGCACCAGCGACCGCAACCTGCCGCGCTTCCCCTGGCGCCAACTGAGCCAGGAATACGTCAGCCCGCAGAGCAACCATACCTATCTGTTCATCTAC…	ATGCGTTCACTCTTCTGGCGAATCCTCGCCGCCTTCTGGCTGGCCCTGCTGCTGGTAGCCGGGCTTTCCATCCTGCTGGGTCGCGCGCTGAACCAAGACACCTGGATCATCGCCCGCCATCCCGGCCTGAAGGATCTCGCCGAGCAGTGGACCGCCCTCTACGAAGAACAGGGCAGCTACGCGGCCCAGGGCTTGCTGGAGCAACGCCGCCGCGACTACGGGATTTCCATCCAGGTGCTCGACGAAAGCGGCCAGCGCCTGGTCGACGGCACCTACCTGCCGCGCCCCCGCCACCGCCCGCCGCGCACCAGCGACCGCAACCTGCCGCGCTTCCCCTGGCGCCAACTGAGCCAGGAATACGTCAGCCCGCAGAGCAACCATACCTATCTGTTCATCTAC…
Query_1	1	1338	NC_008463	Pseudomonas aeruginosa UCBPP-PA14 (chromosome)	1978005	1976668	1338	100.000	0	0	0	2471	ATGCGTTCACTCTTCTGGCGAATCCTCGCCGCCTTCTGGCTGGCCCTGCTGCTGGTAGCCGGGCTTTCCATCCTGCTGGGTCGCGCGCTGAACCAAGACACCTGGATCATCGCCCGCCATCCCGGCCTGAAGGATCTCGCCGAGCAGTGGACCGCCCTCTACGAAGAACAGGGCAGCTACGCGGCCCAGGGCTTGCTGGAGCAACGCCGCCGCGACTACGGGATTTCCATCCAGGTGCTCGACGAAAGCGGCCAGCGCCTGGTCGACGGCACCTACCTGCCGCGCCCCCGCCACCGCCCGCCGCGCACCAGCGACCGCAACCTGCCGCGCTTCCCCTGGCGCCAACTGAGCCAGGAATACGTCAGCCCGCAGAGCAACCATACCTATCTGTTCATCTAC…	ATGCGTTCACTCTTCTGGCGAATCCTCGCCGCCTTCTGGCTGGCCCTGCTGCTGGTAGCCGGGCTTTCCATCCTGCTGGGTCGCGCGCTGAACCAAGACACCTGGATCATCGCCCGCCATCCCGGCCTGAAGGATCTCGCCGAGCAGTGGACCGCCCTCTACGAAGAACAGGGCAGCTACGCGGCCCAGGGCTTGCTGGAGCAACGCCGCCGCGACTACGGGATTTCCATCCAGGTGCTCGACGAAAGCGGCCAGCGCCTGGTCGACGGCACCTACCTGCCGCGCCCCCGCCACCGCCCGCCGCGCACCAGCGACCGCAACCTGCCGCGCTTCCCCTGGCGCCAACTGAGCCAGGAATACGTCAGCCCGCAGAGCAACCATACCTATCTGTTCATCTAC…
Query_1	1	1338	NZ_JALITJ010000034.1	Pseudomonas aeruginosa C25 (NODE_19_scaffold)	117598	116261	1338	100.000	0	0	0	2471	ATGCGTTCACTCTTCTGGCGAATCCTCGCCGCCTTCTGGCTGGCCCTGCTGCTGGTAGCCGGGCTTTCCATCCTGCTGGGTCGCGCGCTGAACCAAGACACCTGGATCATCGCCCGCCATCCCGGCCTGAAGGATCTCGCCGAGCAGTGGACCGCCCTCTACGAAGAACAGGGCAGCTACGCGGCCCAGGGCTTGCTGGAGCAACGCCGCCGCGACTACGGGATTTCCATCCAGGTGCTCGACGAAAGCGGCCAGCGCCTGGTCGACGGCACCTACCTGCCGCGCCCCCGCCACCGCCCGCCGCGCACCAGCGACCGCAACCTGCCGCGCTTCCCCTGGCGCCAACTGAGCCAGGAATACGTCAGCCCGCAGAGCAACCATACCTATCTGTTCATCTAC…	ATGCGTTCACTCTTCTGGCGAATCCTCGCCGCCTTCTGGCTGGCCCTGCTGCTGGTAGCCGGGCTTTCCATCCTGCTGGGTCGCGCGCTGAACCAAGACACCTGGATCATCGCCCGCCATCCCGGCCTGAAGGATCTCGCCGAGCAGTGGACCGCCCTCTACGAAGAACAGGGCAGCTACGCGGCCCAGGGCTTGCTGGAGCAACGCCGCCGCGACTACGGGATTTCCATCCAGGTGCTCGACGAAAGCGGCCAGCGCCTGGTCGACGGCACCTACCTGCCGCGCCCCCGCCACCGCCCGCCGCGCACCAGCGACCGCAACCTGCCGCGCTTCCCCTGGCGCCAACTGAGCCAGGAATACGTCAGCCCGCAGAGCAACCATACCTATCTGTTCATCTAC…
Query_1	1	1338	NZ_JALITP010000051.1	Pseudomonas aeruginosa C36 (NODE_17_scaffold)	117598	116261	1338	100.000	0	0	0	2471	ATGCGTTCACTCTTCTGGCGAATCCTCGCCGCCTTCTGGCTGGCCCTGCTGCTGGTAGCCGGGCTTTCCATCCTGCTGGGTCGCGCGCTGAACCAAGACACCTGGATCATCGCCCGCCATCCCGGCCTGAAGGATCTCGCCGAGCAGTGGACCGCCCTCTACGAAGAACAGGGCAGCTACGCGGCCCAGGGCTTGCTGGAGCAACGCCGCCGCGACTACGGGATTTCCATCCAGGTGCTCGACGAAAGCGGCCAGCGCCTGGTCGACGGCACCTACCTGCCGCGCCCCCGCCACCGCCCGCCGCGCACCAGCGACCGCAACCTGCCGCGCTTCCCCTGGCGCCAACTGAGCCAGGAATACGTCAGCCCGCAGAGCAACCATACCTATCTGTTCATCTAC…	ATGCGTTCACTCTTCTGGCGAATCCTCGCCGCCTTCTGGCTGGCCCTGCTGCTGGTAGCCGGGCTTTCCATCCTGCTGGGTCGCGCGCTGAACCAAGACACCTGGATCATCGCCCGCCATCCCGGCCTGAAGGATCTCGCCGAGCAGTGGACCGCCCTCTACGAAGAACAGGGCAGCTACGCGGCCCAGGGCTTGCTGGAGCAACGCCGCCGCGACTACGGGATTTCCATCCAGGTGCTCGACGAAAGCGGCCAGCGCCTGGTCGACGGCACCTACCTGCCGCGCCCCCGCCACCGCCCGCCGCGCACCAGCGACCGCAACCTGCCGCGCTTCCCCTGGCGCCAACTGAGCCAGGAATACGTCAGCCCGCAGAGCAACCATACCTATCTGTTCATCTAC…
Query_1	1	1338	NZ_JALIVC010000079.1	Pseudomonas aeruginosa C91 (NODE_19_scaffold)	117598	116261	1338	100.000	0	0	0	2471	ATGCGTTCACTCTTCTGGCGAATCCTCGCCGCCTTCTGGCTGGCCCTGCTGCTGGTAGCCGGGCTTTCCATCCTGCTGGGTCGCGCGCTGAACCAAGACACCTGGATCATCGCCCGCCATCCCGGCCTGAAGGATCTCGCCGAGCAGTGGACCGCCCTCTACGAAGAACAGGGCAGCTACGCGGCCCAGGGCTTGCTGGAGCAACGCCGCCGCGACTACGGGATTTCCATCCAGGTGCTCGACGAAAGCGGCCAGCGCCTGGTCGACGGCACCTACCTGCCGCGCCCCCGCCACCGCCCGCCGCGCACCAGCGACCGCAACCTGCCGCGCTTCCCCTGGCGCCAACTGAGCCAGGAATACGTCAGCCCGCAGAGCAACCATACCTATCTGTTCATCTAC…	ATGCGTTCACTCTTCTGGCGAATCCTCGCCGCCTTCTGGCTGGCCCTGCTGCTGGTAGCCGGGCTTTCCATCCTGCTGGGTCGCGCGCTGAACCAAGACACCTGGATCATCGCCCGCCATCCCGGCCTGAAGGATCTCGCCGAGCAGTGGACCGCCCTCTACGAAGAACAGGGCAGCTACGCGGCCCAGGGCTTGCTGGAGCAACGCCGCCGCGACTACGGGATTTCCATCCAGGTGCTCGACGAAAGCGGCCAGCGCCTGGTCGACGGCACCTACCTGCCGCGCCCCCGCCACCGCCCGCCGCGCACCAGCGACCGCAACCTGCCGCGCTTCCCCTGGCGCCAACTGAGCCAGGAATACGTCAGCCCGCAGAGCAACCATACCTATCTGTTCATCTAC…
Query_1	1	1338	NZ_JALIVG010000134.1	Pseudomonas aeruginosa C96 (NODE_19_scaffold)	117598	116261	1338	100.000	0	0	0	2471	ATGCGTTCACTCTTCTGGCGAATCCTCGCCGCCTTCTGGCTGGCCCTGCTGCTGGTAGCCGGGCTTTCCATCCTGCTGGGTCGCGCGCTGAACCAAGACACCTGGATCATCGCCCGCCATCCCGGCCTGAAGGATCTCGCCGAGCAGTGGACCGCCCTCTACGAAGAACAGGGCAGCTACGCGGCCCAGGGCTTGCTGGAGCAACGCCGCCGCGACTACGGGATTTCCATCCAGGTGCTCGACGAAAGCGGCCAGCGCCTGGTCGACGGCACCTACCTGCCGCGCCCCCGCCACCGCCCGCCGCGCACCAGCGACCGCAACCTGCCGCGCTTCCCCTGGCGCCAACTGAGCCAGGAATACGTCAGCCCGCAGAGCAACCATACCTATCTGTTCATCTAC…	ATGCGTTCACTCTTCTGGCGAATCCTCGCCGCCTTCTGGCTGGCCCTGCTGCTGGTAGCCGGGCTTTCCATCCTGCTGGGTCGCGCGCTGAACCAAGACACCTGGATCATCGCCCGCCATCCCGGCCTGAAGGATCTCGCCGAGCAGTGGACCGCCCTCTACGAAGAACAGGGCAGCTACGCGGCCCAGGGCTTGCTGGAGCAACGCCGCCGCGACTACGGGATTTCCATCCAGGTGCTCGACGAAAGCGGCCAGCGCCTGGTCGACGGCACCTACCTGCCGCGCCCCCGCCACCGCCCGCCGCGCACCAGCGACCGCAACCTGCCGCGCTTCCCCTGGCGCCAACTGAGCCAGGAATACGTCAGCCCGCAGAGCAACCATACCTATCTGTTCATCTAC…
Query_1	1	1338	NZ_JALIVH010000153.1	Pseudomonas aeruginosa C97 (NODE_19_scaffold)	117598	116261	1338	100.000	0	0	0	2471	ATGCGTTCACTCTTCTGGCGAATCCTCGCCGCCTTCTGGCTGGCCCTGCTGCTGGTAGCCGGGCTTTCCATCCTGCTGGGTCGCGCGCTGAACCAAGACACCTGGATCATCGCCCGCCATCCCGGCCTGAAGGATCTCGCCGAGCAGTGGACCGCCCTCTACGAAGAACAGGGCAGCTACGCGGCCCAGGGCTTGCTGGAGCAACGCCGCCGCGACTACGGGATTTCCATCCAGGTGCTCGACGAAAGCGGCCAGCGCCTGGTCGACGGCACCTACCTGCCGCGCCCCCGCCACCGCCCGCCGCGCACCAGCGACCGCAACCTGCCGCGCTTCCCCTGGCGCCAACTGAGCCAGGAATACGTCAGCCCGCAGAGCAACCATACCTATCTGTTCATCTAC…	ATGCGTTCACTCTTCTGGCGAATCCTCGCCGCCTTCTGGCTGGCCCTGCTGCTGGTAGCCGGGCTTTCCATCCTGCTGGGTCGCGCGCTGAACCAAGACACCTGGATCATCGCCCGCCATCCCGGCCTGAAGGATCTCGCCGAGCAGTGGACCGCCCTCTACGAAGAACAGGGCAGCTACGCGGCCCAGGGCTTGCTGGAGCAACGCCGCCGCGACTACGGGATTTCCATCCAGGTGCTCGACGAAAGCGGCCAGCGCCTGGTCGACGGCACCTACCTGCCGCGCCCCCGCCACCGCCCGCCGCGCACCAGCGACCGCAACCTGCCGCGCTTCCCCTGGCGCCAACTGAGCCAGGAATACGTCAGCCCGCAGAGCAACCATACCTATCTGTTCATCTAC…
Query_1	1	1338	NZ_JALIVJ010000035.1	Pseudomonas aeruginosa C99 (NODE_20_scaffold)	117598	116261	1338	100.000	0	0	0	2471	ATGCGTTCACTCTTCTGGCGAATCCTCGCCGCCTTCTGGCTGGCCCTGCTGCTGGTAGCCGGGCTTTCCATCCTGCTGGGTCGCGCGCTGAACCAAGACACCTGGATCATCGCCCGCCATCCCGGCCTGAAGGATCTCGCCGAGCAGTGGACCGCCCTCTACGAAGAACAGGGCAGCTACGCGGCCCAGGGCTTGCTGGAGCAACGCCGCCGCGACTACGGGATTTCCATCCAGGTGCTCGACGAAAGCGGCCAGCGCCTGGTCGACGGCACCTACCTGCCGCGCCCCCGCCACCGCCCGCCGCGCACCAGCGACCGCAACCTGCCGCGCTTCCCCTGGCGCCAACTGAGCCAGGAATACGTCAGCCCGCAGAGCAACCATACCTATCTGTTCATCTAC…	ATGCGTTCACTCTTCTGGCGAATCCTCGCCGCCTTCTGGCTGGCCCTGCTGCTGGTAGCCGGGCTTTCCATCCTGCTGGGTCGCGCGCTGAACCAAGACACCTGGATCATCGCCCGCCATCCCGGCCTGAAGGATCTCGCCGAGCAGTGGACCGCCCTCTACGAAGAACAGGGCAGCTACGCGGCCCAGGGCTTGCTGGAGCAACGCCGCCGCGACTACGGGATTTCCATCCAGGTGCTCGACGAAAGCGGCCAGCGCCTGGTCGACGGCACCTACCTGCCGCGCCCCCGCCACCGCCCGCCGCGCACCAGCGACCGCAACCTGCCGCGCTTCCCCTGGCGCCAACTGAGCCAGGAATACGTCAGCCCGCAGAGCAACCATACCTATCTGTTCATCTAC…
Query_1	1	1338	NZ_JALIVI010000002.1	Pseudomonas aeruginosa C98 (NODE_15_scaffold)	117598	116261	1338	100.000	0	0	0	2471	ATGCGTTCACTCTTCTGGCGAATCCTCGCCGCCTTCTGGCTGGCCCTGCTGCTGGTAGCCGGGCTTTCCATCCTGCTGGGTCGCGCGCTGAACCAAGACACCTGGATCATCGCCCGCCATCCCGGCCTGAAGGATCTCGCCGAGCAGTGGACCGCCCTCTACGAAGAACAGGGCAGCTACGCGGCCCAGGGCTTGCTGGAGCAACGCCGCCGCGACTACGGGATTTCCATCCAGGTGCTCGACGAAAGCGGCCAGCGCCTGGTCGACGGCACCTACCTGCCGCGCCCCCGCCACCGCCCGCCGCGCACCAGCGACCGCAACCTGCCGCGCTTCCCCTGGCGCCAACTGAGCCAGGAATACGTCAGCCCGCAGAGCAACCATACCTATCTGTTCATCTAC…	ATGCGTTCACTCTTCTGGCGAATCCTCGCCGCCTTCTGGCTGGCCCTGCTGCTGGTAGCCGGGCTTTCCATCCTGCTGGGTCGCGCGCTGAACCAAGACACCTGGATCATCGCCCGCCATCCCGGCCTGAAGGATCTCGCCGAGCAGTGGACCGCCCTCTACGAAGAACAGGGCAGCTACGCGGCCCAGGGCTTGCTGGAGCAACGCCGCCGCGACTACGGGATTTCCATCCAGGTGCTCGACGAAAGCGGCCAGCGCCTGGTCGACGGCACCTACCTGCCGCGCCCCCGCCACCGCCCGCCGCGCACCAGCGACCGCAACCTGCCGCGCTTCCCCTGGCGCCAACTGAGCCAGGAATACGTCAGCCCGCAGAGCAACCATACCTATCTGTTCATCTAC…
Query_1	1	1338	NZ_JALIWF010000032.1	Pseudomonas aeruginosa C125 (NODE_16_scaffold)	49298	50635	1338	100.000	0	0	0	2471	ATGCGTTCACTCTTCTGGCGAATCCTCGCCGCCTTCTGGCTGGCCCTGCTGCTGGTAGCCGGGCTTTCCATCCTGCTGGGTCGCGCGCTGAACCAAGACACCTGGATCATCGCCCGCCATCCCGGCCTGAAGGATCTCGCCGAGCAGTGGACCGCCCTCTACGAAGAACAGGGCAGCTACGCGGCCCAGGGCTTGCTGGAGCAACGCCGCCGCGACTACGGGATTTCCATCCAGGTGCTCGACGAAAGCGGCCAGCGCCTGGTCGACGGCACCTACCTGCCGCGCCCCCGCCACCGCCCGCCGCGCACCAGCGACCGCAACCTGCCGCGCTTCCCCTGGCGCCAACTGAGCCAGGAATACGTCAGCCCGCAGAGCAACCATACCTATCTGTTCATCTAC…	ATGCGTTCACTCTTCTGGCGAATCCTCGCCGCCTTCTGGCTGGCCCTGCTGCTGGTAGCCGGGCTTTCCATCCTGCTGGGTCGCGCGCTGAACCAAGACACCTGGATCATCGCCCGCCATCCCGGCCTGAAGGATCTCGCCGAGCAGTGGACCGCCCTCTACGAAGAACAGGGCAGCTACGCGGCCCAGGGCTTGCTGGAGCAACGCCGCCGCGACTACGGGATTTCCATCCAGGTGCTCGACGAAAGCGGCCAGCGCCTGGTCGACGGCACCTACCTGCCGCGCCCCCGCCACCGCCCGCCGCGCACCAGCGACCGCAACCTGCCGCGCTTCCCCTGGCGCCAACTGAGCCAGGAATACGTCAGCCCGCAGAGCAACCATACCTATCTGTTCATCTAC…
Query_1	1	1338	NZ_JALIWK010000013.1	Pseudomonas aeruginosa C131 (NODE_18_scaffold)	117598	116261	1338	100.000	0	0	0	2471	ATGCGTTCACTCTTCTGGCGAATCCTCGCCGCCTTCTGGCTGGCCCTGCTGCTGGTAGCCGGGCTTTCCATCCTGCTGGGTCGCGCGCTGAACCAAGACACCTGGATCATCGCCCGCCATCCCGGCCTGAAGGATCTCGCCGAGCAGTGGACCGCCCTCTACGAAGAACAGGGCAGCTACGCGGCCCAGGGCTTGCTGGAGCAACGCCGCCGCGACTACGGGATTTCCATCCAGGTGCTCGACGAAAGCGGCCAGCGCCTGGTCGACGGCACCTACCTGCCGCGCCCCCGCCACCGCCCGCCGCGCACCAGCGACCGCAACCTGCCGCGCTTCCCCTGGCGCCAACTGAGCCAGGAATACGTCAGCCCGCAGAGCAACCATACCTATCTGTTCATCTAC…	ATGCGTTCACTCTTCTGGCGAATCCTCGCCGCCTTCTGGCTGGCCCTGCTGCTGGTAGCCGGGCTTTCCATCCTGCTGGGTCGCGCGCTGAACCAAGACACCTGGATCATCGCCCGCCATCCCGGCCTGAAGGATCTCGCCGAGCAGTGGACCGCCCTCTACGAAGAACAGGGCAGCTACGCGGCCCAGGGCTTGCTGGAGCAACGCCGCCGCGACTACGGGATTTCCATCCAGGTGCTCGACGAAAGCGGCCAGCGCCTGGTCGACGGCACCTACCTGCCGCGCCCCCGCCACCGCCCGCCGCGCACCAGCGACCGCAACCTGCCGCGCTTCCCCTGGCGCCAACTGAGCCAGGAATACGTCAGCCCGCAGAGCAACCATACCTATCTGTTCATCTAC…
Query_1	1	1338	NZ_JALIWL010000052.1	Pseudomonas aeruginosa C133 (NODE_18_scaffold)	117599	116262	1338	100.000	0	0	0	2471	ATGCGTTCACTCTTCTGGCGAATCCTCGCCGCCTTCTGGCTGGCCCTGCTGCTGGTAGCCGGGCTTTCCATCCTGCTGGGTCGCGCGCTGAACCAAGACACCTGGATCATCGCCCGCCATCCCGGCCTGAAGGATCTCGCCGAGCAGTGGACCGCCCTCTACGAAGAACAGGGCAGCTACGCGGCCCAGGGCTTGCTGGAGCAACGCCGCCGCGACTACGGGATTTCCATCCAGGTGCTCGACGAAAGCGGCCAGCGCCTGGTCGACGGCACCTACCTGCCGCGCCCCCGCCACCGCCCGCCGCGCACCAGCGACCGCAACCTGCCGCGCTTCCCCTGGCGCCAACTGAGCCAGGAATACGTCAGCCCGCAGAGCAACCATACCTATCTGTTCATCTAC…	ATGCGTTCACTCTTCTGGCGAATCCTCGCCGCCTTCTGGCTGGCCCTGCTGCTGGTAGCCGGGCTTTCCATCCTGCTGGGTCGCGCGCTGAACCAAGACACCTGGATCATCGCCCGCCATCCCGGCCTGAAGGATCTCGCCGAGCAGTGGACCGCCCTCTACGAAGAACAGGGCAGCTACGCGGCCCAGGGCTTGCTGGAGCAACGCCGCCGCGACTACGGGATTTCCATCCAGGTGCTCGACGAAAGCGGCCAGCGCCTGGTCGACGGCACCTACCTGCCGCGCCCCCGCCACCGCCCGCCGCGCACCAGCGACCGCAACCTGCCGCGCTTCCCCTGGCGCCAACTGAGCCAGGAATACGTCAGCCCGCAGAGCAACCATACCTATCTGTTCATCTAC…
Query_1	1	1338	NZ_JALIWS010000112.1	Pseudomonas aeruginosa C144 (NODE_19_scaffold)	117598	116261	1338	100.000	0	0	0	2471	ATGCGTTCACTCTTCTGGCGAATCCTCGCCGCCTTCTGGCTGGCCCTGCTGCTGGTAGCCGGGCTTTCCATCCTGCTGGGTCGCGCGCTGAACCAAGACACCTGGATCATCGCCCGCCATCCCGGCCTGAAGGATCTCGCCGAGCAGTGGACCGCCCTCTACGAAGAACAGGGCAGCTACGCGGCCCAGGGCTTGCTGGAGCAACGCCGCCGCGACTACGGGATTTCCATCCAGGTGCTCGACGAAAGCGGCCAGCGCCTGGTCGACGGCACCTACCTGCCGCGCCCCCGCCACCGCCCGCCGCGCACCAGCGACCGCAACCTGCCGCGCTTCCCCTGGCGCCAACTGAGCCAGGAATACGTCAGCCCGCAGAGCAACCATACCTATCTGTTCATCTAC…	ATGCGTTCACTCTTCTGGCGAATCCTCGCCGCCTTCTGGCTGGCCCTGCTGCTGGTAGCCGGGCTTTCCATCCTGCTGGGTCGCGCGCTGAACCAAGACACCTGGATCATCGCCCGCCATCCCGGCCTGAAGGATCTCGCCGAGCAGTGGACCGCCCTCTACGAAGAACAGGGCAGCTACGCGGCCCAGGGCTTGCTGGAGCAACGCCGCCGCGACTACGGGATTTCCATCCAGGTGCTCGACGAAAGCGGCCAGCGCCTGGTCGACGGCACCTACCTGCCGCGCCCCCGCCACCGCCCGCCGCGCACCAGCGACCGCAACCTGCCGCGCTTCCCCTGGCGCCAACTGAGCCAGGAATACGTCAGCCCGCAGAGCAACCATACCTATCTGTTCATCTAC…
Query_1	1	1338	NZ_JALIWT010000080.1	Pseudomonas aeruginosa C145 (NODE_24_scaffold)	18834	20171	1338	100.000	0	0	0	2471	ATGCGTTCACTCTTCTGGCGAATCCTCGCCGCCTTCTGGCTGGCCCTGCTGCTGGTAGCCGGGCTTTCCATCCTGCTGGGTCGCGCGCTGAACCAAGACACCTGGATCATCGCCCGCCATCCCGGCCTGAAGGATCTCGCCGAGCAGTGGACCGCCCTCTACGAAGAACAGGGCAGCTACGCGGCCCAGGGCTTGCTGGAGCAACGCCGCCGCGACTACGGGATTTCCATCCAGGTGCTCGACGAAAGCGGCCAGCGCCTGGTCGACGGCACCTACCTGCCGCGCCCCCGCCACCGCCCGCCGCGCACCAGCGACCGCAACCTGCCGCGCTTCCCCTGGCGCCAACTGAGCCAGGAATACGTCAGCCCGCAGAGCAACCATACCTATCTGTTCATCTAC…	ATGCGTTCACTCTTCTGGCGAATCCTCGCCGCCTTCTGGCTGGCCCTGCTGCTGGTAGCCGGGCTTTCCATCCTGCTGGGTCGCGCGCTGAACCAAGACACCTGGATCATCGCCCGCCATCCCGGCCTGAAGGATCTCGCCGAGCAGTGGACCGCCCTCTACGAAGAACAGGGCAGCTACGCGGCCCAGGGCTTGCTGGAGCAACGCCGCCGCGACTACGGGATTTCCATCCAGGTGCTCGACGAAAGCGGCCAGCGCCTGGTCGACGGCACCTACCTGCCGCGCCCCCGCCACCGCCCGCCGCGCACCAGCGACCGCAACCTGCCGCGCTTCCCCTGGCGCCAACTGAGCCAGGAATACGTCAGCCCGCAGAGCAACCATACCTATCTGTTCATCTAC…
Query_1	1	1338	NZ_JALIWY010000092.1	Pseudomonas aeruginosa C150 (NODE_17_scaffold)	117598	116261	1338	100.000	0	0	0	2471	ATGCGTTCACTCTTCTGGCGAATCCTCGCCGCCTTCTGGCTGGCCCTGCTGCTGGTAGCCGGGCTTTCCATCCTGCTGGGTCGCGCGCTGAACCAAGACACCTGGATCATCGCCCGCCATCCCGGCCTGAAGGATCTCGCCGAGCAGTGGACCGCCCTCTACGAAGAACAGGGCAGCTACGCGGCCCAGGGCTTGCTGGAGCAACGCCGCCGCGACTACGGGATTTCCATCCAGGTGCTCGACGAAAGCGGCCAGCGCCTGGTCGACGGCACCTACCTGCCGCGCCCCCGCCACCGCCCGCCGCGCACCAGCGACCGCAACCTGCCGCGCTTCCCCTGGCGCCAACTGAGCCAGGAATACGTCAGCCCGCAGAGCAACCATACCTATCTGTTCATCTAC…	ATGCGTTCACTCTTCTGGCGAATCCTCGCCGCCTTCTGGCTGGCCCTGCTGCTGGTAGCCGGGCTTTCCATCCTGCTGGGTCGCGCGCTGAACCAAGACACCTGGATCATCGCCCGCCATCCCGGCCTGAAGGATCTCGCCGAGCAGTGGACCGCCCTCTACGAAGAACAGGGCAGCTACGCGGCCCAGGGCTTGCTGGAGCAACGCCGCCGCGACTACGGGATTTCCATCCAGGTGCTCGACGAAAGCGGCCAGCGCCTGGTCGACGGCACCTACCTGCCGCGCCCCCGCCACCGCCCGCCGCGCACCAGCGACCGCAACCTGCCGCGCTTCCCCTGGCGCCAACTGAGCCAGGAATACGTCAGCCCGCAGAGCAACCATACCTATCTGTTCATCTAC…
Query_1	1	1338	NZ_JAHTCC010000033.1	Pseudomonas aeruginosa PA-NM-049 (NODE_33_contig)	18856	20193	1338	100.000	0	0	0	2471	ATGCGTTCACTCTTCTGGCGAATCCTCGCCGCCTTCTGGCTGGCCCTGCTGCTGGTAGCCGGGCTTTCCATCCTGCTGGGTCGCGCGCTGAACCAAGACACCTGGATCATCGCCCGCCATCCCGGCCTGAAGGATCTCGCCGAGCAGTGGACCGCCCTCTACGAAGAACAGGGCAGCTACGCGGCCCAGGGCTTGCTGGAGCAACGCCGCCGCGACTACGGGATTTCCATCCAGGTGCTCGACGAAAGCGGCCAGCGCCTGGTCGACGGCACCTACCTGCCGCGCCCCCGCCACCGCCCGCCGCGCACCAGCGACCGCAACCTGCCGCGCTTCCCCTGGCGCCAACTGAGCCAGGAATACGTCAGCCCGCAGAGCAACCATACCTATCTGTTCATCTAC…	ATGCGTTCACTCTTCTGGCGAATCCTCGCCGCCTTCTGGCTGGCCCTGCTGCTGGTAGCCGGGCTTTCCATCCTGCTGGGTCGCGCGCTGAACCAAGACACCTGGATCATCGCCCGCCATCCCGGCCTGAAGGATCTCGCCGAGCAGTGGACCGCCCTCTACGAAGAACAGGGCAGCTACGCGGCCCAGGGCTTGCTGGAGCAACGCCGCCGCGACTACGGGATTTCCATCCAGGTGCTCGACGAAAGCGGCCAGCGCCTGGTCGACGGCACCTACCTGCCGCGCCCCCGCCACCGCCCGCCGCGCACCAGCGACCGCAACCTGCCGCGCTTCCCCTGGCGCCAACTGAGCCAGGAATACGTCAGCCCGCAGAGCAACCATACCTATCTGTTCATCTAC…
Query_1	1	1338	NZ_JAHTGB010000015.1	Pseudomonas aeruginosa PS2024 (NODE_15_contig)	18856	20193	1338	100.000	0	0	0	2471	ATGCGTTCACTCTTCTGGCGAATCCTCGCCGCCTTCTGGCTGGCCCTGCTGCTGGTAGCCGGGCTTTCCATCCTGCTGGGTCGCGCGCTGAACCAAGACACCTGGATCATCGCCCGCCATCCCGGCCTGAAGGATCTCGCCGAGCAGTGGACCGCCCTCTACGAAGAACAGGGCAGCTACGCGGCCCAGGGCTTGCTGGAGCAACGCCGCCGCGACTACGGGATTTCCATCCAGGTGCTCGACGAAAGCGGCCAGCGCCTGGTCGACGGCACCTACCTGCCGCGCCCCCGCCACCGCCCGCCGCGCACCAGCGACCGCAACCTGCCGCGCTTCCCCTGGCGCCAACTGAGCCAGGAATACGTCAGCCCGCAGAGCAACCATACCTATCTGTTCATCTAC…	ATGCGTTCACTCTTCTGGCGAATCCTCGCCGCCTTCTGGCTGGCCCTGCTGCTGGTAGCCGGGCTTTCCATCCTGCTGGGTCGCGCGCTGAACCAAGACACCTGGATCATCGCCCGCCATCCCGGCCTGAAGGATCTCGCCGAGCAGTGGACCGCCCTCTACGAAGAACAGGGCAGCTACGCGGCCCAGGGCTTGCTGGAGCAACGCCGCCGCGACTACGGGATTTCCATCCAGGTGCTCGACGAAAGCGGCCAGCGCCTGGTCGACGGCACCTACCTGCCGCGCCCCCGCCACCGCCCGCCGCGCACCAGCGACCGCAACCTGCCGCGCTTCCCCTGGCGCCAACTGAGCCAGGAATACGTCAGCCCGCAGAGCAACCATACCTATCTGTTCATCTAC…
Query_1	1	1338	NZ_JADSSR010000028.1	Pseudomonas aeruginosa PSA00023 (contig00028)	19143	20480	1338	100.000	0	0	0	2471	ATGCGTTCACTCTTCTGGCGAATCCTCGCCGCCTTCTGGCTGGCCCTGCTGCTGGTAGCCGGGCTTTCCATCCTGCTGGGTCGCGCGCTGAACCAAGACACCTGGATCATCGCCCGCCATCCCGGCCTGAAGGATCTCGCCGAGCAGTGGACCGCCCTCTACGAAGAACAGGGCAGCTACGCGGCCCAGGGCTTGCTGGAGCAACGCCGCCGCGACTACGGGATTTCCATCCAGGTGCTCGACGAAAGCGGCCAGCGCCTGGTCGACGGCACCTACCTGCCGCGCCCCCGCCACCGCCCGCCGCGCACCAGCGACCGCAACCTGCCGCGCTTCCCCTGGCGCCAACTGAGCCAGGAATACGTCAGCCCGCAGAGCAACCATACCTATCTGTTCATCTAC…	ATGCGTTCACTCTTCTGGCGAATCCTCGCCGCCTTCTGGCTGGCCCTGCTGCTGGTAGCCGGGCTTTCCATCCTGCTGGGTCGCGCGCTGAACCAAGACACCTGGATCATCGCCCGCCATCCCGGCCTGAAGGATCTCGCCGAGCAGTGGACCGCCCTCTACGAAGAACAGGGCAGCTACGCGGCCCAGGGCTTGCTGGAGCAACGCCGCCGCGACTACGGGATTTCCATCCAGGTGCTCGACGAAAGCGGCCAGCGCCTGGTCGACGGCACCTACCTGCCGCGCCCCCGCCACCGCCCGCCGCGCACCAGCGACCGCAACCTGCCGCGCTTCCCCTGGCGCCAACTGAGCCAGGAATACGTCAGCCCGCAGAGCAACCATACCTATCTGTTCATCTAC…
Query_1	1	1338	NZ_JADSSF010000003.1	Pseudomonas aeruginosa PSA00038 (contig3)	1007154	1008491	1338	100.000	0	0	0	2471	ATGCGTTCACTCTTCTGGCGAATCCTCGCCGCCTTCTGGCTGGCCCTGCTGCTGGTAGCCGGGCTTTCCATCCTGCTGGGTCGCGCGCTGAACCAAGACACCTGGATCATCGCCCGCCATCCCGGCCTGAAGGATCTCGCCGAGCAGTGGACCGCCCTCTACGAAGAACAGGGCAGCTACGCGGCCCAGGGCTTGCTGGAGCAACGCCGCCGCGACTACGGGATTTCCATCCAGGTGCTCGACGAAAGCGGCCAGCGCCTGGTCGACGGCACCTACCTGCCGCGCCCCCGCCACCGCCCGCCGCGCACCAGCGACCGCAACCTGCCGCGCTTCCCCTGGCGCCAACTGAGCCAGGAATACGTCAGCCCGCAGAGCAACCATACCTATCTGTTCATCTAC…	ATGCGTTCACTCTTCTGGCGAATCCTCGCCGCCTTCTGGCTGGCCCTGCTGCTGGTAGCCGGGCTTTCCATCCTGCTGGGTCGCGCGCTGAACCAAGACACCTGGATCATCGCCCGCCATCCCGGCCTGAAGGATCTCGCCGAGCAGTGGACCGCCCTCTACGAAGAACAGGGCAGCTACGCGGCCCAGGGCTTGCTGGAGCAACGCCGCCGCGACTACGGGATTTCCATCCAGGTGCTCGACGAAAGCGGCCAGCGCCTGGTCGACGGCACCTACCTGCCGCGCCCCCGCCACCGCCCGCCGCGCACCAGCGACCGCAACCTGCCGCGCTTCCCCTGGCGCCAACTGAGCCAGGAATACGTCAGCCCGCAGAGCAACCATACCTATCTGTTCATCTAC…
Query_1	1	1338	NZ_JADSPU010000017.1	Pseudomonas aeruginosa PSA00108 (contig00017)	19143	20480	1338	100.000	0	0	0	2471	ATGCGTTCACTCTTCTGGCGAATCCTCGCCGCCTTCTGGCTGGCCCTGCTGCTGGTAGCCGGGCTTTCCATCCTGCTGGGTCGCGCGCTGAACCAAGACACCTGGATCATCGCCCGCCATCCCGGCCTGAAGGATCTCGCCGAGCAGTGGACCGCCCTCTACGAAGAACAGGGCAGCTACGCGGCCCAGGGCTTGCTGGAGCAACGCCGCCGCGACTACGGGATTTCCATCCAGGTGCTCGACGAAAGCGGCCAGCGCCTGGTCGACGGCACCTACCTGCCGCGCCCCCGCCACCGCCCGCCGCGCACCAGCGACCGCAACCTGCCGCGCTTCCCCTGGCGCCAACTGAGCCAGGAATACGTCAGCCCGCAGAGCAACCATACCTATCTGTTCATCTAC…	ATGCGTTCACTCTTCTGGCGAATCCTCGCCGCCTTCTGGCTGGCCCTGCTGCTGGTAGCCGGGCTTTCCATCCTGCTGGGTCGCGCGCTGAACCAAGACACCTGGATCATCGCCCGCCATCCCGGCCTGAAGGATCTCGCCGAGCAGTGGACCGCCCTCTACGAAGAACAGGGCAGCTACGCGGCCCAGGGCTTGCTGGAGCAACGCCGCCGCGACTACGGGATTTCCATCCAGGTGCTCGACGAAAGCGGCCAGCGCCTGGTCGACGGCACCTACCTGCCGCGCCCCCGCCACCGCCCGCCGCGCACCAGCGACCGCAACCTGCCGCGCTTCCCCTGGCGCCAACTGAGCCAGGAATACGTCAGCCCGCAGAGCAACCATACCTATCTGTTCATCTAC…
Query_1	1	1338	NZ_JADSPW010000031.1	Pseudomonas aeruginosa PSA00106 (PSA00106_contig00031)	19143	20480	1338	100.000	0	0	0	2471	ATGCGTTCACTCTTCTGGCGAATCCTCGCCGCCTTCTGGCTGGCCCTGCTGCTGGTAGCCGGGCTTTCCATCCTGCTGGGTCGCGCGCTGAACCAAGACACCTGGATCATCGCCCGCCATCCCGGCCTGAAGGATCTCGCCGAGCAGTGGACCGCCCTCTACGAAGAACAGGGCAGCTACGCGGCCCAGGGCTTGCTGGAGCAACGCCGCCGCGACTACGGGATTTCCATCCAGGTGCTCGACGAAAGCGGCCAGCGCCTGGTCGACGGCACCTACCTGCCGCGCCCCCGCCACCGCCCGCCGCGCACCAGCGACCGCAACCTGCCGCGCTTCCCCTGGCGCCAACTGAGCCAGGAATACGTCAGCCCGCAGAGCAACCATACCTATCTGTTCATCTAC…	ATGCGTTCACTCTTCTGGCGAATCCTCGCCGCCTTCTGGCTGGCCCTGCTGCTGGTAGCCGGGCTTTCCATCCTGCTGGGTCGCGCGCTGAACCAAGACACCTGGATCATCGCCCGCCATCCCGGCCTGAAGGATCTCGCCGAGCAGTGGACCGCCCTCTACGAAGAACAGGGCAGCTACGCGGCCCAGGGCTTGCTGGAGCAACGCCGCCGCGACTACGGGATTTCCATCCAGGTGCTCGACGAAAGCGGCCAGCGCCTGGTCGACGGCACCTACCTGCCGCGCCCCCGCCACCGCCCGCCGCGCACCAGCGACCGCAACCTGCCGCGCTTCCCCTGGCGCCAACTGAGCCAGGAATACGTCAGCCCGCAGAGCAACCATACCTATCTGTTCATCTAC…
Query_1	1	1338	NZ_JADSZL010000073.1	Pseudomonas aeruginosa PSA00128 (contigPSA00128_c0073)	7638	6301	1338	100.000	0	0	0	2471	ATGCGTTCACTCTTCTGGCGAATCCTCGCCGCCTTCTGGCTGGCCCTGCTGCTGGTAGCCGGGCTTTCCATCCTGCTGGGTCGCGCGCTGAACCAAGACACCTGGATCATCGCCCGCCATCCCGGCCTGAAGGATCTCGCCGAGCAGTGGACCGCCCTCTACGAAGAACAGGGCAGCTACGCGGCCCAGGGCTTGCTGGAGCAACGCCGCCGCGACTACGGGATTTCCATCCAGGTGCTCGACGAAAGCGGCCAGCGCCTGGTCGACGGCACCTACCTGCCGCGCCCCCGCCACCGCCCGCCGCGCACCAGCGACCGCAACCTGCCGCGCTTCCCCTGGCGCCAACTGAGCCAGGAATACGTCAGCCCGCAGAGCAACCATACCTATCTGTTCATCTAC…	ATGCGTTCACTCTTCTGGCGAATCCTCGCCGCCTTCTGGCTGGCCCTGCTGCTGGTAGCCGGGCTTTCCATCCTGCTGGGTCGCGCGCTGAACCAAGACACCTGGATCATCGCCCGCCATCCCGGCCTGAAGGATCTCGCCGAGCAGTGGACCGCCCTCTACGAAGAACAGGGCAGCTACGCGGCCCAGGGCTTGCTGGAGCAACGCCGCCGCGACTACGGGATTTCCATCCAGGTGCTCGACGAAAGCGGCCAGCGCCTGGTCGACGGCACCTACCTGCCGCGCCCCCGCCACCGCCCGCCGCGCACCAGCGACCGCAACCTGCCGCGCTTCCCCTGGCGCCAACTGAGCCAGGAATACGTCAGCCCGCAGAGCAACCATACCTATCTGTTCATCTAC…
Query_1	1	1338	NZ_JADSYV010000001.1	Pseudomonas aeruginosa PSA00156 (contigPSA00156_c0001)	332725	334062	1338	100.000	0	0	0	2471	ATGCGTTCACTCTTCTGGCGAATCCTCGCCGCCTTCTGGCTGGCCCTGCTGCTGGTAGCCGGGCTTTCCATCCTGCTGGGTCGCGCGCTGAACCAAGACACCTGGATCATCGCCCGCCATCCCGGCCTGAAGGATCTCGCCGAGCAGTGGACCGCCCTCTACGAAGAACAGGGCAGCTACGCGGCCCAGGGCTTGCTGGAGCAACGCCGCCGCGACTACGGGATTTCCATCCAGGTGCTCGACGAAAGCGGCCAGCGCCTGGTCGACGGCACCTACCTGCCGCGCCCCCGCCACCGCCCGCCGCGCACCAGCGACCGCAACCTGCCGCGCTTCCCCTGGCGCCAACTGAGCCAGGAATACGTCAGCCCGCAGAGCAACCATACCTATCTGTTCATCTAC…	ATGCGTTCACTCTTCTGGCGAATCCTCGCCGCCTTCTGGCTGGCCCTGCTGCTGGTAGCCGGGCTTTCCATCCTGCTGGGTCGCGCGCTGAACCAAGACACCTGGATCATCGCCCGCCATCCCGGCCTGAAGGATCTCGCCGAGCAGTGGACCGCCCTCTACGAAGAACAGGGCAGCTACGCGGCCCAGGGCTTGCTGGAGCAACGCCGCCGCGACTACGGGATTTCCATCCAGGTGCTCGACGAAAGCGGCCAGCGCCTGGTCGACGGCACCTACCTGCCGCGCCCCCGCCACCGCCCGCCGCGCACCAGCGACCGCAACCTGCCGCGCTTCCCCTGGCGCCAACTGAGCCAGGAATACGTCAGCCCGCAGAGCAACCATACCTATCTGTTCATCTAC…
Query_1	1	1338	NZ_JADSOR010000013.1	Pseudomonas aeruginosa PSA00159 (contig00013)	23459	22122	1338	100.000	0	0	0	2471	ATGCGTTCACTCTTCTGGCGAATCCTCGCCGCCTTCTGGCTGGCCCTGCTGCTGGTAGCCGGGCTTTCCATCCTGCTGGGTCGCGCGCTGAACCAAGACACCTGGATCATCGCCCGCCATCCCGGCCTGAAGGATCTCGCCGAGCAGTGGACCGCCCTCTACGAAGAACAGGGCAGCTACGCGGCCCAGGGCTTGCTGGAGCAACGCCGCCGCGACTACGGGATTTCCATCCAGGTGCTCGACGAAAGCGGCCAGCGCCTGGTCGACGGCACCTACCTGCCGCGCCCCCGCCACCGCCCGCCGCGCACCAGCGACCGCAACCTGCCGCGCTTCCCCTGGCGCCAACTGAGCCAGGAATACGTCAGCCCGCAGAGCAACCATACCTATCTGTTCATCTAC…	ATGCGTTCACTCTTCTGGCGAATCCTCGCCGCCTTCTGGCTGGCCCTGCTGCTGGTAGCCGGGCTTTCCATCCTGCTGGGTCGCGCGCTGAACCAAGACACCTGGATCATCGCCCGCCATCCCGGCCTGAAGGATCTCGCCGAGCAGTGGACCGCCCTCTACGAAGAACAGGGCAGCTACGCGGCCCAGGGCTTGCTGGAGCAACGCCGCCGCGACTACGGGATTTCCATCCAGGTGCTCGACGAAAGCGGCCAGCGCCTGGTCGACGGCACCTACCTGCCGCGCCCCCGCCACCGCCCGCCGCGCACCAGCGACCGCAACCTGCCGCGCTTCCCCTGGCGCCAACTGAGCCAGGAATACGTCAGCCCGCAGAGCAACCATACCTATCTGTTCATCTAC…
Query_1	1	1338	NZ_JADSYM010000075.1	Pseudomonas aeruginosa PSA00172 (contigPSA00172_c0075)	7661	6324	1338	100.000	0	0	0	2471	ATGCGTTCACTCTTCTGGCGAATCCTCGCCGCCTTCTGGCTGGCCCTGCTGCTGGTAGCCGGGCTTTCCATCCTGCTGGGTCGCGCGCTGAACCAAGACACCTGGATCATCGCCCGCCATCCCGGCCTGAAGGATCTCGCCGAGCAGTGGACCGCCCTCTACGAAGAACAGGGCAGCTACGCGGCCCAGGGCTTGCTGGAGCAACGCCGCCGCGACTACGGGATTTCCATCCAGGTGCTCGACGAAAGCGGCCAGCGCCTGGTCGACGGCACCTACCTGCCGCGCCCCCGCCACCGCCCGCCGCGCACCAGCGACCGCAACCTGCCGCGCTTCCCCTGGCGCCAACTGAGCCAGGAATACGTCAGCCCGCAGAGCAACCATACCTATCTGTTCATCTAC…	ATGCGTTCACTCTTCTGGCGAATCCTCGCCGCCTTCTGGCTGGCCCTGCTGCTGGTAGCCGGGCTTTCCATCCTGCTGGGTCGCGCGCTGAACCAAGACACCTGGATCATCGCCCGCCATCCCGGCCTGAAGGATCTCGCCGAGCAGTGGACCGCCCTCTACGAAGAACAGGGCAGCTACGCGGCCCAGGGCTTGCTGGAGCAACGCCGCCGCGACTACGGGATTTCCATCCAGGTGCTCGACGAAAGCGGCCAGCGCCTGGTCGACGGCACCTACCTGCCGCGCCCCCGCCACCGCCCGCCGCGCACCAGCGACCGCAACCTGCCGCGCTTCCCCTGGCGCCAACTGAGCCAGGAATACGTCAGCCCGCAGAGCAACCATACCTATCTGTTCATCTAC…
Query_1	1	1338	NZ_JADSYI010000097.1	Pseudomonas aeruginosa PSA00177 (contigPSA00177_c0097)	7637	6300	1338	100.000	0	0	0	2471	ATGCGTTCACTCTTCTGGCGAATCCTCGCCGCCTTCTGGCTGGCCCTGCTGCTGGTAGCCGGGCTTTCCATCCTGCTGGGTCGCGCGCTGAACCAAGACACCTGGATCATCGCCCGCCATCCCGGCCTGAAGGATCTCGCCGAGCAGTGGACCGCCCTCTACGAAGAACAGGGCAGCTACGCGGCCCAGGGCTTGCTGGAGCAACGCCGCCGCGACTACGGGATTTCCATCCAGGTGCTCGACGAAAGCGGCCAGCGCCTGGTCGACGGCACCTACCTGCCGCGCCCCCGCCACCGCCCGCCGCGCACCAGCGACCGCAACCTGCCGCGCTTCCCCTGGCGCCAACTGAGCCAGGAATACGTCAGCCCGCAGAGCAACCATACCTATCTGTTCATCTAC…	ATGCGTTCACTCTTCTGGCGAATCCTCGCCGCCTTCTGGCTGGCCCTGCTGCTGGTAGCCGGGCTTTCCATCCTGCTGGGTCGCGCGCTGAACCAAGACACCTGGATCATCGCCCGCCATCCCGGCCTGAAGGATCTCGCCGAGCAGTGGACCGCCCTCTACGAAGAACAGGGCAGCTACGCGGCCCAGGGCTTGCTGGAGCAACGCCGCCGCGACTACGGGATTTCCATCCAGGTGCTCGACGAAAGCGGCCAGCGCCTGGTCGACGGCACCTACCTGCCGCGCCCCCGCCACCGCCCGCCGCGCACCAGCGACCGCAACCTGCCGCGCTTCCCCTGGCGCCAACTGAGCCAGGAATACGTCAGCCCGCAGAGCAACCATACCTATCTGTTCATCTAC…
Query_1	1	1338	NZ_JADSOA010000120.1	Pseudomonas aeruginosa PSA00214 (contig00120)	6750	8087	1338	100.000	0	0	0	2471	ATGCGTTCACTCTTCTGGCGAATCCTCGCCGCCTTCTGGCTGGCCCTGCTGCTGGTAGCCGGGCTTTCCATCCTGCTGGGTCGCGCGCTGAACCAAGACACCTGGATCATCGCCCGCCATCCCGGCCTGAAGGATCTCGCCGAGCAGTGGACCGCCCTCTACGAAGAACAGGGCAGCTACGCGGCCCAGGGCTTGCTGGAGCAACGCCGCCGCGACTACGGGATTTCCATCCAGGTGCTCGACGAAAGCGGCCAGCGCCTGGTCGACGGCACCTACCTGCCGCGCCCCCGCCACCGCCCGCCGCGCACCAGCGACCGCAACCTGCCGCGCTTCCCCTGGCGCCAACTGAGCCAGGAATACGTCAGCCCGCAGAGCAACCATACCTATCTGTTCATCTAC…	ATGCGTTCACTCTTCTGGCGAATCCTCGCCGCCTTCTGGCTGGCCCTGCTGCTGGTAGCCGGGCTTTCCATCCTGCTGGGTCGCGCGCTGAACCAAGACACCTGGATCATCGCCCGCCATCCCGGCCTGAAGGATCTCGCCGAGCAGTGGACCGCCCTCTACGAAGAACAGGGCAGCTACGCGGCCCAGGGCTTGCTGGAGCAACGCCGCCGCGACTACGGGATTTCCATCCAGGTGCTCGACGAAAGCGGCCAGCGCCTGGTCGACGGCACCTACCTGCCGCGCCCCCGCCACCGCCCGCCGCGCACCAGCGACCGCAACCTGCCGCGCTTCCCCTGGCGCCAACTGAGCCAGGAATACGTCAGCCCGCAGAGCAACCATACCTATCTGTTCATCTAC…
Query_1	1	1338	NZ_JADSXF010000018.1	Pseudomonas aeruginosa PSA00217 (contigPSA00217_c0018)	19143	20480	1338	100.000	0	0	0	2471	ATGCGTTCACTCTTCTGGCGAATCCTCGCCGCCTTCTGGCTGGCCCTGCTGCTGGTAGCCGGGCTTTCCATCCTGCTGGGTCGCGCGCTGAACCAAGACACCTGGATCATCGCCCGCCATCCCGGCCTGAAGGATCTCGCCGAGCAGTGGACCGCCCTCTACGAAGAACAGGGCAGCTACGCGGCCCAGGGCTTGCTGGAGCAACGCCGCCGCGACTACGGGATTTCCATCCAGGTGCTCGACGAAAGCGGCCAGCGCCTGGTCGACGGCACCTACCTGCCGCGCCCCCGCCACCGCCCGCCGCGCACCAGCGACCGCAACCTGCCGCGCTTCCCCTGGCGCCAACTGAGCCAGGAATACGTCAGCCCGCAGAGCAACCATACCTATCTGTTCATCTAC…	ATGCGTTCACTCTTCTGGCGAATCCTCGCCGCCTTCTGGCTGGCCCTGCTGCTGGTAGCCGGGCTTTCCATCCTGCTGGGTCGCGCGCTGAACCAAGACACCTGGATCATCGCCCGCCATCCCGGCCTGAAGGATCTCGCCGAGCAGTGGACCGCCCTCTACGAAGAACAGGGCAGCTACGCGGCCCAGGGCTTGCTGGAGCAACGCCGCCGCGACTACGGGATTTCCATCCAGGTGCTCGACGAAAGCGGCCAGCGCCTGGTCGACGGCACCTACCTGCCGCGCCCCCGCCACCGCCCGCCGCGCACCAGCGACCGCAACCTGCCGCGCTTCCCCTGGCGCCAACTGAGCCAGGAATACGTCAGCCCGCAGAGCAACCATACCTATCTGTTCATCTAC…
Query_1	1	1338	NZ_JADSXC010000051.1	Pseudomonas aeruginosa PSA00222 (contigPSA00222_c0051)	39606	40943	1338	100.000	0	0	0	2471	ATGCGTTCACTCTTCTGGCGAATCCTCGCCGCCTTCTGGCTGGCCCTGCTGCTGGTAGCCGGGCTTTCCATCCTGCTGGGTCGCGCGCTGAACCAAGACACCTGGATCATCGCCCGCCATCCCGGCCTGAAGGATCTCGCCGAGCAGTGGACCGCCCTCTACGAAGAACAGGGCAGCTACGCGGCCCAGGGCTTGCTGGAGCAACGCCGCCGCGACTACGGGATTTCCATCCAGGTGCTCGACGAAAGCGGCCAGCGCCTGGTCGACGGCACCTACCTGCCGCGCCCCCGCCACCGCCCGCCGCGCACCAGCGACCGCAACCTGCCGCGCTTCCCCTGGCGCCAACTGAGCCAGGAATACGTCAGCCCGCAGAGCAACCATACCTATCTGTTCATCTAC…	ATGCGTTCACTCTTCTGGCGAATCCTCGCCGCCTTCTGGCTGGCCCTGCTGCTGGTAGCCGGGCTTTCCATCCTGCTGGGTCGCGCGCTGAACCAAGACACCTGGATCATCGCCCGCCATCCCGGCCTGAAGGATCTCGCCGAGCAGTGGACCGCCCTCTACGAAGAACAGGGCAGCTACGCGGCCCAGGGCTTGCTGGAGCAACGCCGCCGCGACTACGGGATTTCCATCCAGGTGCTCGACGAAAGCGGCCAGCGCCTGGTCGACGGCACCTACCTGCCGCGCCCCCGCCACCGCCCGCCGCGCACCAGCGACCGCAACCTGCCGCGCTTCCCCTGGCGCCAACTGAGCCAGGAATACGTCAGCCCGCAGAGCAACCATACCTATCTGTTCATCTAC…
Query_1	1	1338	NZ_JADSNR010000082.1	Pseudomonas aeruginosa PSA00247 (contig00082)	7596	6259	1338	100.000	0	0	0	2471	ATGCGTTCACTCTTCTGGCGAATCCTCGCCGCCTTCTGGCTGGCCCTGCTGCTGGTAGCCGGGCTTTCCATCCTGCTGGGTCGCGCGCTGAACCAAGACACCTGGATCATCGCCCGCCATCCCGGCCTGAAGGATCTCGCCGAGCAGTGGACCGCCCTCTACGAAGAACAGGGCAGCTACGCGGCCCAGGGCTTGCTGGAGCAACGCCGCCGCGACTACGGGATTTCCATCCAGGTGCTCGACGAAAGCGGCCAGCGCCTGGTCGACGGCACCTACCTGCCGCGCCCCCGCCACCGCCCGCCGCGCACCAGCGACCGCAACCTGCCGCGCTTCCCCTGGCGCCAACTGAGCCAGGAATACGTCAGCCCGCAGAGCAACCATACCTATCTGTTCATCTAC…	ATGCGTTCACTCTTCTGGCGAATCCTCGCCGCCTTCTGGCTGGCCCTGCTGCTGGTAGCCGGGCTTTCCATCCTGCTGGGTCGCGCGCTGAACCAAGACACCTGGATCATCGCCCGCCATCCCGGCCTGAAGGATCTCGCCGAGCAGTGGACCGCCCTCTACGAAGAACAGGGCAGCTACGCGGCCCAGGGCTTGCTGGAGCAACGCCGCCGCGACTACGGGATTTCCATCCAGGTGCTCGACGAAAGCGGCCAGCGCCTGGTCGACGGCACCTACCTGCCGCGCCCCCGCCACCGCCCGCCGCGCACCAGCGACCGCAACCTGCCGCGCTTCCCCTGGCGCCAACTGAGCCAGGAATACGTCAGCCCGCAGAGCAACCATACCTATCTGTTCATCTAC…
Query_1	1	1338	NZ_JADSNL010000020.1	Pseudomonas aeruginosa PSA00264 (contig00020)	25815	24478	1338	100.000	0	0	0	2471	ATGCGTTCACTCTTCTGGCGAATCCTCGCCGCCTTCTGGCTGGCCCTGCTGCTGGTAGCCGGGCTTTCCATCCTGCTGGGTCGCGCGCTGAACCAAGACACCTGGATCATCGCCCGCCATCCCGGCCTGAAGGATCTCGCCGAGCAGTGGACCGCCCTCTACGAAGAACAGGGCAGCTACGCGGCCCAGGGCTTGCTGGAGCAACGCCGCCGCGACTACGGGATTTCCATCCAGGTGCTCGACGAAAGCGGCCAGCGCCTGGTCGACGGCACCTACCTGCCGCGCCCCCGCCACCGCCCGCCGCGCACCAGCGACCGCAACCTGCCGCGCTTCCCCTGGCGCCAACTGAGCCAGGAATACGTCAGCCCGCAGAGCAACCATACCTATCTGTTCATCTAC…	ATGCGTTCACTCTTCTGGCGAATCCTCGCCGCCTTCTGGCTGGCCCTGCTGCTGGTAGCCGGGCTTTCCATCCTGCTGGGTCGCGCGCTGAACCAAGACACCTGGATCATCGCCCGCCATCCCGGCCTGAAGGATCTCGCCGAGCAGTGGACCGCCCTCTACGAAGAACAGGGCAGCTACGCGGCCCAGGGCTTGCTGGAGCAACGCCGCCGCGACTACGGGATTTCCATCCAGGTGCTCGACGAAAGCGGCCAGCGCCTGGTCGACGGCACCTACCTGCCGCGCCCCCGCCACCGCCCGCCGCGCACCAGCGACCGCAACCTGCCGCGCTTCCCCTGGCGCCAACTGAGCCAGGAATACGTCAGCCCGCAGAGCAACCATACCTATCTGTTCATCTAC…
Query_1	1	1338	NZ_JADSVX010000056.1	Pseudomonas aeruginosa PSA00272 (contigPSA00272_c0056)	25797	24460	1338	100.000	0	0	0	2471	ATGCGTTCACTCTTCTGGCGAATCCTCGCCGCCTTCTGGCTGGCCCTGCTGCTGGTAGCCGGGCTTTCCATCCTGCTGGGTCGCGCGCTGAACCAAGACACCTGGATCATCGCCCGCCATCCCGGCCTGAAGGATCTCGCCGAGCAGTGGACCGCCCTCTACGAAGAACAGGGCAGCTACGCGGCCCAGGGCTTGCTGGAGCAACGCCGCCGCGACTACGGGATTTCCATCCAGGTGCTCGACGAAAGCGGCCAGCGCCTGGTCGACGGCACCTACCTGCCGCGCCCCCGCCACCGCCCGCCGCGCACCAGCGACCGCAACCTGCCGCGCTTCCCCTGGCGCCAACTGAGCCAGGAATACGTCAGCCCGCAGAGCAACCATACCTATCTGTTCATCTAC…	ATGCGTTCACTCTTCTGGCGAATCCTCGCCGCCTTCTGGCTGGCCCTGCTGCTGGTAGCCGGGCTTTCCATCCTGCTGGGTCGCGCGCTGAACCAAGACACCTGGATCATCGCCCGCCATCCCGGCCTGAAGGATCTCGCCGAGCAGTGGACCGCCCTCTACGAAGAACAGGGCAGCTACGCGGCCCAGGGCTTGCTGGAGCAACGCCGCCGCGACTACGGGATTTCCATCCAGGTGCTCGACGAAAGCGGCCAGCGCCTGGTCGACGGCACCTACCTGCCGCGCCCCCGCCACCGCCCGCCGCGCACCAGCGACCGCAACCTGCCGCGCTTCCCCTGGCGCCAACTGAGCCAGGAATACGTCAGCCCGCAGAGCAACCATACCTATCTGTTCATCTAC…
Query_1	1	1338	NZ_JADSMU010000016.1	Pseudomonas aeruginosa PSA00309 (contigPSA00309_c0016)	18832	20169	1338	100.000	0	0	0	2471	ATGCGTTCACTCTTCTGGCGAATCCTCGCCGCCTTCTGGCTGGCCCTGCTGCTGGTAGCCGGGCTTTCCATCCTGCTGGGTCGCGCGCTGAACCAAGACACCTGGATCATCGCCCGCCATCCCGGCCTGAAGGATCTCGCCGAGCAGTGGACCGCCCTCTACGAAGAACAGGGCAGCTACGCGGCCCAGGGCTTGCTGGAGCAACGCCGCCGCGACTACGGGATTTCCATCCAGGTGCTCGACGAAAGCGGCCAGCGCCTGGTCGACGGCACCTACCTGCCGCGCCCCCGCCACCGCCCGCCGCGCACCAGCGACCGCAACCTGCCGCGCTTCCCCTGGCGCCAACTGAGCCAGGAATACGTCAGCCCGCAGAGCAACCATACCTATCTGTTCATCTAC…	ATGCGTTCACTCTTCTGGCGAATCCTCGCCGCCTTCTGGCTGGCCCTGCTGCTGGTAGCCGGGCTTTCCATCCTGCTGGGTCGCGCGCTGAACCAAGACACCTGGATCATCGCCCGCCATCCCGGCCTGAAGGATCTCGCCGAGCAGTGGACCGCCCTCTACGAAGAACAGGGCAGCTACGCGGCCCAGGGCTTGCTGGAGCAACGCCGCCGCGACTACGGGATTTCCATCCAGGTGCTCGACGAAAGCGGCCAGCGCCTGGTCGACGGCACCTACCTGCCGCGCCCCCGCCACCGCCCGCCGCGCACCAGCGACCGCAACCTGCCGCGCTTCCCCTGGCGCCAACTGAGCCAGGAATACGTCAGCCCGCAGAGCAACCATACCTATCTGTTCATCTAC…
Query_1	1	1338	NZ_JADSUZ010000050.1	Pseudomonas aeruginosa PSA00319 (contigPSA00319_c0050)	19143	20480	1338	100.000	0	0	0	2471	ATGCGTTCACTCTTCTGGCGAATCCTCGCCGCCTTCTGGCTGGCCCTGCTGCTGGTAGCCGGGCTTTCCATCCTGCTGGGTCGCGCGCTGAACCAAGACACCTGGATCATCGCCCGCCATCCCGGCCTGAAGGATCTCGCCGAGCAGTGGACCGCCCTCTACGAAGAACAGGGCAGCTACGCGGCCCAGGGCTTGCTGGAGCAACGCCGCCGCGACTACGGGATTTCCATCCAGGTGCTCGACGAAAGCGGCCAGCGCCTGGTCGACGGCACCTACCTGCCGCGCCCCCGCCACCGCCCGCCGCGCACCAGCGACCGCAACCTGCCGCGCTTCCCCTGGCGCCAACTGAGCCAGGAATACGTCAGCCCGCAGAGCAACCATACCTATCTGTTCATCTAC…	ATGCGTTCACTCTTCTGGCGAATCCTCGCCGCCTTCTGGCTGGCCCTGCTGCTGGTAGCCGGGCTTTCCATCCTGCTGGGTCGCGCGCTGAACCAAGACACCTGGATCATCGCCCGCCATCCCGGCCTGAAGGATCTCGCCGAGCAGTGGACCGCCCTCTACGAAGAACAGGGCAGCTACGCGGCCCAGGGCTTGCTGGAGCAACGCCGCCGCGACTACGGGATTTCCATCCAGGTGCTCGACGAAAGCGGCCAGCGCCTGGTCGACGGCACCTACCTGCCGCGCCCCCGCCACCGCCCGCCGCGCACCAGCGACCGCAACCTGCCGCGCTTCCCCTGGCGCCAACTGAGCCAGGAATACGTCAGCCCGCAGAGCAACCATACCTATCTGTTCATCTAC…
Query_1	1	1338	NZ_JADSMM010000025.1	Pseudomonas aeruginosa PSA00323 (contig00025)	19143	20480	1338	100.000	0	0	0	2471	ATGCGTTCACTCTTCTGGCGAATCCTCGCCGCCTTCTGGCTGGCCCTGCTGCTGGTAGCCGGGCTTTCCATCCTGCTGGGTCGCGCGCTGAACCAAGACACCTGGATCATCGCCCGCCATCCCGGCCTGAAGGATCTCGCCGAGCAGTGGACCGCCCTCTACGAAGAACAGGGCAGCTACGCGGCCCAGGGCTTGCTGGAGCAACGCCGCCGCGACTACGGGATTTCCATCCAGGTGCTCGACGAAAGCGGCCAGCGCCTGGTCGACGGCACCTACCTGCCGCGCCCCCGCCACCGCCCGCCGCGCACCAGCGACCGCAACCTGCCGCGCTTCCCCTGGCGCCAACTGAGCCAGGAATACGTCAGCCCGCAGAGCAACCATACCTATCTGTTCATCTAC…	ATGCGTTCACTCTTCTGGCGAATCCTCGCCGCCTTCTGGCTGGCCCTGCTGCTGGTAGCCGGGCTTTCCATCCTGCTGGGTCGCGCGCTGAACCAAGACACCTGGATCATCGCCCGCCATCCCGGCCTGAAGGATCTCGCCGAGCAGTGGACCGCCCTCTACGAAGAACAGGGCAGCTACGCGGCCCAGGGCTTGCTGGAGCAACGCCGCCGCGACTACGGGATTTCCATCCAGGTGCTCGACGAAAGCGGCCAGCGCCTGGTCGACGGCACCTACCTGCCGCGCCCCCGCCACCGCCCGCCGCGCACCAGCGACCGCAACCTGCCGCGCTTCCCCTGGCGCCAACTGAGCCAGGAATACGTCAGCCCGCAGAGCAACCATACCTATCTGTTCATCTAC…
Query_1	1	1338	NZ_JADSMF010000053.1	Pseudomonas aeruginosa PSA00335 (contig00053)	19143	20480	1338	100.000	0	0	0	2471	ATGCGTTCACTCTTCTGGCGAATCCTCGCCGCCTTCTGGCTGGCCCTGCTGCTGGTAGCCGGGCTTTCCATCCTGCTGGGTCGCGCGCTGAACCAAGACACCTGGATCATCGCCCGCCATCCCGGCCTGAAGGATCTCGCCGAGCAGTGGACCGCCCTCTACGAAGAACAGGGCAGCTACGCGGCCCAGGGCTTGCTGGAGCAACGCCGCCGCGACTACGGGATTTCCATCCAGGTGCTCGACGAAAGCGGCCAGCGCCTGGTCGACGGCACCTACCTGCCGCGCCCCCGCCACCGCCCGCCGCGCACCAGCGACCGCAACCTGCCGCGCTTCCCCTGGCGCCAACTGAGCCAGGAATACGTCAGCCCGCAGAGCAACCATACCTATCTGTTCATCTAC…	ATGCGTTCACTCTTCTGGCGAATCCTCGCCGCCTTCTGGCTGGCCCTGCTGCTGGTAGCCGGGCTTTCCATCCTGCTGGGTCGCGCGCTGAACCAAGACACCTGGATCATCGCCCGCCATCCCGGCCTGAAGGATCTCGCCGAGCAGTGGACCGCCCTCTACGAAGAACAGGGCAGCTACGCGGCCCAGGGCTTGCTGGAGCAACGCCGCCGCGACTACGGGATTTCCATCCAGGTGCTCGACGAAAGCGGCCAGCGCCTGGTCGACGGCACCTACCTGCCGCGCCCCCGCCACCGCCCGCCGCGCACCAGCGACCGCAACCTGCCGCGCTTCCCCTGGCGCCAACTGAGCCAGGAATACGTCAGCCCGCAGAGCAACCATACCTATCTGTTCATCTAC…
Query_1	1	1338	NZ_FNMS01000024.1	Pseudomonas aeruginosa isolate PSA-14 (contig24)	19143	20480	1338	100.000	0	0	0	2471	ATGCGTTCACTCTTCTGGCGAATCCTCGCCGCCTTCTGGCTGGCCCTGCTGCTGGTAGCCGGGCTTTCCATCCTGCTGGGTCGCGCGCTGAACCAAGACACCTGGATCATCGCCCGCCATCCCGGCCTGAAGGATCTCGCCGAGCAGTGGACCGCCCTCTACGAAGAACAGGGCAGCTACGCGGCCCAGGGCTTGCTGGAGCAACGCCGCCGCGACTACGGGATTTCCATCCAGGTGCTCGACGAAAGCGGCCAGCGCCTGGTCGACGGCACCTACCTGCCGCGCCCCCGCCACCGCCCGCCGCGCACCAGCGACCGCAACCTGCCGCGCTTCCCCTGGCGCCAACTGAGCCAGGAATACGTCAGCCCGCAGAGCAACCATACCTATCTGTTCATCTAC…	ATGCGTTCACTCTTCTGGCGAATCCTCGCCGCCTTCTGGCTGGCCCTGCTGCTGGTAGCCGGGCTTTCCATCCTGCTGGGTCGCGCGCTGAACCAAGACACCTGGATCATCGCCCGCCATCCCGGCCTGAAGGATCTCGCCGAGCAGTGGACCGCCCTCTACGAAGAACAGGGCAGCTACGCGGCCCAGGGCTTGCTGGAGCAACGCCGCCGCGACTACGGGATTTCCATCCAGGTGCTCGACGAAAGCGGCCAGCGCCTGGTCGACGGCACCTACCTGCCGCGCCCCCGCCACCGCCCGCCGCGCACCAGCGACCGCAACCTGCCGCGCTTCCCCTGGCGCCAACTGAGCCAGGAATACGTCAGCCCGCAGAGCAACCATACCTATCTGTTCATCTAC…
Query_1	1	1338	NZ_FNME01000023.1	Pseudomonas aeruginosa isolate PSA-13 (contig23)	19143	20480	1338	100.000	0	0	0	2471	ATGCGTTCACTCTTCTGGCGAATCCTCGCCGCCTTCTGGCTGGCCCTGCTGCTGGTAGCCGGGCTTTCCATCCTGCTGGGTCGCGCGCTGAACCAAGACACCTGGATCATCGCCCGCCATCCCGGCCTGAAGGATCTCGCCGAGCAGTGGACCGCCCTCTACGAAGAACAGGGCAGCTACGCGGCCCAGGGCTTGCTGGAGCAACGCCGCCGCGACTACGGGATTTCCATCCAGGTGCTCGACGAAAGCGGCCAGCGCCTGGTCGACGGCACCTACCTGCCGCGCCCCCGCCACCGCCCGCCGCGCACCAGCGACCGCAACCTGCCGCGCTTCCCCTGGCGCCAACTGAGCCAGGAATACGTCAGCCCGCAGAGCAACCATACCTATCTGTTCATCTAC…	ATGCGTTCACTCTTCTGGCGAATCCTCGCCGCCTTCTGGCTGGCCCTGCTGCTGGTAGCCGGGCTTTCCATCCTGCTGGGTCGCGCGCTGAACCAAGACACCTGGATCATCGCCCGCCATCCCGGCCTGAAGGATCTCGCCGAGCAGTGGACCGCCCTCTACGAAGAACAGGGCAGCTACGCGGCCCAGGGCTTGCTGGAGCAACGCCGCCGCGACTACGGGATTTCCATCCAGGTGCTCGACGAAAGCGGCCAGCGCCTGGTCGACGGCACCTACCTGCCGCGCCCCCGCCACCGCCCGCCGCGCACCAGCGACCGCAACCTGCCGCGCTTCCCCTGGCGCCAACTGAGCCAGGAATACGTCAGCCCGCAGAGCAACCATACCTATCTGTTCATCTAC…
Query_1	1	1338	NZ_FNMA01000023.1	Pseudomonas aeruginosa isolate PSA-6 (contig23)	19143	20480	1338	100.000	0	0	0	2471	ATGCGTTCACTCTTCTGGCGAATCCTCGCCGCCTTCTGGCTGGCCCTGCTGCTGGTAGCCGGGCTTTCCATCCTGCTGGGTCGCGCGCTGAACCAAGACACCTGGATCATCGCCCGCCATCCCGGCCTGAAGGATCTCGCCGAGCAGTGGACCGCCCTCTACGAAGAACAGGGCAGCTACGCGGCCCAGGGCTTGCTGGAGCAACGCCGCCGCGACTACGGGATTTCCATCCAGGTGCTCGACGAAAGCGGCCAGCGCCTGGTCGACGGCACCTACCTGCCGCGCCCCCGCCACCGCCCGCCGCGCACCAGCGACCGCAACCTGCCGCGCTTCCCCTGGCGCCAACTGAGCCAGGAATACGTCAGCCCGCAGAGCAACCATACCTATCTGTTCATCTAC…	ATGCGTTCACTCTTCTGGCGAATCCTCGCCGCCTTCTGGCTGGCCCTGCTGCTGGTAGCCGGGCTTTCCATCCTGCTGGGTCGCGCGCTGAACCAAGACACCTGGATCATCGCCCGCCATCCCGGCCTGAAGGATCTCGCCGAGCAGTGGACCGCCCTCTACGAAGAACAGGGCAGCTACGCGGCCCAGGGCTTGCTGGAGCAACGCCGCCGCGACTACGGGATTTCCATCCAGGTGCTCGACGAAAGCGGCCAGCGCCTGGTCGACGGCACCTACCTGCCGCGCCCCCGCCACCGCCCGCCGCGCACCAGCGACCGCAACCTGCCGCGCTTCCCCTGGCGCCAACTGAGCCAGGAATACGTCAGCCCGCAGAGCAACCATACCTATCTGTTCATCTAC…
Query_1	1	1338	NZ_FNLV01000023.1	Pseudomonas aeruginosa isolate PSA-5 (contig23)	18906	20243	1338	100.000	0	0	0	2471	ATGCGTTCACTCTTCTGGCGAATCCTCGCCGCCTTCTGGCTGGCCCTGCTGCTGGTAGCCGGGCTTTCCATCCTGCTGGGTCGCGCGCTGAACCAAGACACCTGGATCATCGCCCGCCATCCCGGCCTGAAGGATCTCGCCGAGCAGTGGACCGCCCTCTACGAAGAACAGGGCAGCTACGCGGCCCAGGGCTTGCTGGAGCAACGCCGCCGCGACTACGGGATTTCCATCCAGGTGCTCGACGAAAGCGGCCAGCGCCTGGTCGACGGCACCTACCTGCCGCGCCCCCGCCACCGCCCGCCGCGCACCAGCGACCGCAACCTGCCGCGCTTCCCCTGGCGCCAACTGAGCCAGGAATACGTCAGCCCGCAGAGCAACCATACCTATCTGTTCATCTAC…	ATGCGTTCACTCTTCTGGCGAATCCTCGCCGCCTTCTGGCTGGCCCTGCTGCTGGTAGCCGGGCTTTCCATCCTGCTGGGTCGCGCGCTGAACCAAGACACCTGGATCATCGCCCGCCATCCCGGCCTGAAGGATCTCGCCGAGCAGTGGACCGCCCTCTACGAAGAACAGGGCAGCTACGCGGCCCAGGGCTTGCTGGAGCAACGCCGCCGCGACTACGGGATTTCCATCCAGGTGCTCGACGAAAGCGGCCAGCGCCTGGTCGACGGCACCTACCTGCCGCGCCCCCGCCACCGCCCGCCGCGCACCAGCGACCGCAACCTGCCGCGCTTCCCCTGGCGCCAACTGAGCCAGGAATACGTCAGCCCGCAGAGCAACCATACCTATCTGTTCATCTAC…
Query_1	1	1338	NZ_FNLX01000024.1	Pseudomonas aeruginosa isolate PSA-15 (contig24)	18906	20243	1338	100.000	0	0	0	2471	ATGCGTTCACTCTTCTGGCGAATCCTCGCCGCCTTCTGGCTGGCCCTGCTGCTGGTAGCCGGGCTTTCCATCCTGCTGGGTCGCGCGCTGAACCAAGACACCTGGATCATCGCCCGCCATCCCGGCCTGAAGGATCTCGCCGAGCAGTGGACCGCCCTCTACGAAGAACAGGGCAGCTACGCGGCCCAGGGCTTGCTGGAGCAACGCCGCCGCGACTACGGGATTTCCATCCAGGTGCTCGACGAAAGCGGCCAGCGCCTGGTCGACGGCACCTACCTGCCGCGCCCCCGCCACCGCCCGCCGCGCACCAGCGACCGCAACCTGCCGCGCTTCCCCTGGCGCCAACTGAGCCAGGAATACGTCAGCCCGCAGAGCAACCATACCTATCTGTTCATCTAC…	ATGCGTTCACTCTTCTGGCGAATCCTCGCCGCCTTCTGGCTGGCCCTGCTGCTGGTAGCCGGGCTTTCCATCCTGCTGGGTCGCGCGCTGAACCAAGACACCTGGATCATCGCCCGCCATCCCGGCCTGAAGGATCTCGCCGAGCAGTGGACCGCCCTCTACGAAGAACAGGGCAGCTACGCGGCCCAGGGCTTGCTGGAGCAACGCCGCCGCGACTACGGGATTTCCATCCAGGTGCTCGACGAAAGCGGCCAGCGCCTGGTCGACGGCACCTACCTGCCGCGCCCCCGCCACCGCCCGCCGCGCACCAGCGACCGCAACCTGCCGCGCTTCCCCTGGCGCCAACTGAGCCAGGAATACGTCAGCCCGCAGAGCAACCATACCTATCTGTTCATCTAC…
Query_1	1	1338	NZ_VTDC01000019.1	Pseudomonas aeruginosa 2596 (NODE_19_contig)	117664	116327	1338	100.000	0	0	0	2471	ATGCGTTCACTCTTCTGGCGAATCCTCGCCGCCTTCTGGCTGGCCCTGCTGCTGGTAGCCGGGCTTTCCATCCTGCTGGGTCGCGCGCTGAACCAAGACACCTGGATCATCGCCCGCCATCCCGGCCTGAAGGATCTCGCCGAGCAGTGGACCGCCCTCTACGAAGAACAGGGCAGCTACGCGGCCCAGGGCTTGCTGGAGCAACGCCGCCGCGACTACGGGATTTCCATCCAGGTGCTCGACGAAAGCGGCCAGCGCCTGGTCGACGGCACCTACCTGCCGCGCCCCCGCCACCGCCCGCCGCGCACCAGCGACCGCAACCTGCCGCGCTTCCCCTGGCGCCAACTGAGCCAGGAATACGTCAGCCCGCAGAGCAACCATACCTATCTGTTCATCTAC…	ATGCGTTCACTCTTCTGGCGAATCCTCGCCGCCTTCTGGCTGGCCCTGCTGCTGGTAGCCGGGCTTTCCATCCTGCTGGGTCGCGCGCTGAACCAAGACACCTGGATCATCGCCCGCCATCCCGGCCTGAAGGATCTCGCCGAGCAGTGGACCGCCCTCTACGAAGAACAGGGCAGCTACGCGGCCCAGGGCTTGCTGGAGCAACGCCGCCGCGACTACGGGATTTCCATCCAGGTGCTCGACGAAAGCGGCCAGCGCCTGGTCGACGGCACCTACCTGCCGCGCCCCCGCCACCGCCCGCCGCGCACCAGCGACCGCAACCTGCCGCGCTTCCCCTGGCGCCAACTGAGCCAGGAATACGTCAGCCCGCAGAGCAACCATACCTATCTGTTCATCTAC…
Query_1	1	1338	NZ_WHVM01000059.1	Pseudomonas aeruginosa UM5686 (NODE_59_contig)	7548	6211	1338	100.000	0	0	0	2471	ATGCGTTCACTCTTCTGGCGAATCCTCGCCGCCTTCTGGCTGGCCCTGCTGCTGGTAGCCGGGCTTTCCATCCTGCTGGGTCGCGCGCTGAACCAAGACACCTGGATCATCGCCCGCCATCCCGGCCTGAAGGATCTCGCCGAGCAGTGGACCGCCCTCTACGAAGAACAGGGCAGCTACGCGGCCCAGGGCTTGCTGGAGCAACGCCGCCGCGACTACGGGATTTCCATCCAGGTGCTCGACGAAAGCGGCCAGCGCCTGGTCGACGGCACCTACCTGCCGCGCCCCCGCCACCGCCCGCCGCGCACCAGCGACCGCAACCTGCCGCGCTTCCCCTGGCGCCAACTGAGCCAGGAATACGTCAGCCCGCAGAGCAACCATACCTATCTGTTCATCTAC…	ATGCGTTCACTCTTCTGGCGAATCCTCGCCGCCTTCTGGCTGGCCCTGCTGCTGGTAGCCGGGCTTTCCATCCTGCTGGGTCGCGCGCTGAACCAAGACACCTGGATCATCGCCCGCCATCCCGGCCTGAAGGATCTCGCCGAGCAGTGGACCGCCCTCTACGAAGAACAGGGCAGCTACGCGGCCCAGGGCTTGCTGGAGCAACGCCGCCGCGACTACGGGATTTCCATCCAGGTGCTCGACGAAAGCGGCCAGCGCCTGGTCGACGGCACCTACCTGCCGCGCCCCCGCCACCGCCCGCCGCGCACCAGCGACCGCAACCTGCCGCGCTTCCCCTGGCGCCAACTGAGCCAGGAATACGTCAGCCCGCAGAGCAACCATACCTATCTGTTCATCTAC…
Query_1	1	1338	NZ_VZIP01000263.1	Pseudomonas aeruginosa KCJ3K57 (NODE_263_contig)	5243	3906	1338	100.000	0	0	0	2471	ATGCGTTCACTCTTCTGGCGAATCCTCGCCGCCTTCTGGCTGGCCCTGCTGCTGGTAGCCGGGCTTTCCATCCTGCTGGGTCGCGCGCTGAACCAAGACACCTGGATCATCGCCCGCCATCCCGGCCTGAAGGATCTCGCCGAGCAGTGGACCGCCCTCTACGAAGAACAGGGCAGCTACGCGGCCCAGGGCTTGCTGGAGCAACGCCGCCGCGACTACGGGATTTCCATCCAGGTGCTCGACGAAAGCGGCCAGCGCCTGGTCGACGGCACCTACCTGCCGCGCCCCCGCCACCGCCCGCCGCGCACCAGCGACCGCAACCTGCCGCGCTTCCCCTGGCGCCAACTGAGCCAGGAATACGTCAGCCCGCAGAGCAACCATACCTATCTGTTCATCTAC…	ATGCGTTCACTCTTCTGGCGAATCCTCGCCGCCTTCTGGCTGGCCCTGCTGCTGGTAGCCGGGCTTTCCATCCTGCTGGGTCGCGCGCTGAACCAAGACACCTGGATCATCGCCCGCCATCCCGGCCTGAAGGATCTCGCCGAGCAGTGGACCGCCCTCTACGAAGAACAGGGCAGCTACGCGGCCCAGGGCTTGCTGGAGCAACGCCGCCGCGACTACGGGATTTCCATCCAGGTGCTCGACGAAAGCGGCCAGCGCCTGGTCGACGGCACCTACCTGCCGCGCCCCCGCCACCGCCCGCCGCGCACCAGCGACCGCAACCTGCCGCGCTTCCCCTGGCGCCAACTGAGCCAGGAATACGTCAGCCCGCAGAGCAACCATACCTATCTGTTCATCTAC…
Query_1	1	1338	NZ_VXKW01000033.1	Pseudomonas aeruginosa WW (NODE_33_scaffold)	19143	20480	1338	100.000	0	0	0	2471	ATGCGTTCACTCTTCTGGCGAATCCTCGCCGCCTTCTGGCTGGCCCTGCTGCTGGTAGCCGGGCTTTCCATCCTGCTGGGTCGCGCGCTGAACCAAGACACCTGGATCATCGCCCGCCATCCCGGCCTGAAGGATCTCGCCGAGCAGTGGACCGCCCTCTACGAAGAACAGGGCAGCTACGCGGCCCAGGGCTTGCTGGAGCAACGCCGCCGCGACTACGGGATTTCCATCCAGGTGCTCGACGAAAGCGGCCAGCGCCTGGTCGACGGCACCTACCTGCCGCGCCCCCGCCACCGCCCGCCGCGCACCAGCGACCGCAACCTGCCGCGCTTCCCCTGGCGCCAACTGAGCCAGGAATACGTCAGCCCGCAGAGCAACCATACCTATCTGTTCATCTAC…	ATGCGTTCACTCTTCTGGCGAATCCTCGCCGCCTTCTGGCTGGCCCTGCTGCTGGTAGCCGGGCTTTCCATCCTGCTGGGTCGCGCGCTGAACCAAGACACCTGGATCATCGCCCGCCATCCCGGCCTGAAGGATCTCGCCGAGCAGTGGACCGCCCTCTACGAAGAACAGGGCAGCTACGCGGCCCAGGGCTTGCTGGAGCAACGCCGCCGCGACTACGGGATTTCCATCCAGGTGCTCGACGAAAGCGGCCAGCGCCTGGTCGACGGCACCTACCTGCCGCGCCCCCGCCACCGCCCGCCGCGCACCAGCGACCGCAACCTGCCGCGCTTCCCCTGGCGCCAACTGAGCCAGGAATACGTCAGCCCGCAGAGCAACCATACCTATCTGTTCATCTAC…
Query_1	1	1338	NZ_VOJE01000075.1	Pseudomonas aeruginosa 6436 (NODE_75_scaffold)	7764	6427	1338	100.000	0	0	0	2471	ATGCGTTCACTCTTCTGGCGAATCCTCGCCGCCTTCTGGCTGGCCCTGCTGCTGGTAGCCGGGCTTTCCATCCTGCTGGGTCGCGCGCTGAACCAAGACACCTGGATCATCGCCCGCCATCCCGGCCTGAAGGATCTCGCCGAGCAGTGGACCGCCCTCTACGAAGAACAGGGCAGCTACGCGGCCCAGGGCTTGCTGGAGCAACGCCGCCGCGACTACGGGATTTCCATCCAGGTGCTCGACGAAAGCGGCCAGCGCCTGGTCGACGGCACCTACCTGCCGCGCCCCCGCCACCGCCCGCCGCGCACCAGCGACCGCAACCTGCCGCGCTTCCCCTGGCGCCAACTGAGCCAGGAATACGTCAGCCCGCAGAGCAACCATACCTATCTGTTCATCTAC…	ATGCGTTCACTCTTCTGGCGAATCCTCGCCGCCTTCTGGCTGGCCCTGCTGCTGGTAGCCGGGCTTTCCATCCTGCTGGGTCGCGCGCTGAACCAAGACACCTGGATCATCGCCCGCCATCCCGGCCTGAAGGATCTCGCCGAGCAGTGGACCGCCCTCTACGAAGAACAGGGCAGCTACGCGGCCCAGGGCTTGCTGGAGCAACGCCGCCGCGACTACGGGATTTCCATCCAGGTGCTCGACGAAAGCGGCCAGCGCCTGGTCGACGGCACCTACCTGCCGCGCCCCCGCCACCGCCCGCCGCGCACCAGCGACCGCAACCTGCCGCGCTTCCCCTGGCGCCAACTGAGCCAGGAATACGTCAGCCCGCAGAGCAACCATACCTATCTGTTCATCTAC…
Query_1	1	1338	NZ_VOJD01000023.1	Pseudomonas aeruginosa 6452 (NODE_23_scaffold)	6729	8066	1338	100.000	0	0	0	2471	ATGCGTTCACTCTTCTGGCGAATCCTCGCCGCCTTCTGGCTGGCCCTGCTGCTGGTAGCCGGGCTTTCCATCCTGCTGGGTCGCGCGCTGAACCAAGACACCTGGATCATCGCCCGCCATCCCGGCCTGAAGGATCTCGCCGAGCAGTGGACCGCCCTCTACGAAGAACAGGGCAGCTACGCGGCCCAGGGCTTGCTGGAGCAACGCCGCCGCGACTACGGGATTTCCATCCAGGTGCTCGACGAAAGCGGCCAGCGCCTGGTCGACGGCACCTACCTGCCGCGCCCCCGCCACCGCCCGCCGCGCACCAGCGACCGCAACCTGCCGCGCTTCCCCTGGCGCCAACTGAGCCAGGAATACGTCAGCCCGCAGAGCAACCATACCTATCTGTTCATCTAC…	ATGCGTTCACTCTTCTGGCGAATCCTCGCCGCCTTCTGGCTGGCCCTGCTGCTGGTAGCCGGGCTTTCCATCCTGCTGGGTCGCGCGCTGAACCAAGACACCTGGATCATCGCCCGCCATCCCGGCCTGAAGGATCTCGCCGAGCAGTGGACCGCCCTCTACGAAGAACAGGGCAGCTACGCGGCCCAGGGCTTGCTGGAGCAACGCCGCCGCGACTACGGGATTTCCATCCAGGTGCTCGACGAAAGCGGCCAGCGCCTGGTCGACGGCACCTACCTGCCGCGCCCCCGCCACCGCCCGCCGCGCACCAGCGACCGCAACCTGCCGCGCTTCCCCTGGCGCCAACTGAGCCAGGAATACGTCAGCCCGCAGAGCAACCATACCTATCTGTTCATCTAC…
Query_1	1	1338	NZ_SZXP01000017.1	Pseudomonas aeruginosa SF3 (contig17)	117544	116207	1338	100.000	0	0	0	2471	ATGCGTTCACTCTTCTGGCGAATCCTCGCCGCCTTCTGGCTGGCCCTGCTGCTGGTAGCCGGGCTTTCCATCCTGCTGGGTCGCGCGCTGAACCAAGACACCTGGATCATCGCCCGCCATCCCGGCCTGAAGGATCTCGCCGAGCAGTGGACCGCCCTCTACGAAGAACAGGGCAGCTACGCGGCCCAGGGCTTGCTGGAGCAACGCCGCCGCGACTACGGGATTTCCATCCAGGTGCTCGACGAAAGCGGCCAGCGCCTGGTCGACGGCACCTACCTGCCGCGCCCCCGCCACCGCCCGCCGCGCACCAGCGACCGCAACCTGCCGCGCTTCCCCTGGCGCCAACTGAGCCAGGAATACGTCAGCCCGCAGAGCAACCATACCTATCTGTTCATCTAC…	ATGCGTTCACTCTTCTGGCGAATCCTCGCCGCCTTCTGGCTGGCCCTGCTGCTGGTAGCCGGGCTTTCCATCCTGCTGGGTCGCGCGCTGAACCAAGACACCTGGATCATCGCCCGCCATCCCGGCCTGAAGGATCTCGCCGAGCAGTGGACCGCCCTCTACGAAGAACAGGGCAGCTACGCGGCCCAGGGCTTGCTGGAGCAACGCCGCCGCGACTACGGGATTTCCATCCAGGTGCTCGACGAAAGCGGCCAGCGCCTGGTCGACGGCACCTACCTGCCGCGCCCCCGCCACCGCCCGCCGCGCACCAGCGACCGCAACCTGCCGCGCTTCCCCTGGCGCCAACTGAGCCAGGAATACGTCAGCCCGCAGAGCAACCATACCTATCTGTTCATCTAC…
Query_1	1	1338	NZ_SZXQ01000017.1	Pseudomonas aeruginosa SF4 (contig17)	117543	116206	1338	100.000	0	0	0	2471	ATGCGTTCACTCTTCTGGCGAATCCTCGCCGCCTTCTGGCTGGCCCTGCTGCTGGTAGCCGGGCTTTCCATCCTGCTGGGTCGCGCGCTGAACCAAGACACCTGGATCATCGCCCGCCATCCCGGCCTGAAGGATCTCGCCGAGCAGTGGACCGCCCTCTACGAAGAACAGGGCAGCTACGCGGCCCAGGGCTTGCTGGAGCAACGCCGCCGCGACTACGGGATTTCCATCCAGGTGCTCGACGAAAGCGGCCAGCGCCTGGTCGACGGCACCTACCTGCCGCGCCCCCGCCACCGCCCGCCGCGCACCAGCGACCGCAACCTGCCGCGCTTCCCCTGGCGCCAACTGAGCCAGGAATACGTCAGCCCGCAGAGCAACCATACCTATCTGTTCATCTAC…	ATGCGTTCACTCTTCTGGCGAATCCTCGCCGCCTTCTGGCTGGCCCTGCTGCTGGTAGCCGGGCTTTCCATCCTGCTGGGTCGCGCGCTGAACCAAGACACCTGGATCATCGCCCGCCATCCCGGCCTGAAGGATCTCGCCGAGCAGTGGACCGCCCTCTACGAAGAACAGGGCAGCTACGCGGCCCAGGGCTTGCTGGAGCAACGCCGCCGCGACTACGGGATTTCCATCCAGGTGCTCGACGAAAGCGGCCAGCGCCTGGTCGACGGCACCTACCTGCCGCGCCCCCGCCACCGCCCGCCGCGCACCAGCGACCGCAACCTGCCGCGCTTCCCCTGGCGCCAACTGAGCCAGGAATACGTCAGCCCGCAGAGCAACCATACCTATCTGTTCATCTAC…
Query_1	1	1338	NZ_SZXO01000017.1	Pseudomonas aeruginosa SF2 (contig17)	19016	20353	1338	100.000	0	0	0	2471	ATGCGTTCACTCTTCTGGCGAATCCTCGCCGCCTTCTGGCTGGCCCTGCTGCTGGTAGCCGGGCTTTCCATCCTGCTGGGTCGCGCGCTGAACCAAGACACCTGGATCATCGCCCGCCATCCCGGCCTGAAGGATCTCGCCGAGCAGTGGACCGCCCTCTACGAAGAACAGGGCAGCTACGCGGCCCAGGGCTTGCTGGAGCAACGCCGCCGCGACTACGGGATTTCCATCCAGGTGCTCGACGAAAGCGGCCAGCGCCTGGTCGACGGCACCTACCTGCCGCGCCCCCGCCACCGCCCGCCGCGCACCAGCGACCGCAACCTGCCGCGCTTCCCCTGGCGCCAACTGAGCCAGGAATACGTCAGCCCGCAGAGCAACCATACCTATCTGTTCATCTAC…	ATGCGTTCACTCTTCTGGCGAATCCTCGCCGCCTTCTGGCTGGCCCTGCTGCTGGTAGCCGGGCTTTCCATCCTGCTGGGTCGCGCGCTGAACCAAGACACCTGGATCATCGCCCGCCATCCCGGCCTGAAGGATCTCGCCGAGCAGTGGACCGCCCTCTACGAAGAACAGGGCAGCTACGCGGCCCAGGGCTTGCTGGAGCAACGCCGCCGCGACTACGGGATTTCCATCCAGGTGCTCGACGAAAGCGGCCAGCGCCTGGTCGACGGCACCTACCTGCCGCGCCCCCGCCACCGCCCGCCGCGCACCAGCGACCGCAACCTGCCGCGCTTCCCCTGGCGCCAACTGAGCCAGGAATACGTCAGCCCGCAGAGCAACCATACCTATCTGTTCATCTAC…
Query_1	1	1338	NZ_CP034244.1	Pseudomonas aeruginosa UCBPP-PA14 (chromosome)	1977685	1976348	1338	100.000	0	0	0	2471	ATGCGTTCACTCTTCTGGCGAATCCTCGCCGCCTTCTGGCTGGCCCTGCTGCTGGTAGCCGGGCTTTCCATCCTGCTGGGTCGCGCGCTGAACCAAGACACCTGGATCATCGCCCGCCATCCCGGCCTGAAGGATCTCGCCGAGCAGTGGACCGCCCTCTACGAAGAACAGGGCAGCTACGCGGCCCAGGGCTTGCTGGAGCAACGCCGCCGCGACTACGGGATTTCCATCCAGGTGCTCGACGAAAGCGGCCAGCGCCTGGTCGACGGCACCTACCTGCCGCGCCCCCGCCACCGCCCGCCGCGCACCAGCGACCGCAACCTGCCGCGCTTCCCCTGGCGCCAACTGAGCCAGGAATACGTCAGCCCGCAGAGCAACCATACCTATCTGTTCATCTAC…	ATGCGTTCACTCTTCTGGCGAATCCTCGCCGCCTTCTGGCTGGCCCTGCTGCTGGTAGCCGGGCTTTCCATCCTGCTGGGTCGCGCGCTGAACCAAGACACCTGGATCATCGCCCGCCATCCCGGCCTGAAGGATCTCGCCGAGCAGTGGACCGCCCTCTACGAAGAACAGGGCAGCTACGCGGCCCAGGGCTTGCTGGAGCAACGCCGCCGCGACTACGGGATTTCCATCCAGGTGCTCGACGAAAGCGGCCAGCGCCTGGTCGACGGCACCTACCTGCCGCGCCCCCGCCACCGCCCGCCGCGCACCAGCGACCGCAACCTGCCGCGCTTCCCCTGGCGCCAACTGAGCCAGGAATACGTCAGCCCGCAGAGCAACCATACCTATCTGTTCATCTAC…
Query_1	1	1338	NZ_CAADNM010000214.1	Pseudomonas aeruginosa XDR-PA / assembly CLM02-017 (contig214)	3491	2154	1338	100.000	0	0	0	2471	ATGCGTTCACTCTTCTGGCGAATCCTCGCCGCCTTCTGGCTGGCCCTGCTGCTGGTAGCCGGGCTTTCCATCCTGCTGGGTCGCGCGCTGAACCAAGACACCTGGATCATCGCCCGCCATCCCGGCCTGAAGGATCTCGCCGAGCAGTGGACCGCCCTCTACGAAGAACAGGGCAGCTACGCGGCCCAGGGCTTGCTGGAGCAACGCCGCCGCGACTACGGGATTTCCATCCAGGTGCTCGACGAAAGCGGCCAGCGCCTGGTCGACGGCACCTACCTGCCGCGCCCCCGCCACCGCCCGCCGCGCACCAGCGACCGCAACCTGCCGCGCTTCCCCTGGCGCCAACTGAGCCAGGAATACGTCAGCCCGCAGAGCAACCATACCTATCTGTTCATCTAC…	ATGCGTTCACTCTTCTGGCGAATCCTCGCCGCCTTCTGGCTGGCCCTGCTGCTGGTAGCCGGGCTTTCCATCCTGCTGGGTCGCGCGCTGAACCAAGACACCTGGATCATCGCCCGCCATCCCGGCCTGAAGGATCTCGCCGAGCAGTGGACCGCCCTCTACGAAGAACAGGGCAGCTACGCGGCCCAGGGCTTGCTGGAGCAACGCCGCCGCGACTACGGGATTTCCATCCAGGTGCTCGACGAAAGCGGCCAGCGCCTGGTCGACGGCACCTACCTGCCGCGCCCCCGCCACCGCCCGCCGCGCACCAGCGACCGCAACCTGCCGCGCTTCCCCTGGCGCCAACTGAGCCAGGAATACGTCAGCCCGCAGAGCAACCATACCTATCTGTTCATCTAC…
Query_1	1	1338	NZ_RWQA01000003.1	Pseudomonas aeruginosa PA-CL513 (scaffoldIPC607_3.1)	870552	871889	1338	100.000	0	0	0	2471	ATGCGTTCACTCTTCTGGCGAATCCTCGCCGCCTTCTGGCTGGCCCTGCTGCTGGTAGCCGGGCTTTCCATCCTGCTGGGTCGCGCGCTGAACCAAGACACCTGGATCATCGCCCGCCATCCCGGCCTGAAGGATCTCGCCGAGCAGTGGACCGCCCTCTACGAAGAACAGGGCAGCTACGCGGCCCAGGGCTTGCTGGAGCAACGCCGCCGCGACTACGGGATTTCCATCCAGGTGCTCGACGAAAGCGGCCAGCGCCTGGTCGACGGCACCTACCTGCCGCGCCCCCGCCACCGCCCGCCGCGCACCAGCGACCGCAACCTGCCGCGCTTCCCCTGGCGCCAACTGAGCCAGGAATACGTCAGCCCGCAGAGCAACCATACCTATCTGTTCATCTAC…	ATGCGTTCACTCTTCTGGCGAATCCTCGCCGCCTTCTGGCTGGCCCTGCTGCTGGTAGCCGGGCTTTCCATCCTGCTGGGTCGCGCGCTGAACCAAGACACCTGGATCATCGCCCGCCATCCCGGCCTGAAGGATCTCGCCGAGCAGTGGACCGCCCTCTACGAAGAACAGGGCAGCTACGCGGCCCAGGGCTTGCTGGAGCAACGCCGCCGCGACTACGGGATTTCCATCCAGGTGCTCGACGAAAGCGGCCAGCGCCTGGTCGACGGCACCTACCTGCCGCGCCCCCGCCACCGCCCGCCGCGCACCAGCGACCGCAACCTGCCGCGCTTCCCCTGGCGCCAACTGAGCCAGGAATACGTCAGCCCGCAGAGCAACCATACCTATCTGTTCATCTAC…
Query_1	1	1338	NZ_RWMX01000001.1	Pseudomonas aeruginosa 4064321111 (contigIPC1494_1.1)	870634	871971	1338	100.000	0	0	0	2471	ATGCGTTCACTCTTCTGGCGAATCCTCGCCGCCTTCTGGCTGGCCCTGCTGCTGGTAGCCGGGCTTTCCATCCTGCTGGGTCGCGCGCTGAACCAAGACACCTGGATCATCGCCCGCCATCCCGGCCTGAAGGATCTCGCCGAGCAGTGGACCGCCCTCTACGAAGAACAGGGCAGCTACGCGGCCCAGGGCTTGCTGGAGCAACGCCGCCGCGACTACGGGATTTCCATCCAGGTGCTCGACGAAAGCGGCCAGCGCCTGGTCGACGGCACCTACCTGCCGCGCCCCCGCCACCGCCCGCCGCGCACCAGCGACCGCAACCTGCCGCGCTTCCCCTGGCGCCAACTGAGCCAGGAATACGTCAGCCCGCAGAGCAACCATACCTATCTGTTCATCTAC…	ATGCGTTCACTCTTCTGGCGAATCCTCGCCGCCTTCTGGCTGGCCCTGCTGCTGGTAGCCGGGCTTTCCATCCTGCTGGGTCGCGCGCTGAACCAAGACACCTGGATCATCGCCCGCCATCCCGGCCTGAAGGATCTCGCCGAGCAGTGGACCGCCCTCTACGAAGAACAGGGCAGCTACGCGGCCCAGGGCTTGCTGGAGCAACGCCGCCGCGACTACGGGATTTCCATCCAGGTGCTCGACGAAAGCGGCCAGCGCCTGGTCGACGGCACCTACCTGCCGCGCCCCCGCCACCGCCCGCCGCGCACCAGCGACCGCAACCTGCCGCGCTTCCCCTGGCGCCAACTGAGCCAGGAATACGTCAGCCCGCAGAGCAACCATACCTATCTGTTCATCTAC…
Query_1	1	1338	NZ_RWLI01000016.1	Pseudomonas aeruginosa 13 (contigIPC1595_16.1)	117804	116467	1338	100.000	0	0	0	2471	ATGCGTTCACTCTTCTGGCGAATCCTCGCCGCCTTCTGGCTGGCCCTGCTGCTGGTAGCCGGGCTTTCCATCCTGCTGGGTCGCGCGCTGAACCAAGACACCTGGATCATCGCCCGCCATCCCGGCCTGAAGGATCTCGCCGAGCAGTGGACCGCCCTCTACGAAGAACAGGGCAGCTACGCGGCCCAGGGCTTGCTGGAGCAACGCCGCCGCGACTACGGGATTTCCATCCAGGTGCTCGACGAAAGCGGCCAGCGCCTGGTCGACGGCACCTACCTGCCGCGCCCCCGCCACCGCCCGCCGCGCACCAGCGACCGCAACCTGCCGCGCTTCCCCTGGCGCCAACTGAGCCAGGAATACGTCAGCCCGCAGAGCAACCATACCTATCTGTTCATCTAC…	ATGCGTTCACTCTTCTGGCGAATCCTCGCCGCCTTCTGGCTGGCCCTGCTGCTGGTAGCCGGGCTTTCCATCCTGCTGGGTCGCGCGCTGAACCAAGACACCTGGATCATCGCCCGCCATCCCGGCCTGAAGGATCTCGCCGAGCAGTGGACCGCCCTCTACGAAGAACAGGGCAGCTACGCGGCCCAGGGCTTGCTGGAGCAACGCCGCCGCGACTACGGGATTTCCATCCAGGTGCTCGACGAAAGCGGCCAGCGCCTGGTCGACGGCACCTACCTGCCGCGCCCCCGCCACCGCCCGCCGCGCACCAGCGACCGCAACCTGCCGCGCTTCCCCTGGCGCCAACTGAGCCAGGAATACGTCAGCCCGCAGAGCAACCATACCTATCTGTTCATCTAC…
Query_1	1	1338	NZ_CP028330.1	Pseudomonas aeruginosa PA-VAP-3 (chromosome)	4053226	4051889	1338	100.000	0	0	0	2471	ATGCGTTCACTCTTCTGGCGAATCCTCGCCGCCTTCTGGCTGGCCCTGCTGCTGGTAGCCGGGCTTTCCATCCTGCTGGGTCGCGCGCTGAACCAAGACACCTGGATCATCGCCCGCCATCCCGGCCTGAAGGATCTCGCCGAGCAGTGGACCGCCCTCTACGAAGAACAGGGCAGCTACGCGGCCCAGGGCTTGCTGGAGCAACGCCGCCGCGACTACGGGATTTCCATCCAGGTGCTCGACGAAAGCGGCCAGCGCCTGGTCGACGGCACCTACCTGCCGCGCCCCCGCCACCGCCCGCCGCGCACCAGCGACCGCAACCTGCCGCGCTTCCCCTGGCGCCAACTGAGCCAGGAATACGTCAGCCCGCAGAGCAACCATACCTATCTGTTCATCTAC…	ATGCGTTCACTCTTCTGGCGAATCCTCGCCGCCTTCTGGCTGGCCCTGCTGCTGGTAGCCGGGCTTTCCATCCTGCTGGGTCGCGCGCTGAACCAAGACACCTGGATCATCGCCCGCCATCCCGGCCTGAAGGATCTCGCCGAGCAGTGGACCGCCCTCTACGAAGAACAGGGCAGCTACGCGGCCCAGGGCTTGCTGGAGCAACGCCGCCGCGACTACGGGATTTCCATCCAGGTGCTCGACGAAAGCGGCCAGCGCCTGGTCGACGGCACCTACCTGCCGCGCCCCCGCCACCGCCCGCCGCGCACCAGCGACCGCAACCTGCCGCGCTTCCCCTGGCGCCAACTGAGCCAGGAATACGTCAGCCCGCAGAGCAACCATACCTATCTGTTCATCTAC…
Query_1	1	1338	NZ_RXDK01000012.1	Pseudomonas aeruginosa AMT0026-1 (contigIPC553_12.1)	117971	116634	1338	100.000	0	0	0	2471	ATGCGTTCACTCTTCTGGCGAATCCTCGCCGCCTTCTGGCTGGCCCTGCTGCTGGTAGCCGGGCTTTCCATCCTGCTGGGTCGCGCGCTGAACCAAGACACCTGGATCATCGCCCGCCATCCCGGCCTGAAGGATCTCGCCGAGCAGTGGACCGCCCTCTACGAAGAACAGGGCAGCTACGCGGCCCAGGGCTTGCTGGAGCAACGCCGCCGCGACTACGGGATTTCCATCCAGGTGCTCGACGAAAGCGGCCAGCGCCTGGTCGACGGCACCTACCTGCCGCGCCCCCGCCACCGCCCGCCGCGCACCAGCGACCGCAACCTGCCGCGCTTCCCCTGGCGCCAACTGAGCCAGGAATACGTCAGCCCGCAGAGCAACCATACCTATCTGTTCATCTAC…	ATGCGTTCACTCTTCTGGCGAATCCTCGCCGCCTTCTGGCTGGCCCTGCTGCTGGTAGCCGGGCTTTCCATCCTGCTGGGTCGCGCGCTGAACCAAGACACCTGGATCATCGCCCGCCATCCCGGCCTGAAGGATCTCGCCGAGCAGTGGACCGCCCTCTACGAAGAACAGGGCAGCTACGCGGCCCAGGGCTTGCTGGAGCAACGCCGCCGCGACTACGGGATTTCCATCCAGGTGCTCGACGAAAGCGGCCAGCGCCTGGTCGACGGCACCTACCTGCCGCGCCCCCGCCACCGCCCGCCGCGCACCAGCGACCGCAACCTGCCGCGCTTCCCCTGGCGCCAACTGAGCCAGGAATACGTCAGCCCGCAGAGCAACCATACCTATCTGTTCATCTAC…
Query_1	1	1338	NZ_RXDJ01000015.1	Pseudomonas aeruginosa AMT0026-2 (contigIPC554_15.1)	117996	116659	1338	100.000	0	0	0	2471	ATGCGTTCACTCTTCTGGCGAATCCTCGCCGCCTTCTGGCTGGCCCTGCTGCTGGTAGCCGGGCTTTCCATCCTGCTGGGTCGCGCGCTGAACCAAGACACCTGGATCATCGCCCGCCATCCCGGCCTGAAGGATCTCGCCGAGCAGTGGACCGCCCTCTACGAAGAACAGGGCAGCTACGCGGCCCAGGGCTTGCTGGAGCAACGCCGCCGCGACTACGGGATTTCCATCCAGGTGCTCGACGAAAGCGGCCAGCGCCTGGTCGACGGCACCTACCTGCCGCGCCCCCGCCACCGCCCGCCGCGCACCAGCGACCGCAACCTGCCGCGCTTCCCCTGGCGCCAACTGAGCCAGGAATACGTCAGCCCGCAGAGCAACCATACCTATCTGTTCATCTAC…	ATGCGTTCACTCTTCTGGCGAATCCTCGCCGCCTTCTGGCTGGCCCTGCTGCTGGTAGCCGGGCTTTCCATCCTGCTGGGTCGCGCGCTGAACCAAGACACCTGGATCATCGCCCGCCATCCCGGCCTGAAGGATCTCGCCGAGCAGTGGACCGCCCTCTACGAAGAACAGGGCAGCTACGCGGCCCAGGGCTTGCTGGAGCAACGCCGCCGCGACTACGGGATTTCCATCCAGGTGCTCGACGAAAGCGGCCAGCGCCTGGTCGACGGCACCTACCTGCCGCGCCCCCGCCACCGCCCGCCGCGCACCAGCGACCGCAACCTGCCGCGCTTCCCCTGGCGCCAACTGAGCCAGGAATACGTCAGCCCGCAGAGCAACCATACCTATCTGTTCATCTAC…
Query_1	1	1338	NZ_RXWJ01000097.1	Pseudomonas aeruginosa MRSN12365 (MRSN12365_contig00097)	7549	6212	1338	100.000	0	0	0	2471	ATGCGTTCACTCTTCTGGCGAATCCTCGCCGCCTTCTGGCTGGCCCTGCTGCTGGTAGCCGGGCTTTCCATCCTGCTGGGTCGCGCGCTGAACCAAGACACCTGGATCATCGCCCGCCATCCCGGCCTGAAGGATCTCGCCGAGCAGTGGACCGCCCTCTACGAAGAACAGGGCAGCTACGCGGCCCAGGGCTTGCTGGAGCAACGCCGCCGCGACTACGGGATTTCCATCCAGGTGCTCGACGAAAGCGGCCAGCGCCTGGTCGACGGCACCTACCTGCCGCGCCCCCGCCACCGCCCGCCGCGCACCAGCGACCGCAACCTGCCGCGCTTCCCCTGGCGCCAACTGAGCCAGGAATACGTCAGCCCGCAGAGCAACCATACCTATCTGTTCATCTAC…	ATGCGTTCACTCTTCTGGCGAATCCTCGCCGCCTTCTGGCTGGCCCTGCTGCTGGTAGCCGGGCTTTCCATCCTGCTGGGTCGCGCGCTGAACCAAGACACCTGGATCATCGCCCGCCATCCCGGCCTGAAGGATCTCGCCGAGCAGTGGACCGCCCTCTACGAAGAACAGGGCAGCTACGCGGCCCAGGGCTTGCTGGAGCAACGCCGCCGCGACTACGGGATTTCCATCCAGGTGCTCGACGAAAGCGGCCAGCGCCTGGTCGACGGCACCTACCTGCCGCGCCCCCGCCACCGCCCGCCGCGCACCAGCGACCGCAACCTGCCGCGCTTCCCCTGGCGCCAACTGAGCCAGGAATACGTCAGCCCGCAGAGCAACCATACCTATCTGTTCATCTAC…
Query_1	1	1338	NZ_RXVN01000001.1	Pseudomonas aeruginosa MRSN16847 (MRSN16847_contig00001)	117759	116422	1338	100.000	0	0	0	2471	ATGCGTTCACTCTTCTGGCGAATCCTCGCCGCCTTCTGGCTGGCCCTGCTGCTGGTAGCCGGGCTTTCCATCCTGCTGGGTCGCGCGCTGAACCAAGACACCTGGATCATCGCCCGCCATCCCGGCCTGAAGGATCTCGCCGAGCAGTGGACCGCCCTCTACGAAGAACAGGGCAGCTACGCGGCCCAGGGCTTGCTGGAGCAACGCCGCCGCGACTACGGGATTTCCATCCAGGTGCTCGACGAAAGCGGCCAGCGCCTGGTCGACGGCACCTACCTGCCGCGCCCCCGCCACCGCCCGCCGCGCACCAGCGACCGCAACCTGCCGCGCTTCCCCTGGCGCCAACTGAGCCAGGAATACGTCAGCCCGCAGAGCAACCATACCTATCTGTTCATCTAC…	ATGCGTTCACTCTTCTGGCGAATCCTCGCCGCCTTCTGGCTGGCCCTGCTGCTGGTAGCCGGGCTTTCCATCCTGCTGGGTCGCGCGCTGAACCAAGACACCTGGATCATCGCCCGCCATCCCGGCCTGAAGGATCTCGCCGAGCAGTGGACCGCCCTCTACGAAGAACAGGGCAGCTACGCGGCCCAGGGCTTGCTGGAGCAACGCCGCCGCGACTACGGGATTTCCATCCAGGTGCTCGACGAAAGCGGCCAGCGCCTGGTCGACGGCACCTACCTGCCGCGCCCCCGCCACCGCCCGCCGCGCACCAGCGACCGCAACCTGCCGCGCTTCCCCTGGCGCCAACTGAGCCAGGAATACGTCAGCCCGCAGAGCAACCATACCTATCTGTTCATCTAC…
Query_1	1	1338	NZ_RWXB01000004.1	Pseudomonas aeruginosa R3207 (GCID_CRPK_0026_NODE_12.ctg_1)	18856	20193	1338	100.000	0	0	0	2471	ATGCGTTCACTCTTCTGGCGAATCCTCGCCGCCTTCTGGCTGGCCCTGCTGCTGGTAGCCGGGCTTTCCATCCTGCTGGGTCGCGCGCTGAACCAAGACACCTGGATCATCGCCCGCCATCCCGGCCTGAAGGATCTCGCCGAGCAGTGGACCGCCCTCTACGAAGAACAGGGCAGCTACGCGGCCCAGGGCTTGCTGGAGCAACGCCGCCGCGACTACGGGATTTCCATCCAGGTGCTCGACGAAAGCGGCCAGCGCCTGGTCGACGGCACCTACCTGCCGCGCCCCCGCCACCGCCCGCCGCGCACCAGCGACCGCAACCTGCCGCGCTTCCCCTGGCGCCAACTGAGCCAGGAATACGTCAGCCCGCAGAGCAACCATACCTATCTGTTCATCTAC…	ATGCGTTCACTCTTCTGGCGAATCCTCGCCGCCTTCTGGCTGGCCCTGCTGCTGGTAGCCGGGCTTTCCATCCTGCTGGGTCGCGCGCTGAACCAAGACACCTGGATCATCGCCCGCCATCCCGGCCTGAAGGATCTCGCCGAGCAGTGGACCGCCCTCTACGAAGAACAGGGCAGCTACGCGGCCCAGGGCTTGCTGGAGCAACGCCGCCGCGACTACGGGATTTCCATCCAGGTGCTCGACGAAAGCGGCCAGCGCCTGGTCGACGGCACCTACCTGCCGCGCCCCCGCCACCGCCCGCCGCGCACCAGCGACCGCAACCTGCCGCGCTTCCCCTGGCGCCAACTGAGCCAGGAATACGTCAGCCCGCAGAGCAACCATACCTATCTGTTCATCTAC…
Query_1	1	1338	NZ_NTBB01000019.1	Pseudomonas aeruginosa PA-W7 (contigIPC3_19.1)	117885	116548	1338	100.000	0	0	0	2471	ATGCGTTCACTCTTCTGGCGAATCCTCGCCGCCTTCTGGCTGGCCCTGCTGCTGGTAGCCGGGCTTTCCATCCTGCTGGGTCGCGCGCTGAACCAAGACACCTGGATCATCGCCCGCCATCCCGGCCTGAAGGATCTCGCCGAGCAGTGGACCGCCCTCTACGAAGAACAGGGCAGCTACGCGGCCCAGGGCTTGCTGGAGCAACGCCGCCGCGACTACGGGATTTCCATCCAGGTGCTCGACGAAAGCGGCCAGCGCCTGGTCGACGGCACCTACCTGCCGCGCCCCCGCCACCGCCCGCCGCGCACCAGCGACCGCAACCTGCCGCGCTTCCCCTGGCGCCAACTGAGCCAGGAATACGTCAGCCCGCAGAGCAACCATACCTATCTGTTCATCTAC…	ATGCGTTCACTCTTCTGGCGAATCCTCGCCGCCTTCTGGCTGGCCCTGCTGCTGGTAGCCGGGCTTTCCATCCTGCTGGGTCGCGCGCTGAACCAAGACACCTGGATCATCGCCCGCCATCCCGGCCTGAAGGATCTCGCCGAGCAGTGGACCGCCCTCTACGAAGAACAGGGCAGCTACGCGGCCCAGGGCTTGCTGGAGCAACGCCGCCGCGACTACGGGATTTCCATCCAGGTGCTCGACGAAAGCGGCCAGCGCCTGGTCGACGGCACCTACCTGCCGCGCCCCCGCCACCGCCCGCCGCGCACCAGCGACCGCAACCTGCCGCGCTTCCCCTGGCGCCAACTGAGCCAGGAATACGTCAGCCCGCAGAGCAACCATACCTATCTGTTCATCTAC…
Query_1	1	1338	NZ_NSVK01000001.1	Pseudomonas aeruginosa AMT0071-76 (contigIPC573_1.1)	869396	870733	1338	100.000	0	0	0	2471	ATGCGTTCACTCTTCTGGCGAATCCTCGCCGCCTTCTGGCTGGCCCTGCTGCTGGTAGCCGGGCTTTCCATCCTGCTGGGTCGCGCGCTGAACCAAGACACCTGGATCATCGCCCGCCATCCCGGCCTGAAGGATCTCGCCGAGCAGTGGACCGCCCTCTACGAAGAACAGGGCAGCTACGCGGCCCAGGGCTTGCTGGAGCAACGCCGCCGCGACTACGGGATTTCCATCCAGGTGCTCGACGAAAGCGGCCAGCGCCTGGTCGACGGCACCTACCTGCCGCGCCCCCGCCACCGCCCGCCGCGCACCAGCGACCGCAACCTGCCGCGCTTCCCCTGGCGCCAACTGAGCCAGGAATACGTCAGCCCGCAGAGCAACCATACCTATCTGTTCATCTAC…	ATGCGTTCACTCTTCTGGCGAATCCTCGCCGCCTTCTGGCTGGCCCTGCTGCTGGTAGCCGGGCTTTCCATCCTGCTGGGTCGCGCGCTGAACCAAGACACCTGGATCATCGCCCGCCATCCCGGCCTGAAGGATCTCGCCGAGCAGTGGACCGCCCTCTACGAAGAACAGGGCAGCTACGCGGCCCAGGGCTTGCTGGAGCAACGCCGCCGCGACTACGGGATTTCCATCCAGGTGCTCGACGAAAGCGGCCAGCGCCTGGTCGACGGCACCTACCTGCCGCGCCCCCGCCACCGCCCGCCGCGCACCAGCGACCGCAACCTGCCGCGCTTCCCCTGGCGCCAACTGAGCCAGGAATACGTCAGCCCGCAGAGCAACCATACCTATCTGTTCATCTAC…
Query_1	1	1338	NZ_NSVO01000012.1	Pseudomonas aeruginosa AMT0026-3 (contigIPC555_12.1)	241771	240434	1338	100.000	0	0	0	2471	ATGCGTTCACTCTTCTGGCGAATCCTCGCCGCCTTCTGGCTGGCCCTGCTGCTGGTAGCCGGGCTTTCCATCCTGCTGGGTCGCGCGCTGAACCAAGACACCTGGATCATCGCCCGCCATCCCGGCCTGAAGGATCTCGCCGAGCAGTGGACCGCCCTCTACGAAGAACAGGGCAGCTACGCGGCCCAGGGCTTGCTGGAGCAACGCCGCCGCGACTACGGGATTTCCATCCAGGTGCTCGACGAAAGCGGCCAGCGCCTGGTCGACGGCACCTACCTGCCGCGCCCCCGCCACCGCCCGCCGCGCACCAGCGACCGCAACCTGCCGCGCTTCCCCTGGCGCCAACTGAGCCAGGAATACGTCAGCCCGCAGAGCAACCATACCTATCTGTTCATCTAC…	ATGCGTTCACTCTTCTGGCGAATCCTCGCCGCCTTCTGGCTGGCCCTGCTGCTGGTAGCCGGGCTTTCCATCCTGCTGGGTCGCGCGCTGAACCAAGACACCTGGATCATCGCCCGCCATCCCGGCCTGAAGGATCTCGCCGAGCAGTGGACCGCCCTCTACGAAGAACAGGGCAGCTACGCGGCCCAGGGCTTGCTGGAGCAACGCCGCCGCGACTACGGGATTTCCATCCAGGTGCTCGACGAAAGCGGCCAGCGCCTGGTCGACGGCACCTACCTGCCGCGCCCCCGCCACCGCCCGCCGCGCACCAGCGACCGCAACCTGCCGCGCTTCCCCTGGCGCCAACTGAGCCAGGAATACGTCAGCCCGCAGAGCAACCATACCTATCTGTTCATCTAC…
Query_1	1	1338	NZ_NSUF01000024.1	Pseudomonas aeruginosa IDEXX_Canine4 (contigIPC723_24.1)	55010	53673	1338	100.000	0	0	0	2471	ATGCGTTCACTCTTCTGGCGAATCCTCGCCGCCTTCTGGCTGGCCCTGCTGCTGGTAGCCGGGCTTTCCATCCTGCTGGGTCGCGCGCTGAACCAAGACACCTGGATCATCGCCCGCCATCCCGGCCTGAAGGATCTCGCCGAGCAGTGGACCGCCCTCTACGAAGAACAGGGCAGCTACGCGGCCCAGGGCTTGCTGGAGCAACGCCGCCGCGACTACGGGATTTCCATCCAGGTGCTCGACGAAAGCGGCCAGCGCCTGGTCGACGGCACCTACCTGCCGCGCCCCCGCCACCGCCCGCCGCGCACCAGCGACCGCAACCTGCCGCGCTTCCCCTGGCGCCAACTGAGCCAGGAATACGTCAGCCCGCAGAGCAACCATACCTATCTGTTCATCTAC…	ATGCGTTCACTCTTCTGGCGAATCCTCGCCGCCTTCTGGCTGGCCCTGCTGCTGGTAGCCGGGCTTTCCATCCTGCTGGGTCGCGCGCTGAACCAAGACACCTGGATCATCGCCCGCCATCCCGGCCTGAAGGATCTCGCCGAGCAGTGGACCGCCCTCTACGAAGAACAGGGCAGCTACGCGGCCCAGGGCTTGCTGGAGCAACGCCGCCGCGACTACGGGATTTCCATCCAGGTGCTCGACGAAAGCGGCCAGCGCCTGGTCGACGGCACCTACCTGCCGCGCCCCCGCCACCGCCCGCCGCGCACCAGCGACCGCAACCTGCCGCGCTTCCCCTGGCGCCAACTGAGCCAGGAATACGTCAGCCCGCAGAGCAACCATACCTATCTGTTCATCTAC…
Query_1	1	1338	NZ_NSQQ01000018.1	Pseudomonas aeruginosa B2 (contigIPC1040_18.1)	118048	116711	1338	100.000	0	0	0	2471	ATGCGTTCACTCTTCTGGCGAATCCTCGCCGCCTTCTGGCTGGCCCTGCTGCTGGTAGCCGGGCTTTCCATCCTGCTGGGTCGCGCGCTGAACCAAGACACCTGGATCATCGCCCGCCATCCCGGCCTGAAGGATCTCGCCGAGCAGTGGACCGCCCTCTACGAAGAACAGGGCAGCTACGCGGCCCAGGGCTTGCTGGAGCAACGCCGCCGCGACTACGGGATTTCCATCCAGGTGCTCGACGAAAGCGGCCAGCGCCTGGTCGACGGCACCTACCTGCCGCGCCCCCGCCACCGCCCGCCGCGCACCAGCGACCGCAACCTGCCGCGCTTCCCCTGGCGCCAACTGAGCCAGGAATACGTCAGCCCGCAGAGCAACCATACCTATCTGTTCATCTAC…	ATGCGTTCACTCTTCTGGCGAATCCTCGCCGCCTTCTGGCTGGCCCTGCTGCTGGTAGCCGGGCTTTCCATCCTGCTGGGTCGCGCGCTGAACCAAGACACCTGGATCATCGCCCGCCATCCCGGCCTGAAGGATCTCGCCGAGCAGTGGACCGCCCTCTACGAAGAACAGGGCAGCTACGCGGCCCAGGGCTTGCTGGAGCAACGCCGCCGCGACTACGGGATTTCCATCCAGGTGCTCGACGAAAGCGGCCAGCGCCTGGTCGACGGCACCTACCTGCCGCGCCCCCGCCACCGCCCGCCGCGCACCAGCGACCGCAACCTGCCGCGCTTCCCCTGGCGCCAACTGAGCCAGGAATACGTCAGCCCGCAGAGCAACCATACCTATCTGTTCATCTAC…
Query_1	1	1338	NZ_NSRD01000015.1	Pseudomonas aeruginosa DUN-006 (scaffoldIPC1005_15.1)	118048	116711	1338	100.000	0	0	0	2471	ATGCGTTCACTCTTCTGGCGAATCCTCGCCGCCTTCTGGCTGGCCCTGCTGCTGGTAGCCGGGCTTTCCATCCTGCTGGGTCGCGCGCTGAACCAAGACACCTGGATCATCGCCCGCCATCCCGGCCTGAAGGATCTCGCCGAGCAGTGGACCGCCCTCTACGAAGAACAGGGCAGCTACGCGGCCCAGGGCTTGCTGGAGCAACGCCGCCGCGACTACGGGATTTCCATCCAGGTGCTCGACGAAAGCGGCCAGCGCCTGGTCGACGGCACCTACCTGCCGCGCCCCCGCCACCGCCCGCCGCGCACCAGCGACCGCAACCTGCCGCGCTTCCCCTGGCGCCAACTGAGCCAGGAATACGTCAGCCCGCAGAGCAACCATACCTATCTGTTCATCTAC…	ATGCGTTCACTCTTCTGGCGAATCCTCGCCGCCTTCTGGCTGGCCCTGCTGCTGGTAGCCGGGCTTTCCATCCTGCTGGGTCGCGCGCTGAACCAAGACACCTGGATCATCGCCCGCCATCCCGGCCTGAAGGATCTCGCCGAGCAGTGGACCGCCCTCTACGAAGAACAGGGCAGCTACGCGGCCCAGGGCTTGCTGGAGCAACGCCGCCGCGACTACGGGATTTCCATCCAGGTGCTCGACGAAAGCGGCCAGCGCCTGGTCGACGGCACCTACCTGCCGCGCCCCCGCCACCGCCCGCCGCGCACCAGCGACCGCAACCTGCCGCGCTTCCCCTGGCGCCAACTGAGCCAGGAATACGTCAGCCCGCAGAGCAACCATACCTATCTGTTCATCTAC…
Query_1	1	1338	NZ_NSOX01000019.1	Pseudomonas aeruginosa D9 3362 (scaffoldIPC1164_19.1)	119532	118195	1338	100.000	0	0	0	2471	ATGCGTTCACTCTTCTGGCGAATCCTCGCCGCCTTCTGGCTGGCCCTGCTGCTGGTAGCCGGGCTTTCCATCCTGCTGGGTCGCGCGCTGAACCAAGACACCTGGATCATCGCCCGCCATCCCGGCCTGAAGGATCTCGCCGAGCAGTGGACCGCCCTCTACGAAGAACAGGGCAGCTACGCGGCCCAGGGCTTGCTGGAGCAACGCCGCCGCGACTACGGGATTTCCATCCAGGTGCTCGACGAAAGCGGCCAGCGCCTGGTCGACGGCACCTACCTGCCGCGCCCCCGCCACCGCCCGCCGCGCACCAGCGACCGCAACCTGCCGCGCTTCCCCTGGCGCCAACTGAGCCAGGAATACGTCAGCCCGCAGAGCAACCATACCTATCTGTTCATCTAC…	ATGCGTTCACTCTTCTGGCGAATCCTCGCCGCCTTCTGGCTGGCCCTGCTGCTGGTAGCCGGGCTTTCCATCCTGCTGGGTCGCGCGCTGAACCAAGACACCTGGATCATCGCCCGCCATCCCGGCCTGAAGGATCTCGCCGAGCAGTGGACCGCCCTCTACGAAGAACAGGGCAGCTACGCGGCCCAGGGCTTGCTGGAGCAACGCCGCCGCGACTACGGGATTTCCATCCAGGTGCTCGACGAAAGCGGCCAGCGCCTGGTCGACGGCACCTACCTGCCGCGCCCCCGCCACCGCCCGCCGCGCACCAGCGACCGCAACCTGCCGCGCTTCCCCTGGCGCCAACTGAGCCAGGAATACGTCAGCCCGCAGAGCAACCATACCTATCTGTTCATCTAC…
Query_1	1	1338	NZ_CP033685.1	Pseudomonas aeruginosa H26023 (chromosome)	1970565	1969228	1338	100.000	0	0	0	2471	ATGCGTTCACTCTTCTGGCGAATCCTCGCCGCCTTCTGGCTGGCCCTGCTGCTGGTAGCCGGGCTTTCCATCCTGCTGGGTCGCGCGCTGAACCAAGACACCTGGATCATCGCCCGCCATCCCGGCCTGAAGGATCTCGCCGAGCAGTGGACCGCCCTCTACGAAGAACAGGGCAGCTACGCGGCCCAGGGCTTGCTGGAGCAACGCCGCCGCGACTACGGGATTTCCATCCAGGTGCTCGACGAAAGCGGCCAGCGCCTGGTCGACGGCACCTACCTGCCGCGCCCCCGCCACCGCCCGCCGCGCACCAGCGACCGCAACCTGCCGCGCTTCCCCTGGCGCCAACTGAGCCAGGAATACGTCAGCCCGCAGAGCAACCATACCTATCTGTTCATCTAC…	ATGCGTTCACTCTTCTGGCGAATCCTCGCCGCCTTCTGGCTGGCCCTGCTGCTGGTAGCCGGGCTTTCCATCCTGCTGGGTCGCGCGCTGAACCAAGACACCTGGATCATCGCCCGCCATCCCGGCCTGAAGGATCTCGCCGAGCAGTGGACCGCCCTCTACGAAGAACAGGGCAGCTACGCGGCCCAGGGCTTGCTGGAGCAACGCCGCCGCGACTACGGGATTTCCATCCAGGTGCTCGACGAAAGCGGCCAGCGCCTGGTCGACGGCACCTACCTGCCGCGCCCCCGCCACCGCCCGCCGCGCACCAGCGACCGCAACCTGCCGCGCTTCCCCTGGCGCCAACTGAGCCAGGAATACGTCAGCCCGCAGAGCAACCATACCTATCTGTTCATCTAC…
Query_1	1	1338	NZ_QZYF01000092.1	Pseudomonas aeruginosa HUM-301 (contigPA3_G8_NODE_39_length_63401_cov_37.5548_ID_77)	18856	20193	1338	100.000	0	0	0	2471	ATGCGTTCACTCTTCTGGCGAATCCTCGCCGCCTTCTGGCTGGCCCTGCTGCTGGTAGCCGGGCTTTCCATCCTGCTGGGTCGCGCGCTGAACCAAGACACCTGGATCATCGCCCGCCATCCCGGCCTGAAGGATCTCGCCGAGCAGTGGACCGCCCTCTACGAAGAACAGGGCAGCTACGCGGCCCAGGGCTTGCTGGAGCAACGCCGCCGCGACTACGGGATTTCCATCCAGGTGCTCGACGAAAGCGGCCAGCGCCTGGTCGACGGCACCTACCTGCCGCGCCCCCGCCACCGCCCGCCGCGCACCAGCGACCGCAACCTGCCGCGCTTCCCCTGGCGCCAACTGAGCCAGGAATACGTCAGCCCGCAGAGCAACCATACCTATCTGTTCATCTAC…	ATGCGTTCACTCTTCTGGCGAATCCTCGCCGCCTTCTGGCTGGCCCTGCTGCTGGTAGCCGGGCTTTCCATCCTGCTGGGTCGCGCGCTGAACCAAGACACCTGGATCATCGCCCGCCATCCCGGCCTGAAGGATCTCGCCGAGCAGTGGACCGCCCTCTACGAAGAACAGGGCAGCTACGCGGCCCAGGGCTTGCTGGAGCAACGCCGCCGCGACTACGGGATTTCCATCCAGGTGCTCGACGAAAGCGGCCAGCGCCTGGTCGACGGCACCTACCTGCCGCGCCCCCGCCACCGCCCGCCGCGCACCAGCGACCGCAACCTGCCGCGCTTCCCCTGGCGCCAACTGAGCCAGGAATACGTCAGCCCGCAGAGCAACCATACCTATCTGTTCATCTAC…
Query_1	1	1338	NZ_QZYK01000076.1	Pseudomonas aeruginosa ENV-208 (contigPA2_A2_NODE_253_length_8897_cov_20.4942_ID_505)	1159	2496	1338	100.000	0	0	0	2471	ATGCGTTCACTCTTCTGGCGAATCCTCGCCGCCTTCTGGCTGGCCCTGCTGCTGGTAGCCGGGCTTTCCATCCTGCTGGGTCGCGCGCTGAACCAAGACACCTGGATCATCGCCCGCCATCCCGGCCTGAAGGATCTCGCCGAGCAGTGGACCGCCCTCTACGAAGAACAGGGCAGCTACGCGGCCCAGGGCTTGCTGGAGCAACGCCGCCGCGACTACGGGATTTCCATCCAGGTGCTCGACGAAAGCGGCCAGCGCCTGGTCGACGGCACCTACCTGCCGCGCCCCCGCCACCGCCCGCCGCGCACCAGCGACCGCAACCTGCCGCGCTTCCCCTGGCGCCAACTGAGCCAGGAATACGTCAGCCCGCAGAGCAACCATACCTATCTGTTCATCTAC…	ATGCGTTCACTCTTCTGGCGAATCCTCGCCGCCTTCTGGCTGGCCCTGCTGCTGGTAGCCGGGCTTTCCATCCTGCTGGGTCGCGCGCTGAACCAAGACACCTGGATCATCGCCCGCCATCCCGGCCTGAAGGATCTCGCCGAGCAGTGGACCGCCCTCTACGAAGAACAGGGCAGCTACGCGGCCCAGGGCTTGCTGGAGCAACGCCGCCGCGACTACGGGATTTCCATCCAGGTGCTCGACGAAAGCGGCCAGCGCCTGGTCGACGGCACCTACCTGCCGCGCCCCCGCCACCGCCCGCCGCGCACCAGCGACCGCAACCTGCCGCGCTTCCCCTGGCGCCAACTGAGCCAGGAATACGTCAGCCCGCAGAGCAACCATACCTATCTGTTCATCTAC…
Query_1	1	1338	NZ_QZYG01000042.1	Pseudomonas aeruginosa HUM-247 (NODE_54_contig)	27516	26179	1338	100.000	0	0	0	2471	ATGCGTTCACTCTTCTGGCGAATCCTCGCCGCCTTCTGGCTGGCCCTGCTGCTGGTAGCCGGGCTTTCCATCCTGCTGGGTCGCGCGCTGAACCAAGACACCTGGATCATCGCCCGCCATCCCGGCCTGAAGGATCTCGCCGAGCAGTGGACCGCCCTCTACGAAGAACAGGGCAGCTACGCGGCCCAGGGCTTGCTGGAGCAACGCCGCCGCGACTACGGGATTTCCATCCAGGTGCTCGACGAAAGCGGCCAGCGCCTGGTCGACGGCACCTACCTGCCGCGCCCCCGCCACCGCCCGCCGCGCACCAGCGACCGCAACCTGCCGCGCTTCCCCTGGCGCCAACTGAGCCAGGAATACGTCAGCCCGCAGAGCAACCATACCTATCTGTTCATCTAC…	ATGCGTTCACTCTTCTGGCGAATCCTCGCCGCCTTCTGGCTGGCCCTGCTGCTGGTAGCCGGGCTTTCCATCCTGCTGGGTCGCGCGCTGAACCAAGACACCTGGATCATCGCCCGCCATCCCGGCCTGAAGGATCTCGCCGAGCAGTGGACCGCCCTCTACGAAGAACAGGGCAGCTACGCGGCCCAGGGCTTGCTGGAGCAACGCCGCCGCGACTACGGGATTTCCATCCAGGTGCTCGACGAAAGCGGCCAGCGCCTGGTCGACGGCACCTACCTGCCGCGCCCCCGCCACCGCCCGCCGCGCACCAGCGACCGCAACCTGCCGCGCTTCCCCTGGCGCCAACTGAGCCAGGAATACGTCAGCCCGCAGAGCAACCATACCTATCTGTTCATCTAC…
Query_1	1	1338	NZ_QZYH01000004.1	Pseudomonas aeruginosa HUM-246 (contigPA3_B3_NODE_14_length_136475_cov_30.636_ID_27)	18856	20193	1338	100.000	0	0	0	2471	ATGCGTTCACTCTTCTGGCGAATCCTCGCCGCCTTCTGGCTGGCCCTGCTGCTGGTAGCCGGGCTTTCCATCCTGCTGGGTCGCGCGCTGAACCAAGACACCTGGATCATCGCCCGCCATCCCGGCCTGAAGGATCTCGCCGAGCAGTGGACCGCCCTCTACGAAGAACAGGGCAGCTACGCGGCCCAGGGCTTGCTGGAGCAACGCCGCCGCGACTACGGGATTTCCATCCAGGTGCTCGACGAAAGCGGCCAGCGCCTGGTCGACGGCACCTACCTGCCGCGCCCCCGCCACCGCCCGCCGCGCACCAGCGACCGCAACCTGCCGCGCTTCCCCTGGCGCCAACTGAGCCAGGAATACGTCAGCCCGCAGAGCAACCATACCTATCTGTTCATCTAC…	ATGCGTTCACTCTTCTGGCGAATCCTCGCCGCCTTCTGGCTGGCCCTGCTGCTGGTAGCCGGGCTTTCCATCCTGCTGGGTCGCGCGCTGAACCAAGACACCTGGATCATCGCCCGCCATCCCGGCCTGAAGGATCTCGCCGAGCAGTGGACCGCCCTCTACGAAGAACAGGGCAGCTACGCGGCCCAGGGCTTGCTGGAGCAACGCCGCCGCGACTACGGGATTTCCATCCAGGTGCTCGACGAAAGCGGCCAGCGCCTGGTCGACGGCACCTACCTGCCGCGCCCCCGCCACCGCCCGCCGCGCACCAGCGACCGCAACCTGCCGCGCTTCCCCTGGCGCCAACTGAGCCAGGAATACGTCAGCCCGCAGAGCAACCATACCTATCTGTTCATCTAC…
Query_1	1	1338	NZ_QZYI01000104.1	Pseudomonas aeruginosa HUM-260 (contigPA3_E4_NODE_68_length_13350_cov_29.7002_ID_135)	10129	8792	1338	100.000	0	0	0	2471	ATGCGTTCACTCTTCTGGCGAATCCTCGCCGCCTTCTGGCTGGCCCTGCTGCTGGTAGCCGGGCTTTCCATCCTGCTGGGTCGCGCGCTGAACCAAGACACCTGGATCATCGCCCGCCATCCCGGCCTGAAGGATCTCGCCGAGCAGTGGACCGCCCTCTACGAAGAACAGGGCAGCTACGCGGCCCAGGGCTTGCTGGAGCAACGCCGCCGCGACTACGGGATTTCCATCCAGGTGCTCGACGAAAGCGGCCAGCGCCTGGTCGACGGCACCTACCTGCCGCGCCCCCGCCACCGCCCGCCGCGCACCAGCGACCGCAACCTGCCGCGCTTCCCCTGGCGCCAACTGAGCCAGGAATACGTCAGCCCGCAGAGCAACCATACCTATCTGTTCATCTAC…	ATGCGTTCACTCTTCTGGCGAATCCTCGCCGCCTTCTGGCTGGCCCTGCTGCTGGTAGCCGGGCTTTCCATCCTGCTGGGTCGCGCGCTGAACCAAGACACCTGGATCATCGCCCGCCATCCCGGCCTGAAGGATCTCGCCGAGCAGTGGACCGCCCTCTACGAAGAACAGGGCAGCTACGCGGCCCAGGGCTTGCTGGAGCAACGCCGCCGCGACTACGGGATTTCCATCCAGGTGCTCGACGAAAGCGGCCAGCGCCTGGTCGACGGCACCTACCTGCCGCGCCCCCGCCACCGCCCGCCGCGCACCAGCGACCGCAACCTGCCGCGCTTCCCCTGGCGCCAACTGAGCCAGGAATACGTCAGCCCGCAGAGCAACCATACCTATCTGTTCATCTAC…
Query_1	1	1338	NZ_QZYJ01000248.1	Pseudomonas aeruginosa HUM-372 (contigPA2_D6_NODE_169_length_11680_cov_26.0839_ID_337)	2576	3913	1338	100.000	0	0	0	2471	ATGCGTTCACTCTTCTGGCGAATCCTCGCCGCCTTCTGGCTGGCCCTGCTGCTGGTAGCCGGGCTTTCCATCCTGCTGGGTCGCGCGCTGAACCAAGACACCTGGATCATCGCCCGCCATCCCGGCCTGAAGGATCTCGCCGAGCAGTGGACCGCCCTCTACGAAGAACAGGGCAGCTACGCGGCCCAGGGCTTGCTGGAGCAACGCCGCCGCGACTACGGGATTTCCATCCAGGTGCTCGACGAAAGCGGCCAGCGCCTGGTCGACGGCACCTACCTGCCGCGCCCCCGCCACCGCCCGCCGCGCACCAGCGACCGCAACCTGCCGCGCTTCCCCTGGCGCCAACTGAGCCAGGAATACGTCAGCCCGCAGAGCAACCATACCTATCTGTTCATCTAC…	ATGCGTTCACTCTTCTGGCGAATCCTCGCCGCCTTCTGGCTGGCCCTGCTGCTGGTAGCCGGGCTTTCCATCCTGCTGGGTCGCGCGCTGAACCAAGACACCTGGATCATCGCCCGCCATCCCGGCCTGAAGGATCTCGCCGAGCAGTGGACCGCCCTCTACGAAGAACAGGGCAGCTACGCGGCCCAGGGCTTGCTGGAGCAACGCCGCCGCGACTACGGGATTTCCATCCAGGTGCTCGACGAAAGCGGCCAGCGCCTGGTCGACGGCACCTACCTGCCGCGCCCCCGCCACCGCCCGCCGCGCACCAGCGACCGCAACCTGCCGCGCTTCCCCTGGCGCCAACTGAGCCAGGAATACGTCAGCCCGCAGAGCAACCATACCTATCTGTTCATCTAC…
Query_1	1	1338	NZ_QZYN01000262.1	Pseudomonas aeruginosa HUM-322-D2 (contigPA2_B5_NODE_235_length_7465_cov_21.4825_ID_469)	3216	4553	1338	100.000	0	0	0	2471	ATGCGTTCACTCTTCTGGCGAATCCTCGCCGCCTTCTGGCTGGCCCTGCTGCTGGTAGCCGGGCTTTCCATCCTGCTGGGTCGCGCGCTGAACCAAGACACCTGGATCATCGCCCGCCATCCCGGCCTGAAGGATCTCGCCGAGCAGTGGACCGCCCTCTACGAAGAACAGGGCAGCTACGCGGCCCAGGGCTTGCTGGAGCAACGCCGCCGCGACTACGGGATTTCCATCCAGGTGCTCGACGAAAGCGGCCAGCGCCTGGTCGACGGCACCTACCTGCCGCGCCCCCGCCACCGCCCGCCGCGCACCAGCGACCGCAACCTGCCGCGCTTCCCCTGGCGCCAACTGAGCCAGGAATACGTCAGCCCGCAGAGCAACCATACCTATCTGTTCATCTAC…	ATGCGTTCACTCTTCTGGCGAATCCTCGCCGCCTTCTGGCTGGCCCTGCTGCTGGTAGCCGGGCTTTCCATCCTGCTGGGTCGCGCGCTGAACCAAGACACCTGGATCATCGCCCGCCATCCCGGCCTGAAGGATCTCGCCGAGCAGTGGACCGCCCTCTACGAAGAACAGGGCAGCTACGCGGCCCAGGGCTTGCTGGAGCAACGCCGCCGCGACTACGGGATTTCCATCCAGGTGCTCGACGAAAGCGGCCAGCGCCTGGTCGACGGCACCTACCTGCCGCGCCCCCGCCACCGCCCGCCGCGCACCAGCGACCGCAACCTGCCGCGCTTCCCCTGGCGCCAACTGAGCCAGGAATACGTCAGCCCGCAGAGCAACCATACCTATCTGTTCATCTAC…
Query_1	1	1338	NZ_QZYO01000004.1	Pseudomonas aeruginosa HUM-322-D1 (contigPA3_H10_NODE_76_length_26572_cov_44.2258_ID_151)	18856	20193	1338	100.000	0	0	0	2471	ATGCGTTCACTCTTCTGGCGAATCCTCGCCGCCTTCTGGCTGGCCCTGCTGCTGGTAGCCGGGCTTTCCATCCTGCTGGGTCGCGCGCTGAACCAAGACACCTGGATCATCGCCCGCCATCCCGGCCTGAAGGATCTCGCCGAGCAGTGGACCGCCCTCTACGAAGAACAGGGCAGCTACGCGGCCCAGGGCTTGCTGGAGCAACGCCGCCGCGACTACGGGATTTCCATCCAGGTGCTCGACGAAAGCGGCCAGCGCCTGGTCGACGGCACCTACCTGCCGCGCCCCCGCCACCGCCCGCCGCGCACCAGCGACCGCAACCTGCCGCGCTTCCCCTGGCGCCAACTGAGCCAGGAATACGTCAGCCCGCAGAGCAACCATACCTATCTGTTCATCTAC…	ATGCGTTCACTCTTCTGGCGAATCCTCGCCGCCTTCTGGCTGGCCCTGCTGCTGGTAGCCGGGCTTTCCATCCTGCTGGGTCGCGCGCTGAACCAAGACACCTGGATCATCGCCCGCCATCCCGGCCTGAAGGATCTCGCCGAGCAGTGGACCGCCCTCTACGAAGAACAGGGCAGCTACGCGGCCCAGGGCTTGCTGGAGCAACGCCGCCGCGACTACGGGATTTCCATCCAGGTGCTCGACGAAAGCGGCCAGCGCCTGGTCGACGGCACCTACCTGCCGCGCCCCCGCCACCGCCCGCCGCGCACCAGCGACCGCAACCTGCCGCGCTTCCCCTGGCGCCAACTGAGCCAGGAATACGTCAGCCCGCAGAGCAACCATACCTATCTGTTCATCTAC…
Query_1	1	1338	NZ_LSQQ01000011.1	Pseudomonas aeruginosa PA_150567 (NODE_18_contig)	117670	116333	1338	100.000	0	0	0	2471	ATGCGTTCACTCTTCTGGCGAATCCTCGCCGCCTTCTGGCTGGCCCTGCTGCTGGTAGCCGGGCTTTCCATCCTGCTGGGTCGCGCGCTGAACCAAGACACCTGGATCATCGCCCGCCATCCCGGCCTGAAGGATCTCGCCGAGCAGTGGACCGCCCTCTACGAAGAACAGGGCAGCTACGCGGCCCAGGGCTTGCTGGAGCAACGCCGCCGCGACTACGGGATTTCCATCCAGGTGCTCGACGAAAGCGGCCAGCGCCTGGTCGACGGCACCTACCTGCCGCGCCCCCGCCACCGCCCGCCGCGCACCAGCGACCGCAACCTGCCGCGCTTCCCCTGGCGCCAACTGAGCCAGGAATACGTCAGCCCGCAGAGCAACCATACCTATCTGTTCATCTAC…	ATGCGTTCACTCTTCTGGCGAATCCTCGCCGCCTTCTGGCTGGCCCTGCTGCTGGTAGCCGGGCTTTCCATCCTGCTGGGTCGCGCGCTGAACCAAGACACCTGGATCATCGCCCGCCATCCCGGCCTGAAGGATCTCGCCGAGCAGTGGACCGCCCTCTACGAAGAACAGGGCAGCTACGCGGCCCAGGGCTTGCTGGAGCAACGCCGCCGCGACTACGGGATTTCCATCCAGGTGCTCGACGAAAGCGGCCAGCGCCTGGTCGACGGCACCTACCTGCCGCGCCCCCGCCACCGCCCGCCGCGCACCAGCGACCGCAACCTGCCGCGCTTCCCCTGGCGCCAACTGAGCCAGGAATACGTCAGCCCGCAGAGCAACCATACCTATCTGTTCATCTAC…
Query_1	1	1338	NZ_QVEH01000017.1	Pseudomonas aeruginosa PABL002 (NODE_17_contig)	18834	20171	1338	100.000	0	0	0	2471	ATGCGTTCACTCTTCTGGCGAATCCTCGCCGCCTTCTGGCTGGCCCTGCTGCTGGTAGCCGGGCTTTCCATCCTGCTGGGTCGCGCGCTGAACCAAGACACCTGGATCATCGCCCGCCATCCCGGCCTGAAGGATCTCGCCGAGCAGTGGACCGCCCTCTACGAAGAACAGGGCAGCTACGCGGCCCAGGGCTTGCTGGAGCAACGCCGCCGCGACTACGGGATTTCCATCCAGGTGCTCGACGAAAGCGGCCAGCGCCTGGTCGACGGCACCTACCTGCCGCGCCCCCGCCACCGCCCGCCGCGCACCAGCGACCGCAACCTGCCGCGCTTCCCCTGGCGCCAACTGAGCCAGGAATACGTCAGCCCGCAGAGCAACCATACCTATCTGTTCATCTAC…	ATGCGTTCACTCTTCTGGCGAATCCTCGCCGCCTTCTGGCTGGCCCTGCTGCTGGTAGCCGGGCTTTCCATCCTGCTGGGTCGCGCGCTGAACCAAGACACCTGGATCATCGCCCGCCATCCCGGCCTGAAGGATCTCGCCGAGCAGTGGACCGCCCTCTACGAAGAACAGGGCAGCTACGCGGCCCAGGGCTTGCTGGAGCAACGCCGCCGCGACTACGGGATTTCCATCCAGGTGCTCGACGAAAGCGGCCAGCGCCTGGTCGACGGCACCTACCTGCCGCGCCCCCGCCACCGCCCGCCGCGCACCAGCGACCGCAACCTGCCGCGCTTCCCCTGGCGCCAACTGAGCCAGGAATACGTCAGCCCGCAGAGCAACCATACCTATCTGTTCATCTAC…
Query_1	1	1338	NZ_QVDB01000012.1	Pseudomonas aeruginosa PABL041 (NODE_12_contig)	18834	20171	1338	100.000	0	0	0	2471	ATGCGTTCACTCTTCTGGCGAATCCTCGCCGCCTTCTGGCTGGCCCTGCTGCTGGTAGCCGGGCTTTCCATCCTGCTGGGTCGCGCGCTGAACCAAGACACCTGGATCATCGCCCGCCATCCCGGCCTGAAGGATCTCGCCGAGCAGTGGACCGCCCTCTACGAAGAACAGGGCAGCTACGCGGCCCAGGGCTTGCTGGAGCAACGCCGCCGCGACTACGGGATTTCCATCCAGGTGCTCGACGAAAGCGGCCAGCGCCTGGTCGACGGCACCTACCTGCCGCGCCCCCGCCACCGCCCGCCGCGCACCAGCGACCGCAACCTGCCGCGCTTCCCCTGGCGCCAACTGAGCCAGGAATACGTCAGCCCGCAGAGCAACCATACCTATCTGTTCATCTAC…	ATGCGTTCACTCTTCTGGCGAATCCTCGCCGCCTTCTGGCTGGCCCTGCTGCTGGTAGCCGGGCTTTCCATCCTGCTGGGTCGCGCGCTGAACCAAGACACCTGGATCATCGCCCGCCATCCCGGCCTGAAGGATCTCGCCGAGCAGTGGACCGCCCTCTACGAAGAACAGGGCAGCTACGCGGCCCAGGGCTTGCTGGAGCAACGCCGCCGCGACTACGGGATTTCCATCCAGGTGCTCGACGAAAGCGGCCAGCGCCTGGTCGACGGCACCTACCTGCCGCGCCCCCGCCACCGCCCGCCGCGCACCAGCGACCGCAACCTGCCGCGCTTCCCCTGGCGCCAACTGAGCCAGGAATACGTCAGCCCGCAGAGCAACCATACCTATCTGTTCATCTAC…
Query_1	1	1338	NZ_QVBQ01000341.1	Pseudomonas aeruginosa PABL079 (NODE_342_contig)	3393	4730	1338	100.000	0	0	0	2471	ATGCGTTCACTCTTCTGGCGAATCCTCGCCGCCTTCTGGCTGGCCCTGCTGCTGGTAGCCGGGCTTTCCATCCTGCTGGGTCGCGCGCTGAACCAAGACACCTGGATCATCGCCCGCCATCCCGGCCTGAAGGATCTCGCCGAGCAGTGGACCGCCCTCTACGAAGAACAGGGCAGCTACGCGGCCCAGGGCTTGCTGGAGCAACGCCGCCGCGACTACGGGATTTCCATCCAGGTGCTCGACGAAAGCGGCCAGCGCCTGGTCGACGGCACCTACCTGCCGCGCCCCCGCCACCGCCCGCCGCGCACCAGCGACCGCAACCTGCCGCGCTTCCCCTGGCGCCAACTGAGCCAGGAATACGTCAGCCCGCAGAGCAACCATACCTATCTGTTCATCTAC…	ATGCGTTCACTCTTCTGGCGAATCCTCGCCGCCTTCTGGCTGGCCCTGCTGCTGGTAGCCGGGCTTTCCATCCTGCTGGGTCGCGCGCTGAACCAAGACACCTGGATCATCGCCCGCCATCCCGGCCTGAAGGATCTCGCCGAGCAGTGGACCGCCCTCTACGAAGAACAGGGCAGCTACGCGGCCCAGGGCTTGCTGGAGCAACGCCGCCGCGACTACGGGATTTCCATCCAGGTGCTCGACGAAAGCGGCCAGCGCCTGGTCGACGGCACCTACCTGCCGCGCCCCCGCCACCGCCCGCCGCGCACCAGCGACCGCAACCTGCCGCGCTTCCCCTGGCGCCAACTGAGCCAGGAATACGTCAGCCCGCAGAGCAACCATACCTATCTGTTCATCTAC…
Query_1	1	1338	NZ_CP008862.1	Pseudomonas aeruginosa M1608 (chromosome)	6457321	6455984	1338	100.000	0	0	0	2471	ATGCGTTCACTCTTCTGGCGAATCCTCGCCGCCTTCTGGCTGGCCCTGCTGCTGGTAGCCGGGCTTTCCATCCTGCTGGGTCGCGCGCTGAACCAAGACACCTGGATCATCGCCCGCCATCCCGGCCTGAAGGATCTCGCCGAGCAGTGGACCGCCCTCTACGAAGAACAGGGCAGCTACGCGGCCCAGGGCTTGCTGGAGCAACGCCGCCGCGACTACGGGATTTCCATCCAGGTGCTCGACGAAAGCGGCCAGCGCCTGGTCGACGGCACCTACCTGCCGCGCCCCCGCCACCGCCCGCCGCGCACCAGCGACCGCAACCTGCCGCGCTTCCCCTGGCGCCAACTGAGCCAGGAATACGTCAGCCCGCAGAGCAACCATACCTATCTGTTCATCTAC…	ATGCGTTCACTCTTCTGGCGAATCCTCGCCGCCTTCTGGCTGGCCCTGCTGCTGGTAGCCGGGCTTTCCATCCTGCTGGGTCGCGCGCTGAACCAAGACACCTGGATCATCGCCCGCCATCCCGGCCTGAAGGATCTCGCCGAGCAGTGGACCGCCCTCTACGAAGAACAGGGCAGCTACGCGGCCCAGGGCTTGCTGGAGCAACGCCGCCGCGACTACGGGATTTCCATCCAGGTGCTCGACGAAAGCGGCCAGCGCCTGGTCGACGGCACCTACCTGCCGCGCCCCCGCCACCGCCCGCCGCGCACCAGCGACCGCAACCTGCCGCGCTTCCCCTGGCGCCAACTGAGCCAGGAATACGTCAGCCCGCAGAGCAACCATACCTATCTGTTCATCTAC…
Query_1	1	1338	NZ_ASQZ01000047.1	Pseudomonas aeruginosa J 1532 (contig047)	1215	2552	1338	100.000	0	0	0	2471	ATGCGTTCACTCTTCTGGCGAATCCTCGCCGCCTTCTGGCTGGCCCTGCTGCTGGTAGCCGGGCTTTCCATCCTGCTGGGTCGCGCGCTGAACCAAGACACCTGGATCATCGCCCGCCATCCCGGCCTGAAGGATCTCGCCGAGCAGTGGACCGCCCTCTACGAAGAACAGGGCAGCTACGCGGCCCAGGGCTTGCTGGAGCAACGCCGCCGCGACTACGGGATTTCCATCCAGGTGCTCGACGAAAGCGGCCAGCGCCTGGTCGACGGCACCTACCTGCCGCGCCCCCGCCACCGCCCGCCGCGCACCAGCGACCGCAACCTGCCGCGCTTCCCCTGGCGCCAACTGAGCCAGGAATACGTCAGCCCGCAGAGCAACCATACCTATCTGTTCATCTAC…	ATGCGTTCACTCTTCTGGCGAATCCTCGCCGCCTTCTGGCTGGCCCTGCTGCTGGTAGCCGGGCTTTCCATCCTGCTGGGTCGCGCGCTGAACCAAGACACCTGGATCATCGCCCGCCATCCCGGCCTGAAGGATCTCGCCGAGCAGTGGACCGCCCTCTACGAAGAACAGGGCAGCTACGCGGCCCAGGGCTTGCTGGAGCAACGCCGCCGCGACTACGGGATTTCCATCCAGGTGCTCGACGAAAGCGGCCAGCGCCTGGTCGACGGCACCTACCTGCCGCGCCCCCGCCACCGCCCGCCGCGCACCAGCGACCGCAACCTGCCGCGCTTCCCCTGGCGCCAACTGAGCCAGGAATACGTCAGCCCGCAGAGCAACCATACCTATCTGTTCATCTAC…
Query_1	1	1338	NZ_NRFQ01000020	Pseudomonas aeruginosa env408 (contig_15)	19044	20381	1338	100.000	0	0	0	2471	ATGCGTTCACTCTTCTGGCGAATCCTCGCCGCCTTCTGGCTGGCCCTGCTGCTGGTAGCCGGGCTTTCCATCCTGCTGGGTCGCGCGCTGAACCAAGACACCTGGATCATCGCCCGCCATCCCGGCCTGAAGGATCTCGCCGAGCAGTGGACCGCCCTCTACGAAGAACAGGGCAGCTACGCGGCCCAGGGCTTGCTGGAGCAACGCCGCCGCGACTACGGGATTTCCATCCAGGTGCTCGACGAAAGCGGCCAGCGCCTGGTCGACGGCACCTACCTGCCGCGCCCCCGCCACCGCCCGCCGCGCACCAGCGACCGCAACCTGCCGCGCTTCCCCTGGCGCCAACTGAGCCAGGAATACGTCAGCCCGCAGAGCAACCATACCTATCTGTTCATCTAC…	ATGCGTTCACTCTTCTGGCGAATCCTCGCCGCCTTCTGGCTGGCCCTGCTGCTGGTAGCCGGGCTTTCCATCCTGCTGGGTCGCGCGCTGAACCAAGACACCTGGATCATCGCCCGCCATCCCGGCCTGAAGGATCTCGCCGAGCAGTGGACCGCCCTCTACGAAGAACAGGGCAGCTACGCGGCCCAGGGCTTGCTGGAGCAACGCCGCCGCGACTACGGGATTTCCATCCAGGTGCTCGACGAAAGCGGCCAGCGCCTGGTCGACGGCACCTACCTGCCGCGCCCCCGCCACCGCCCGCCGCGCACCAGCGACCGCAACCTGCCGCGCTTCCCCTGGCGCCAACTGAGCCAGGAATACGTCAGCCCGCAGAGCAACCATACCTATCTGTTCATCTAC…
Query_1	1	1338	NZ_CP008862	Pseudomonas aeruginosa M1608 (chromosome)	4401655	4402992	1338	100.000	0	0	0	2471	ATGCGTTCACTCTTCTGGCGAATCCTCGCCGCCTTCTGGCTGGCCCTGCTGCTGGTAGCCGGGCTTTCCATCCTGCTGGGTCGCGCGCTGAACCAAGACACCTGGATCATCGCCCGCCATCCCGGCCTGAAGGATCTCGCCGAGCAGTGGACCGCCCTCTACGAAGAACAGGGCAGCTACGCGGCCCAGGGCTTGCTGGAGCAACGCCGCCGCGACTACGGGATTTCCATCCAGGTGCTCGACGAAAGCGGCCAGCGCCTGGTCGACGGCACCTACCTGCCGCGCCCCCGCCACCGCCCGCCGCGCACCAGCGACCGCAACCTGCCGCGCTTCCCCTGGCGCCAACTGAGCCAGGAATACGTCAGCCCGCAGAGCAACCATACCTATCTGTTCATCTAC…	ATGCGTTCACTCTTCTGGCGAATCCTCGCCGCCTTCTGGCTGGCCCTGCTGCTGGTAGCCGGGCTTTCCATCCTGCTGGGTCGCGCGCTGAACCAAGACACCTGGATCATCGCCCGCCATCCCGGCCTGAAGGATCTCGCCGAGCAGTGGACCGCCCTCTACGAAGAACAGGGCAGCTACGCGGCCCAGGGCTTGCTGGAGCAACGCCGCCGCGACTACGGGATTTCCATCCAGGTGCTCGACGAAAGCGGCCAGCGCCTGGTCGACGGCACCTACCTGCCGCGCCCCCGCCACCGCCCGCCGCGCACCAGCGACCGCAACCTGCCGCGCTTCCCCTGGCGCCAACTGAGCCAGGAATACGTCAGCCCGCAGAGCAACCATACCTATCTGTTCATCTAC…
Query_1	1	1338	NZ_NIOM01000083	Pseudomonas aeruginosa 2320 (contig_39)	18856	20193	1338	100.000	0	0	0	2471	ATGCGTTCACTCTTCTGGCGAATCCTCGCCGCCTTCTGGCTGGCCCTGCTGCTGGTAGCCGGGCTTTCCATCCTGCTGGGTCGCGCGCTGAACCAAGACACCTGGATCATCGCCCGCCATCCCGGCCTGAAGGATCTCGCCGAGCAGTGGACCGCCCTCTACGAAGAACAGGGCAGCTACGCGGCCCAGGGCTTGCTGGAGCAACGCCGCCGCGACTACGGGATTTCCATCCAGGTGCTCGACGAAAGCGGCCAGCGCCTGGTCGACGGCACCTACCTGCCGCGCCCCCGCCACCGCCCGCCGCGCACCAGCGACCGCAACCTGCCGCGCTTCCCCTGGCGCCAACTGAGCCAGGAATACGTCAGCCCGCAGAGCAACCATACCTATCTGTTCATCTAC…	ATGCGTTCACTCTTCTGGCGAATCCTCGCCGCCTTCTGGCTGGCCCTGCTGCTGGTAGCCGGGCTTTCCATCCTGCTGGGTCGCGCGCTGAACCAAGACACCTGGATCATCGCCCGCCATCCCGGCCTGAAGGATCTCGCCGAGCAGTGGACCGCCCTCTACGAAGAACAGGGCAGCTACGCGGCCCAGGGCTTGCTGGAGCAACGCCGCCGCGACTACGGGATTTCCATCCAGGTGCTCGACGAAAGCGGCCAGCGCCTGGTCGACGGCACCTACCTGCCGCGCCCCCGCCACCGCCCGCCGCGCACCAGCGACCGCAACCTGCCGCGCTTCCCCTGGCGCCAACTGAGCCAGGAATACGTCAGCCCGCAGAGCAACCATACCTATCTGTTCATCTAC…
Query_1	1	1338	NZ_NINT01000035	Pseudomonas aeruginosa FFUP_PS_37 (Contig_35)	11238	12575	1338	100.000	0	0	0	2471	ATGCGTTCACTCTTCTGGCGAATCCTCGCCGCCTTCTGGCTGGCCCTGCTGCTGGTAGCCGGGCTTTCCATCCTGCTGGGTCGCGCGCTGAACCAAGACACCTGGATCATCGCCCGCCATCCCGGCCTGAAGGATCTCGCCGAGCAGTGGACCGCCCTCTACGAAGAACAGGGCAGCTACGCGGCCCAGGGCTTGCTGGAGCAACGCCGCCGCGACTACGGGATTTCCATCCAGGTGCTCGACGAAAGCGGCCAGCGCCTGGTCGACGGCACCTACCTGCCGCGCCCCCGCCACCGCCCGCCGCGCACCAGCGACCGCAACCTGCCGCGCTTCCCCTGGCGCCAACTGAGCCAGGAATACGTCAGCCCGCAGAGCAACCATACCTATCTGTTCATCTAC…	ATGCGTTCACTCTTCTGGCGAATCCTCGCCGCCTTCTGGCTGGCCCTGCTGCTGGTAGCCGGGCTTTCCATCCTGCTGGGTCGCGCGCTGAACCAAGACACCTGGATCATCGCCCGCCATCCCGGCCTGAAGGATCTCGCCGAGCAGTGGACCGCCCTCTACGAAGAACAGGGCAGCTACGCGGCCCAGGGCTTGCTGGAGCAACGCCGCCGCGACTACGGGATTTCCATCCAGGTGCTCGACGAAAGCGGCCAGCGCCTGGTCGACGGCACCTACCTGCCGCGCCCCCGCCACCGCCCGCCGCGCACCAGCGACCGCAACCTGCCGCGCTTCCCCTGGCGCCAACTGAGCCAGGAATACGTCAGCCCGCAGAGCAACCATACCTATCTGTTCATCTAC…
Query_1	1	1338	NZ_UATX01000001	Pseudomonas aeruginosa NCTC12448 (contig_2)	418732	417395	1338	100.000	0	0	0	2471	ATGCGTTCACTCTTCTGGCGAATCCTCGCCGCCTTCTGGCTGGCCCTGCTGCTGGTAGCCGGGCTTTCCATCCTGCTGGGTCGCGCGCTGAACCAAGACACCTGGATCATCGCCCGCCATCCCGGCCTGAAGGATCTCGCCGAGCAGTGGACCGCCCTCTACGAAGAACAGGGCAGCTACGCGGCCCAGGGCTTGCTGGAGCAACGCCGCCGCGACTACGGGATTTCCATCCAGGTGCTCGACGAAAGCGGCCAGCGCCTGGTCGACGGCACCTACCTGCCGCGCCCCCGCCACCGCCCGCCGCGCACCAGCGACCGCAACCTGCCGCGCTTCCCCTGGCGCCAACTGAGCCAGGAATACGTCAGCCCGCAGAGCAACCATACCTATCTGTTCATCTAC…	ATGCGTTCACTCTTCTGGCGAATCCTCGCCGCCTTCTGGCTGGCCCTGCTGCTGGTAGCCGGGCTTTCCATCCTGCTGGGTCGCGCGCTGAACCAAGACACCTGGATCATCGCCCGCCATCCCGGCCTGAAGGATCTCGCCGAGCAGTGGACCGCCCTCTACGAAGAACAGGGCAGCTACGCGGCCCAGGGCTTGCTGGAGCAACGCCGCCGCGACTACGGGATTTCCATCCAGGTGCTCGACGAAAGCGGCCAGCGCCTGGTCGACGGCACCTACCTGCCGCGCCCCCGCCACCGCCCGCCGCGCACCAGCGACCGCAACCTGCCGCGCTTCCCCTGGCGCCAACTGAGCCAGGAATACGTCAGCCCGCAGAGCAACCATACCTATCTGTTCATCTAC…
Query_1	1	1338	NZ_QBEB01000016	Pseudomonas aeruginosa HIAE_PA21 (contig_18)	117670	116333	1338	100.000	0	0	0	2471	ATGCGTTCACTCTTCTGGCGAATCCTCGCCGCCTTCTGGCTGGCCCTGCTGCTGGTAGCCGGGCTTTCCATCCTGCTGGGTCGCGCGCTGAACCAAGACACCTGGATCATCGCCCGCCATCCCGGCCTGAAGGATCTCGCCGAGCAGTGGACCGCCCTCTACGAAGAACAGGGCAGCTACGCGGCCCAGGGCTTGCTGGAGCAACGCCGCCGCGACTACGGGATTTCCATCCAGGTGCTCGACGAAAGCGGCCAGCGCCTGGTCGACGGCACCTACCTGCCGCGCCCCCGCCACCGCCCGCCGCGCACCAGCGACCGCAACCTGCCGCGCTTCCCCTGGCGCCAACTGAGCCAGGAATACGTCAGCCCGCAGAGCAACCATACCTATCTGTTCATCTAC…	ATGCGTTCACTCTTCTGGCGAATCCTCGCCGCCTTCTGGCTGGCCCTGCTGCTGGTAGCCGGGCTTTCCATCCTGCTGGGTCGCGCGCTGAACCAAGACACCTGGATCATCGCCCGCCATCCCGGCCTGAAGGATCTCGCCGAGCAGTGGACCGCCCTCTACGAAGAACAGGGCAGCTACGCGGCCCAGGGCTTGCTGGAGCAACGCCGCCGCGACTACGGGATTTCCATCCAGGTGCTCGACGAAAGCGGCCAGCGCCTGGTCGACGGCACCTACCTGCCGCGCCCCCGCCACCGCCCGCCGCGCACCAGCGACCGCAACCTGCCGCGCTTCCCCTGGCGCCAACTGAGCCAGGAATACGTCAGCCCGCAGAGCAACCATACCTATCTGTTCATCTAC…
Query_1	1	1338	NZ_NQZF01000020	Pseudomonas aeruginosa U1o-2 (contig_12)	19143	20480	1338	100.000	0	0	0	2471	ATGCGTTCACTCTTCTGGCGAATCCTCGCCGCCTTCTGGCTGGCCCTGCTGCTGGTAGCCGGGCTTTCCATCCTGCTGGGTCGCGCGCTGAACCAAGACACCTGGATCATCGCCCGCCATCCCGGCCTGAAGGATCTCGCCGAGCAGTGGACCGCCCTCTACGAAGAACAGGGCAGCTACGCGGCCCAGGGCTTGCTGGAGCAACGCCGCCGCGACTACGGGATTTCCATCCAGGTGCTCGACGAAAGCGGCCAGCGCCTGGTCGACGGCACCTACCTGCCGCGCCCCCGCCACCGCCCGCCGCGCACCAGCGACCGCAACCTGCCGCGCTTCCCCTGGCGCCAACTGAGCCAGGAATACGTCAGCCCGCAGAGCAACCATACCTATCTGTTCATCTAC…	ATGCGTTCACTCTTCTGGCGAATCCTCGCCGCCTTCTGGCTGGCCCTGCTGCTGGTAGCCGGGCTTTCCATCCTGCTGGGTCGCGCGCTGAACCAAGACACCTGGATCATCGCCCGCCATCCCGGCCTGAAGGATCTCGCCGAGCAGTGGACCGCCCTCTACGAAGAACAGGGCAGCTACGCGGCCCAGGGCTTGCTGGAGCAACGCCGCCGCGACTACGGGATTTCCATCCAGGTGCTCGACGAAAGCGGCCAGCGCCTGGTCGACGGCACCTACCTGCCGCGCCCCCGCCACCGCCCGCCGCGCACCAGCGACCGCAACCTGCCGCGCTTCCCCTGGCGCCAACTGAGCCAGGAATACGTCAGCCCGCAGAGCAACCATACCTATCTGTTCATCTAC…
Query_1	1	1338	NZ_NIPG01000004	Pseudomonas aeruginosa 836 (contig_9)	95754	94417	1338	100.000	0	0	0	2471	ATGCGTTCACTCTTCTGGCGAATCCTCGCCGCCTTCTGGCTGGCCCTGCTGCTGGTAGCCGGGCTTTCCATCCTGCTGGGTCGCGCGCTGAACCAAGACACCTGGATCATCGCCCGCCATCCCGGCCTGAAGGATCTCGCCGAGCAGTGGACCGCCCTCTACGAAGAACAGGGCAGCTACGCGGCCCAGGGCTTGCTGGAGCAACGCCGCCGCGACTACGGGATTTCCATCCAGGTGCTCGACGAAAGCGGCCAGCGCCTGGTCGACGGCACCTACCTGCCGCGCCCCCGCCACCGCCCGCCGCGCACCAGCGACCGCAACCTGCCGCGCTTCCCCTGGCGCCAACTGAGCCAGGAATACGTCAGCCCGCAGAGCAACCATACCTATCTGTTCATCTAC…	ATGCGTTCACTCTTCTGGCGAATCCTCGCCGCCTTCTGGCTGGCCCTGCTGCTGGTAGCCGGGCTTTCCATCCTGCTGGGTCGCGCGCTGAACCAAGACACCTGGATCATCGCCCGCCATCCCGGCCTGAAGGATCTCGCCGAGCAGTGGACCGCCCTCTACGAAGAACAGGGCAGCTACGCGGCCCAGGGCTTGCTGGAGCAACGCCGCCGCGACTACGGGATTTCCATCCAGGTGCTCGACGAAAGCGGCCAGCGCCTGGTCGACGGCACCTACCTGCCGCGCCCCCGCCACCGCCCGCCGCGCACCAGCGACCGCAACCTGCCGCGCTTCCCCTGGCGCCAACTGAGCCAGGAATACGTCAGCCCGCAGAGCAACCATACCTATCTGTTCATCTAC…
Query_1	1	1338	NZ_NRGD01000016	Pseudomonas aeruginosa env187 (contig_7)	19044	20381	1338	100.000	0	0	0	2471	ATGCGTTCACTCTTCTGGCGAATCCTCGCCGCCTTCTGGCTGGCCCTGCTGCTGGTAGCCGGGCTTTCCATCCTGCTGGGTCGCGCGCTGAACCAAGACACCTGGATCATCGCCCGCCATCCCGGCCTGAAGGATCTCGCCGAGCAGTGGACCGCCCTCTACGAAGAACAGGGCAGCTACGCGGCCCAGGGCTTGCTGGAGCAACGCCGCCGCGACTACGGGATTTCCATCCAGGTGCTCGACGAAAGCGGCCAGCGCCTGGTCGACGGCACCTACCTGCCGCGCCCCCGCCACCGCCCGCCGCGCACCAGCGACCGCAACCTGCCGCGCTTCCCCTGGCGCCAACTGAGCCAGGAATACGTCAGCCCGCAGAGCAACCATACCTATCTGTTCATCTAC…	ATGCGTTCACTCTTCTGGCGAATCCTCGCCGCCTTCTGGCTGGCCCTGCTGCTGGTAGCCGGGCTTTCCATCCTGCTGGGTCGCGCGCTGAACCAAGACACCTGGATCATCGCCCGCCATCCCGGCCTGAAGGATCTCGCCGAGCAGTGGACCGCCCTCTACGAAGAACAGGGCAGCTACGCGGCCCAGGGCTTGCTGGAGCAACGCCGCCGCGACTACGGGATTTCCATCCAGGTGCTCGACGAAAGCGGCCAGCGCCTGGTCGACGGCACCTACCTGCCGCGCCCCCGCCACCGCCCGCCGCGCACCAGCGACCGCAACCTGCCGCGCTTCCCCTGGCGCCAACTGAGCCAGGAATACGTCAGCCCGCAGAGCAACCATACCTATCTGTTCATCTAC…
Query_1	1	1338	NZ_NQZH01000017	Pseudomonas aeruginosa U1i (contig_8)	19143	20480	1338	100.000	0	0	0	2471	ATGCGTTCACTCTTCTGGCGAATCCTCGCCGCCTTCTGGCTGGCCCTGCTGCTGGTAGCCGGGCTTTCCATCCTGCTGGGTCGCGCGCTGAACCAAGACACCTGGATCATCGCCCGCCATCCCGGCCTGAAGGATCTCGCCGAGCAGTGGACCGCCCTCTACGAAGAACAGGGCAGCTACGCGGCCCAGGGCTTGCTGGAGCAACGCCGCCGCGACTACGGGATTTCCATCCAGGTGCTCGACGAAAGCGGCCAGCGCCTGGTCGACGGCACCTACCTGCCGCGCCCCCGCCACCGCCCGCCGCGCACCAGCGACCGCAACCTGCCGCGCTTCCCCTGGCGCCAACTGAGCCAGGAATACGTCAGCCCGCAGAGCAACCATACCTATCTGTTCATCTAC…	ATGCGTTCACTCTTCTGGCGAATCCTCGCCGCCTTCTGGCTGGCCCTGCTGCTGGTAGCCGGGCTTTCCATCCTGCTGGGTCGCGCGCTGAACCAAGACACCTGGATCATCGCCCGCCATCCCGGCCTGAAGGATCTCGCCGAGCAGTGGACCGCCCTCTACGAAGAACAGGGCAGCTACGCGGCCCAGGGCTTGCTGGAGCAACGCCGCCGCGACTACGGGATTTCCATCCAGGTGCTCGACGAAAGCGGCCAGCGCCTGGTCGACGGCACCTACCTGCCGCGCCCCCGCCACCGCCCGCCGCGCACCAGCGACCGCAACCTGCCGCGCTTCCCCTGGCGCCAACTGAGCCAGGAATACGTCAGCCCGCAGAGCAACCATACCTATCTGTTCATCTAC…
Query_1	1	1338	NZ_CP019338	Pseudomonas aeruginosa L10 (chromosome)	1986930	1985593	1338	100.000	0	0	0	2471	ATGCGTTCACTCTTCTGGCGAATCCTCGCCGCCTTCTGGCTGGCCCTGCTGCTGGTAGCCGGGCTTTCCATCCTGCTGGGTCGCGCGCTGAACCAAGACACCTGGATCATCGCCCGCCATCCCGGCCTGAAGGATCTCGCCGAGCAGTGGACCGCCCTCTACGAAGAACAGGGCAGCTACGCGGCCCAGGGCTTGCTGGAGCAACGCCGCCGCGACTACGGGATTTCCATCCAGGTGCTCGACGAAAGCGGCCAGCGCCTGGTCGACGGCACCTACCTGCCGCGCCCCCGCCACCGCCCGCCGCGCACCAGCGACCGCAACCTGCCGCGCTTCCCCTGGCGCCAACTGAGCCAGGAATACGTCAGCCCGCAGAGCAACCATACCTATCTGTTCATCTAC…	ATGCGTTCACTCTTCTGGCGAATCCTCGCCGCCTTCTGGCTGGCCCTGCTGCTGGTAGCCGGGCTTTCCATCCTGCTGGGTCGCGCGCTGAACCAAGACACCTGGATCATCGCCCGCCATCCCGGCCTGAAGGATCTCGCCGAGCAGTGGACCGCCCTCTACGAAGAACAGGGCAGCTACGCGGCCCAGGGCTTGCTGGAGCAACGCCGCCGCGACTACGGGATTTCCATCCAGGTGCTCGACGAAAGCGGCCAGCGCCTGGTCGACGGCACCTACCTGCCGCGCCCCCGCCACCGCCCGCCGCGCACCAGCGACCGCAACCTGCCGCGCTTCCCCTGGCGCCAACTGAGCCAGGAATACGTCAGCCCGCAGAGCAACCATACCTATCTGTTCATCTAC…
Query_1	1	1338	NZ_UGUG01000006	Pseudomonas aeruginosa NCTC11449 (contig_2)	1219540	1220877	1338	100.000	0	0	0	2471	ATGCGTTCACTCTTCTGGCGAATCCTCGCCGCCTTCTGGCTGGCCCTGCTGCTGGTAGCCGGGCTTTCCATCCTGCTGGGTCGCGCGCTGAACCAAGACACCTGGATCATCGCCCGCCATCCCGGCCTGAAGGATCTCGCCGAGCAGTGGACCGCCCTCTACGAAGAACAGGGCAGCTACGCGGCCCAGGGCTTGCTGGAGCAACGCCGCCGCGACTACGGGATTTCCATCCAGGTGCTCGACGAAAGCGGCCAGCGCCTGGTCGACGGCACCTACCTGCCGCGCCCCCGCCACCGCCCGCCGCGCACCAGCGACCGCAACCTGCCGCGCTTCCCCTGGCGCCAACTGAGCCAGGAATACGTCAGCCCGCAGAGCAACCATACCTATCTGTTCATCTAC…	ATGCGTTCACTCTTCTGGCGAATCCTCGCCGCCTTCTGGCTGGCCCTGCTGCTGGTAGCCGGGCTTTCCATCCTGCTGGGTCGCGCGCTGAACCAAGACACCTGGATCATCGCCCGCCATCCCGGCCTGAAGGATCTCGCCGAGCAGTGGACCGCCCTCTACGAAGAACAGGGCAGCTACGCGGCCCAGGGCTTGCTGGAGCAACGCCGCCGCGACTACGGGATTTCCATCCAGGTGCTCGACGAAAGCGGCCAGCGCCTGGTCGACGGCACCTACCTGCCGCGCCCCCGCCACCGCCCGCCGCGCACCAGCGACCGCAACCTGCCGCGCTTCCCCTGGCGCCAACTGAGCCAGGAATACGTCAGCCCGCAGAGCAACCATACCTATCTGTTCATCTAC…
Query_1	1	1338	NZ_FRJP01000050	Pseudomonas aeruginosa isolate 154 (contig_93)	1462	125	1338	100.000	0	0	0	2471	ATGCGTTCACTCTTCTGGCGAATCCTCGCCGCCTTCTGGCTGGCCCTGCTGCTGGTAGCCGGGCTTTCCATCCTGCTGGGTCGCGCGCTGAACCAAGACACCTGGATCATCGCCCGCCATCCCGGCCTGAAGGATCTCGCCGAGCAGTGGACCGCCCTCTACGAAGAACAGGGCAGCTACGCGGCCCAGGGCTTGCTGGAGCAACGCCGCCGCGACTACGGGATTTCCATCCAGGTGCTCGACGAAAGCGGCCAGCGCCTGGTCGACGGCACCTACCTGCCGCGCCCCCGCCACCGCCCGCCGCGCACCAGCGACCGCAACCTGCCGCGCTTCCCCTGGCGCCAACTGAGCCAGGAATACGTCAGCCCGCAGAGCAACCATACCTATCTGTTCATCTAC…	ATGCGTTCACTCTTCTGGCGAATCCTCGCCGCCTTCTGGCTGGCCCTGCTGCTGGTAGCCGGGCTTTCCATCCTGCTGGGTCGCGCGCTGAACCAAGACACCTGGATCATCGCCCGCCATCCCGGCCTGAAGGATCTCGCCGAGCAGTGGACCGCCCTCTACGAAGAACAGGGCAGCTACGCGGCCCAGGGCTTGCTGGAGCAACGCCGCCGCGACTACGGGATTTCCATCCAGGTGCTCGACGAAAGCGGCCAGCGCCTGGTCGACGGCACCTACCTGCCGCGCCCCCGCCACCGCCCGCCGCGCACCAGCGACCGCAACCTGCCGCGCTTCCCCTGGCGCCAACTGAGCCAGGAATACGTCAGCCCGCAGAGCAACCATACCTATCTGTTCATCTAC…
Query_1	1	1338	NZ_FRJQ01000132	Pseudomonas aeruginosa isolate 160 (contig_26)	886	2223	1338	100.000	0	0	0	2471	ATGCGTTCACTCTTCTGGCGAATCCTCGCCGCCTTCTGGCTGGCCCTGCTGCTGGTAGCCGGGCTTTCCATCCTGCTGGGTCGCGCGCTGAACCAAGACACCTGGATCATCGCCCGCCATCCCGGCCTGAAGGATCTCGCCGAGCAGTGGACCGCCCTCTACGAAGAACAGGGCAGCTACGCGGCCCAGGGCTTGCTGGAGCAACGCCGCCGCGACTACGGGATTTCCATCCAGGTGCTCGACGAAAGCGGCCAGCGCCTGGTCGACGGCACCTACCTGCCGCGCCCCCGCCACCGCCCGCCGCGCACCAGCGACCGCAACCTGCCGCGCTTCCCCTGGCGCCAACTGAGCCAGGAATACGTCAGCCCGCAGAGCAACCATACCTATCTGTTCATCTAC…	ATGCGTTCACTCTTCTGGCGAATCCTCGCCGCCTTCTGGCTGGCCCTGCTGCTGGTAGCCGGGCTTTCCATCCTGCTGGGTCGCGCGCTGAACCAAGACACCTGGATCATCGCCCGCCATCCCGGCCTGAAGGATCTCGCCGAGCAGTGGACCGCCCTCTACGAAGAACAGGGCAGCTACGCGGCCCAGGGCTTGCTGGAGCAACGCCGCCGCGACTACGGGATTTCCATCCAGGTGCTCGACGAAAGCGGCCAGCGCCTGGTCGACGGCACCTACCTGCCGCGCCCCCGCCACCGCCCGCCGCGCACCAGCGACCGCAACCTGCCGCGCTTCCCCTGGCGCCAACTGAGCCAGGAATACGTCAGCCCGCAGAGCAACCATACCTATCTGTTCATCTAC…
Query_1	1	1338	NZ_MPUS01000052	Pseudomonas aeruginosa CCF_839 (contig_52)	7517	6180	1338	100.000	0	0	0	2471	ATGCGTTCACTCTTCTGGCGAATCCTCGCCGCCTTCTGGCTGGCCCTGCTGCTGGTAGCCGGGCTTTCCATCCTGCTGGGTCGCGCGCTGAACCAAGACACCTGGATCATCGCCCGCCATCCCGGCCTGAAGGATCTCGCCGAGCAGTGGACCGCCCTCTACGAAGAACAGGGCAGCTACGCGGCCCAGGGCTTGCTGGAGCAACGCCGCCGCGACTACGGGATTTCCATCCAGGTGCTCGACGAAAGCGGCCAGCGCCTGGTCGACGGCACCTACCTGCCGCGCCCCCGCCACCGCCCGCCGCGCACCAGCGACCGCAACCTGCCGCGCTTCCCCTGGCGCCAACTGAGCCAGGAATACGTCAGCCCGCAGAGCAACCATACCTATCTGTTCATCTAC…	ATGCGTTCACTCTTCTGGCGAATCCTCGCCGCCTTCTGGCTGGCCCTGCTGCTGGTAGCCGGGCTTTCCATCCTGCTGGGTCGCGCGCTGAACCAAGACACCTGGATCATCGCCCGCCATCCCGGCCTGAAGGATCTCGCCGAGCAGTGGACCGCCCTCTACGAAGAACAGGGCAGCTACGCGGCCCAGGGCTTGCTGGAGCAACGCCGCCGCGACTACGGGATTTCCATCCAGGTGCTCGACGAAAGCGGCCAGCGCCTGGTCGACGGCACCTACCTGCCGCGCCCCCGCCACCGCCCGCCGCGCACCAGCGACCGCAACCTGCCGCGCTTCCCCTGGCGCCAACTGAGCCAGGAATACGTCAGCCCGCAGAGCAACCATACCTATCTGTTCATCTAC…
Query_1	1	1338	NZ_FRQP01000061	Pseudomonas aeruginosa isolate 342 (contig_22)	117603	116266	1338	100.000	0	0	0	2471	ATGCGTTCACTCTTCTGGCGAATCCTCGCCGCCTTCTGGCTGGCCCTGCTGCTGGTAGCCGGGCTTTCCATCCTGCTGGGTCGCGCGCTGAACCAAGACACCTGGATCATCGCCCGCCATCCCGGCCTGAAGGATCTCGCCGAGCAGTGGACCGCCCTCTACGAAGAACAGGGCAGCTACGCGGCCCAGGGCTTGCTGGAGCAACGCCGCCGCGACTACGGGATTTCCATCCAGGTGCTCGACGAAAGCGGCCAGCGCCTGGTCGACGGCACCTACCTGCCGCGCCCCCGCCACCGCCCGCCGCGCACCAGCGACCGCAACCTGCCGCGCTTCCCCTGGCGCCAACTGAGCCAGGAATACGTCAGCCCGCAGAGCAACCATACCTATCTGTTCATCTAC…	ATGCGTTCACTCTTCTGGCGAATCCTCGCCGCCTTCTGGCTGGCCCTGCTGCTGGTAGCCGGGCTTTCCATCCTGCTGGGTCGCGCGCTGAACCAAGACACCTGGATCATCGCCCGCCATCCCGGCCTGAAGGATCTCGCCGAGCAGTGGACCGCCCTCTACGAAGAACAGGGCAGCTACGCGGCCCAGGGCTTGCTGGAGCAACGCCGCCGCGACTACGGGATTTCCATCCAGGTGCTCGACGAAAGCGGCCAGCGCCTGGTCGACGGCACCTACCTGCCGCGCCCCCGCCACCGCCCGCCGCGCACCAGCGACCGCAACCTGCCGCGCTTCCCCTGGCGCCAACTGAGCCAGGAATACGTCAGCCCGCAGAGCAACCATACCTATCTGTTCATCTAC…
Query_1	1	1338	NZ_FRQR01000018	Pseudomonas aeruginosa isolate 344 (contig_36)	18833	20170	1338	100.000	0	0	0	2471	ATGCGTTCACTCTTCTGGCGAATCCTCGCCGCCTTCTGGCTGGCCCTGCTGCTGGTAGCCGGGCTTTCCATCCTGCTGGGTCGCGCGCTGAACCAAGACACCTGGATCATCGCCCGCCATCCCGGCCTGAAGGATCTCGCCGAGCAGTGGACCGCCCTCTACGAAGAACAGGGCAGCTACGCGGCCCAGGGCTTGCTGGAGCAACGCCGCCGCGACTACGGGATTTCCATCCAGGTGCTCGACGAAAGCGGCCAGCGCCTGGTCGACGGCACCTACCTGCCGCGCCCCCGCCACCGCCCGCCGCGCACCAGCGACCGCAACCTGCCGCGCTTCCCCTGGCGCCAACTGAGCCAGGAATACGTCAGCCCGCAGAGCAACCATACCTATCTGTTCATCTAC…	ATGCGTTCACTCTTCTGGCGAATCCTCGCCGCCTTCTGGCTGGCCCTGCTGCTGGTAGCCGGGCTTTCCATCCTGCTGGGTCGCGCGCTGAACCAAGACACCTGGATCATCGCCCGCCATCCCGGCCTGAAGGATCTCGCCGAGCAGTGGACCGCCCTCTACGAAGAACAGGGCAGCTACGCGGCCCAGGGCTTGCTGGAGCAACGCCGCCGCGACTACGGGATTTCCATCCAGGTGCTCGACGAAAGCGGCCAGCGCCTGGTCGACGGCACCTACCTGCCGCGCCCCCGCCACCGCCCGCCGCGCACCAGCGACCGCAACCTGCCGCGCTTCCCCTGGCGCCAACTGAGCCAGGAATACGTCAGCCCGCAGAGCAACCATACCTATCTGTTCATCTAC…
Query_1	1	1338	NZ_FRJU01000199	Pseudomonas aeruginosa isolate 155 (contig_114)	868	2205	1338	100.000	0	0	0	2471	ATGCGTTCACTCTTCTGGCGAATCCTCGCCGCCTTCTGGCTGGCCCTGCTGCTGGTAGCCGGGCTTTCCATCCTGCTGGGTCGCGCGCTGAACCAAGACACCTGGATCATCGCCCGCCATCCCGGCCTGAAGGATCTCGCCGAGCAGTGGACCGCCCTCTACGAAGAACAGGGCAGCTACGCGGCCCAGGGCTTGCTGGAGCAACGCCGCCGCGACTACGGGATTTCCATCCAGGTGCTCGACGAAAGCGGCCAGCGCCTGGTCGACGGCACCTACCTGCCGCGCCCCCGCCACCGCCCGCCGCGCACCAGCGACCGCAACCTGCCGCGCTTCCCCTGGCGCCAACTGAGCCAGGAATACGTCAGCCCGCAGAGCAACCATACCTATCTGTTCATCTAC…	ATGCGTTCACTCTTCTGGCGAATCCTCGCCGCCTTCTGGCTGGCCCTGCTGCTGGTAGCCGGGCTTTCCATCCTGCTGGGTCGCGCGCTGAACCAAGACACCTGGATCATCGCCCGCCATCCCGGCCTGAAGGATCTCGCCGAGCAGTGGACCGCCCTCTACGAAGAACAGGGCAGCTACGCGGCCCAGGGCTTGCTGGAGCAACGCCGCCGCGACTACGGGATTTCCATCCAGGTGCTCGACGAAAGCGGCCAGCGCCTGGTCGACGGCACCTACCTGCCGCGCCCCCGCCACCGCCCGCCGCGCACCAGCGACCGCAACCTGCCGCGCTTCCCCTGGCGCCAACTGAGCCAGGAATACGTCAGCCCGCAGAGCAACCATACCTATCTGTTCATCTAC…
Query_1	1	1338	NZ_FRUT01000108	Pseudomonas aeruginosa isolate 163.1 (contig_89)	18823	20160	1338	100.000	0	0	0	2471	ATGCGTTCACTCTTCTGGCGAATCCTCGCCGCCTTCTGGCTGGCCCTGCTGCTGGTAGCCGGGCTTTCCATCCTGCTGGGTCGCGCGCTGAACCAAGACACCTGGATCATCGCCCGCCATCCCGGCCTGAAGGATCTCGCCGAGCAGTGGACCGCCCTCTACGAAGAACAGGGCAGCTACGCGGCCCAGGGCTTGCTGGAGCAACGCCGCCGCGACTACGGGATTTCCATCCAGGTGCTCGACGAAAGCGGCCAGCGCCTGGTCGACGGCACCTACCTGCCGCGCCCCCGCCACCGCCCGCCGCGCACCAGCGACCGCAACCTGCCGCGCTTCCCCTGGCGCCAACTGAGCCAGGAATACGTCAGCCCGCAGAGCAACCATACCTATCTGTTCATCTAC…	ATGCGTTCACTCTTCTGGCGAATCCTCGCCGCCTTCTGGCTGGCCCTGCTGCTGGTAGCCGGGCTTTCCATCCTGCTGGGTCGCGCGCTGAACCAAGACACCTGGATCATCGCCCGCCATCCCGGCCTGAAGGATCTCGCCGAGCAGTGGACCGCCCTCTACGAAGAACAGGGCAGCTACGCGGCCCAGGGCTTGCTGGAGCAACGCCGCCGCGACTACGGGATTTCCATCCAGGTGCTCGACGAAAGCGGCCAGCGCCTGGTCGACGGCACCTACCTGCCGCGCCCCCGCCACCGCCCGCCGCGCACCAGCGACCGCAACCTGCCGCGCTTCCCCTGGCGCCAACTGAGCCAGGAATACGTCAGCCCGCAGAGCAACCATACCTATCTGTTCATCTAC…
Query_1	1	1338	NZ_FRJL01000020	Pseudomonas aeruginosa isolate 152 (contig_180)	18829	20166	1338	100.000	0	0	0	2471	ATGCGTTCACTCTTCTGGCGAATCCTCGCCGCCTTCTGGCTGGCCCTGCTGCTGGTAGCCGGGCTTTCCATCCTGCTGGGTCGCGCGCTGAACCAAGACACCTGGATCATCGCCCGCCATCCCGGCCTGAAGGATCTCGCCGAGCAGTGGACCGCCCTCTACGAAGAACAGGGCAGCTACGCGGCCCAGGGCTTGCTGGAGCAACGCCGCCGCGACTACGGGATTTCCATCCAGGTGCTCGACGAAAGCGGCCAGCGCCTGGTCGACGGCACCTACCTGCCGCGCCCCCGCCACCGCCCGCCGCGCACCAGCGACCGCAACCTGCCGCGCTTCCCCTGGCGCCAACTGAGCCAGGAATACGTCAGCCCGCAGAGCAACCATACCTATCTGTTCATCTAC…	ATGCGTTCACTCTTCTGGCGAATCCTCGCCGCCTTCTGGCTGGCCCTGCTGCTGGTAGCCGGGCTTTCCATCCTGCTGGGTCGCGCGCTGAACCAAGACACCTGGATCATCGCCCGCCATCCCGGCCTGAAGGATCTCGCCGAGCAGTGGACCGCCCTCTACGAAGAACAGGGCAGCTACGCGGCCCAGGGCTTGCTGGAGCAACGCCGCCGCGACTACGGGATTTCCATCCAGGTGCTCGACGAAAGCGGCCAGCGCCTGGTCGACGGCACCTACCTGCCGCGCCCCCGCCACCGCCCGCCGCGCACCAGCGACCGCAACCTGCCGCGCTTCCCCTGGCGCCAACTGAGCCAGGAATACGTCAGCCCGCAGAGCAACCATACCTATCTGTTCATCTAC…
Query_1	1	1338	NZ_FRJO01000030	Pseudomonas aeruginosa isolate 157 (contig_59)	18829	20166	1338	100.000	0	0	0	2471	ATGCGTTCACTCTTCTGGCGAATCCTCGCCGCCTTCTGGCTGGCCCTGCTGCTGGTAGCCGGGCTTTCCATCCTGCTGGGTCGCGCGCTGAACCAAGACACCTGGATCATCGCCCGCCATCCCGGCCTGAAGGATCTCGCCGAGCAGTGGACCGCCCTCTACGAAGAACAGGGCAGCTACGCGGCCCAGGGCTTGCTGGAGCAACGCCGCCGCGACTACGGGATTTCCATCCAGGTGCTCGACGAAAGCGGCCAGCGCCTGGTCGACGGCACCTACCTGCCGCGCCCCCGCCACCGCCCGCCGCGCACCAGCGACCGCAACCTGCCGCGCTTCCCCTGGCGCCAACTGAGCCAGGAATACGTCAGCCCGCAGAGCAACCATACCTATCTGTTCATCTAC…	ATGCGTTCACTCTTCTGGCGAATCCTCGCCGCCTTCTGGCTGGCCCTGCTGCTGGTAGCCGGGCTTTCCATCCTGCTGGGTCGCGCGCTGAACCAAGACACCTGGATCATCGCCCGCCATCCCGGCCTGAAGGATCTCGCCGAGCAGTGGACCGCCCTCTACGAAGAACAGGGCAGCTACGCGGCCCAGGGCTTGCTGGAGCAACGCCGCCGCGACTACGGGATTTCCATCCAGGTGCTCGACGAAAGCGGCCAGCGCCTGGTCGACGGCACCTACCTGCCGCGCCCCCGCCACCGCCCGCCGCGCACCAGCGACCGCAACCTGCCGCGCTTCCCCTGGCGCCAACTGAGCCAGGAATACGTCAGCCCGCAGAGCAACCATACCTATCTGTTCATCTAC…
Query_1	1	1338	NZ_FRUU01000054	Pseudomonas aeruginosa isolate 161.1 (contig_68)	15214	13877	1338	100.000	0	0	0	2471	ATGCGTTCACTCTTCTGGCGAATCCTCGCCGCCTTCTGGCTGGCCCTGCTGCTGGTAGCCGGGCTTTCCATCCTGCTGGGTCGCGCGCTGAACCAAGACACCTGGATCATCGCCCGCCATCCCGGCCTGAAGGATCTCGCCGAGCAGTGGACCGCCCTCTACGAAGAACAGGGCAGCTACGCGGCCCAGGGCTTGCTGGAGCAACGCCGCCGCGACTACGGGATTTCCATCCAGGTGCTCGACGAAAGCGGCCAGCGCCTGGTCGACGGCACCTACCTGCCGCGCCCCCGCCACCGCCCGCCGCGCACCAGCGACCGCAACCTGCCGCGCTTCCCCTGGCGCCAACTGAGCCAGGAATACGTCAGCCCGCAGAGCAACCATACCTATCTGTTCATCTAC…	ATGCGTTCACTCTTCTGGCGAATCCTCGCCGCCTTCTGGCTGGCCCTGCTGCTGGTAGCCGGGCTTTCCATCCTGCTGGGTCGCGCGCTGAACCAAGACACCTGGATCATCGCCCGCCATCCCGGCCTGAAGGATCTCGCCGAGCAGTGGACCGCCCTCTACGAAGAACAGGGCAGCTACGCGGCCCAGGGCTTGCTGGAGCAACGCCGCCGCGACTACGGGATTTCCATCCAGGTGCTCGACGAAAGCGGCCAGCGCCTGGTCGACGGCACCTACCTGCCGCGCCCCCGCCACCGCCCGCCGCGCACCAGCGACCGCAACCTGCCGCGCTTCCCCTGGCGCCAACTGAGCCAGGAATACGTCAGCCCGCAGAGCAACCATACCTATCTGTTCATCTAC…
Query_1	1	1338	NZ_FRQQ01000061	Pseudomonas aeruginosa isolate 343 (contig_106)	15211	13874	1338	100.000	0	0	0	2471	ATGCGTTCACTCTTCTGGCGAATCCTCGCCGCCTTCTGGCTGGCCCTGCTGCTGGTAGCCGGGCTTTCCATCCTGCTGGGTCGCGCGCTGAACCAAGACACCTGGATCATCGCCCGCCATCCCGGCCTGAAGGATCTCGCCGAGCAGTGGACCGCCCTCTACGAAGAACAGGGCAGCTACGCGGCCCAGGGCTTGCTGGAGCAACGCCGCCGCGACTACGGGATTTCCATCCAGGTGCTCGACGAAAGCGGCCAGCGCCTGGTCGACGGCACCTACCTGCCGCGCCCCCGCCACCGCCCGCCGCGCACCAGCGACCGCAACCTGCCGCGCTTCCCCTGGCGCCAACTGAGCCAGGAATACGTCAGCCCGCAGAGCAACCATACCTATCTGTTCATCTAC…	ATGCGTTCACTCTTCTGGCGAATCCTCGCCGCCTTCTGGCTGGCCCTGCTGCTGGTAGCCGGGCTTTCCATCCTGCTGGGTCGCGCGCTGAACCAAGACACCTGGATCATCGCCCGCCATCCCGGCCTGAAGGATCTCGCCGAGCAGTGGACCGCCCTCTACGAAGAACAGGGCAGCTACGCGGCCCAGGGCTTGCTGGAGCAACGCCGCCGCGACTACGGGATTTCCATCCAGGTGCTCGACGAAAGCGGCCAGCGCCTGGTCGACGGCACCTACCTGCCGCGCCCCCGCCACCGCCCGCCGCGCACCAGCGACCGCAACCTGCCGCGCTTCCCCTGGCGCCAACTGAGCCAGGAATACGTCAGCCCGCAGAGCAACCATACCTATCTGTTCATCTAC…
Query_1	1	1338	NZ_FRTO01000122	Pseudomonas aeruginosa isolate 417 (contig_181)	18829	20166	1338	100.000	0	0	0	2471	ATGCGTTCACTCTTCTGGCGAATCCTCGCCGCCTTCTGGCTGGCCCTGCTGCTGGTAGCCGGGCTTTCCATCCTGCTGGGTCGCGCGCTGAACCAAGACACCTGGATCATCGCCCGCCATCCCGGCCTGAAGGATCTCGCCGAGCAGTGGACCGCCCTCTACGAAGAACAGGGCAGCTACGCGGCCCAGGGCTTGCTGGAGCAACGCCGCCGCGACTACGGGATTTCCATCCAGGTGCTCGACGAAAGCGGCCAGCGCCTGGTCGACGGCACCTACCTGCCGCGCCCCCGCCACCGCCCGCCGCGCACCAGCGACCGCAACCTGCCGCGCTTCCCCTGGCGCCAACTGAGCCAGGAATACGTCAGCCCGCAGAGCAACCATACCTATCTGTTCATCTAC…	ATGCGTTCACTCTTCTGGCGAATCCTCGCCGCCTTCTGGCTGGCCCTGCTGCTGGTAGCCGGGCTTTCCATCCTGCTGGGTCGCGCGCTGAACCAAGACACCTGGATCATCGCCCGCCATCCCGGCCTGAAGGATCTCGCCGAGCAGTGGACCGCCCTCTACGAAGAACAGGGCAGCTACGCGGCCCAGGGCTTGCTGGAGCAACGCCGCCGCGACTACGGGATTTCCATCCAGGTGCTCGACGAAAGCGGCCAGCGCCTGGTCGACGGCACCTACCTGCCGCGCCCCCGCCACCGCCCGCCGCGCACCAGCGACCGCAACCTGCCGCGCTTCCCCTGGCGCCAACTGAGCCAGGAATACGTCAGCCCGCAGAGCAACCATACCTATCTGTTCATCTAC…
Query_1	1	1338	NZ_FRJZ01000063	Pseudomonas aeruginosa isolate 163 (contig_63)	18829	20166	1338	100.000	0	0	0	2471	ATGCGTTCACTCTTCTGGCGAATCCTCGCCGCCTTCTGGCTGGCCCTGCTGCTGGTAGCCGGGCTTTCCATCCTGCTGGGTCGCGCGCTGAACCAAGACACCTGGATCATCGCCCGCCATCCCGGCCTGAAGGATCTCGCCGAGCAGTGGACCGCCCTCTACGAAGAACAGGGCAGCTACGCGGCCCAGGGCTTGCTGGAGCAACGCCGCCGCGACTACGGGATTTCCATCCAGGTGCTCGACGAAAGCGGCCAGCGCCTGGTCGACGGCACCTACCTGCCGCGCCCCCGCCACCGCCCGCCGCGCACCAGCGACCGCAACCTGCCGCGCTTCCCCTGGCGCCAACTGAGCCAGGAATACGTCAGCCCGCAGAGCAACCATACCTATCTGTTCATCTAC…	ATGCGTTCACTCTTCTGGCGAATCCTCGCCGCCTTCTGGCTGGCCCTGCTGCTGGTAGCCGGGCTTTCCATCCTGCTGGGTCGCGCGCTGAACCAAGACACCTGGATCATCGCCCGCCATCCCGGCCTGAAGGATCTCGCCGAGCAGTGGACCGCCCTCTACGAAGAACAGGGCAGCTACGCGGCCCAGGGCTTGCTGGAGCAACGCCGCCGCGACTACGGGATTTCCATCCAGGTGCTCGACGAAAGCGGCCAGCGCCTGGTCGACGGCACCTACCTGCCGCGCCCCCGCCACCGCCCGCCGCGCACCAGCGACCGCAACCTGCCGCGCTTCCCCTGGCGCCAACTGAGCCAGGAATACGTCAGCCCGCAGAGCAACCATACCTATCTGTTCATCTAC…
Query_1	1	1338	NZ_FRQV01000001	Pseudomonas aeruginosa isolate 348 (contig_83)	18835	20172	1338	100.000	0	0	0	2471	ATGCGTTCACTCTTCTGGCGAATCCTCGCCGCCTTCTGGCTGGCCCTGCTGCTGGTAGCCGGGCTTTCCATCCTGCTGGGTCGCGCGCTGAACCAAGACACCTGGATCATCGCCCGCCATCCCGGCCTGAAGGATCTCGCCGAGCAGTGGACCGCCCTCTACGAAGAACAGGGCAGCTACGCGGCCCAGGGCTTGCTGGAGCAACGCCGCCGCGACTACGGGATTTCCATCCAGGTGCTCGACGAAAGCGGCCAGCGCCTGGTCGACGGCACCTACCTGCCGCGCCCCCGCCACCGCCCGCCGCGCACCAGCGACCGCAACCTGCCGCGCTTCCCCTGGCGCCAACTGAGCCAGGAATACGTCAGCCCGCAGAGCAACCATACCTATCTGTTCATCTAC…	ATGCGTTCACTCTTCTGGCGAATCCTCGCCGCCTTCTGGCTGGCCCTGCTGCTGGTAGCCGGGCTTTCCATCCTGCTGGGTCGCGCGCTGAACCAAGACACCTGGATCATCGCCCGCCATCCCGGCCTGAAGGATCTCGCCGAGCAGTGGACCGCCCTCTACGAAGAACAGGGCAGCTACGCGGCCCAGGGCTTGCTGGAGCAACGCCGCCGCGACTACGGGATTTCCATCCAGGTGCTCGACGAAAGCGGCCAGCGCCTGGTCGACGGCACCTACCTGCCGCGCCCCCGCCACCGCCCGCCGCGCACCAGCGACCGCAACCTGCCGCGCTTCCCCTGGCGCCAACTGAGCCAGGAATACGTCAGCCCGCAGAGCAACCATACCTATCTGTTCATCTAC…
Query_1	1	1338	NZ_FRKP01000032	Pseudomonas aeruginosa isolate 172 (contig_83)	18833	20170	1338	100.000	0	0	0	2471	ATGCGTTCACTCTTCTGGCGAATCCTCGCCGCCTTCTGGCTGGCCCTGCTGCTGGTAGCCGGGCTTTCCATCCTGCTGGGTCGCGCGCTGAACCAAGACACCTGGATCATCGCCCGCCATCCCGGCCTGAAGGATCTCGCCGAGCAGTGGACCGCCCTCTACGAAGAACAGGGCAGCTACGCGGCCCAGGGCTTGCTGGAGCAACGCCGCCGCGACTACGGGATTTCCATCCAGGTGCTCGACGAAAGCGGCCAGCGCCTGGTCGACGGCACCTACCTGCCGCGCCCCCGCCACCGCCCGCCGCGCACCAGCGACCGCAACCTGCCGCGCTTCCCCTGGCGCCAACTGAGCCAGGAATACGTCAGCCCGCAGAGCAACCATACCTATCTGTTCATCTAC…	ATGCGTTCACTCTTCTGGCGAATCCTCGCCGCCTTCTGGCTGGCCCTGCTGCTGGTAGCCGGGCTTTCCATCCTGCTGGGTCGCGCGCTGAACCAAGACACCTGGATCATCGCCCGCCATCCCGGCCTGAAGGATCTCGCCGAGCAGTGGACCGCCCTCTACGAAGAACAGGGCAGCTACGCGGCCCAGGGCTTGCTGGAGCAACGCCGCCGCGACTACGGGATTTCCATCCAGGTGCTCGACGAAAGCGGCCAGCGCCTGGTCGACGGCACCTACCTGCCGCGCCCCCGCCACCGCCCGCCGCGCACCAGCGACCGCAACCTGCCGCGCTTCCCCTGGCGCCAACTGAGCCAGGAATACGTCAGCCCGCAGAGCAACCATACCTATCTGTTCATCTAC…
Query_1	1	1338	NZ_FRQS01000014	Pseudomonas aeruginosa isolate 345 (contig_44)	18829	20166	1338	100.000	0	0	0	2471	ATGCGTTCACTCTTCTGGCGAATCCTCGCCGCCTTCTGGCTGGCCCTGCTGCTGGTAGCCGGGCTTTCCATCCTGCTGGGTCGCGCGCTGAACCAAGACACCTGGATCATCGCCCGCCATCCCGGCCTGAAGGATCTCGCCGAGCAGTGGACCGCCCTCTACGAAGAACAGGGCAGCTACGCGGCCCAGGGCTTGCTGGAGCAACGCCGCCGCGACTACGGGATTTCCATCCAGGTGCTCGACGAAAGCGGCCAGCGCCTGGTCGACGGCACCTACCTGCCGCGCCCCCGCCACCGCCCGCCGCGCACCAGCGACCGCAACCTGCCGCGCTTCCCCTGGCGCCAACTGAGCCAGGAATACGTCAGCCCGCAGAGCAACCATACCTATCTGTTCATCTAC…	ATGCGTTCACTCTTCTGGCGAATCCTCGCCGCCTTCTGGCTGGCCCTGCTGCTGGTAGCCGGGCTTTCCATCCTGCTGGGTCGCGCGCTGAACCAAGACACCTGGATCATCGCCCGCCATCCCGGCCTGAAGGATCTCGCCGAGCAGTGGACCGCCCTCTACGAAGAACAGGGCAGCTACGCGGCCCAGGGCTTGCTGGAGCAACGCCGCCGCGACTACGGGATTTCCATCCAGGTGCTCGACGAAAGCGGCCAGCGCCTGGTCGACGGCACCTACCTGCCGCGCCCCCGCCACCGCCCGCCGCGCACCAGCGACCGCAACCTGCCGCGCTTCCCCTGGCGCCAACTGAGCCAGGAATACGTCAGCCCGCAGAGCAACCATACCTATCTGTTCATCTAC…
Query_1	1	1338	NZ_FRKN01000019	Pseudomonas aeruginosa isolate 171 (contig_127)	18827	20164	1338	100.000	0	0	0	2471	ATGCGTTCACTCTTCTGGCGAATCCTCGCCGCCTTCTGGCTGGCCCTGCTGCTGGTAGCCGGGCTTTCCATCCTGCTGGGTCGCGCGCTGAACCAAGACACCTGGATCATCGCCCGCCATCCCGGCCTGAAGGATCTCGCCGAGCAGTGGACCGCCCTCTACGAAGAACAGGGCAGCTACGCGGCCCAGGGCTTGCTGGAGCAACGCCGCCGCGACTACGGGATTTCCATCCAGGTGCTCGACGAAAGCGGCCAGCGCCTGGTCGACGGCACCTACCTGCCGCGCCCCCGCCACCGCCCGCCGCGCACCAGCGACCGCAACCTGCCGCGCTTCCCCTGGCGCCAACTGAGCCAGGAATACGTCAGCCCGCAGAGCAACCATACCTATCTGTTCATCTAC…	ATGCGTTCACTCTTCTGGCGAATCCTCGCCGCCTTCTGGCTGGCCCTGCTGCTGGTAGCCGGGCTTTCCATCCTGCTGGGTCGCGCGCTGAACCAAGACACCTGGATCATCGCCCGCCATCCCGGCCTGAAGGATCTCGCCGAGCAGTGGACCGCCCTCTACGAAGAACAGGGCAGCTACGCGGCCCAGGGCTTGCTGGAGCAACGCCGCCGCGACTACGGGATTTCCATCCAGGTGCTCGACGAAAGCGGCCAGCGCCTGGTCGACGGCACCTACCTGCCGCGCCCCCGCCACCGCCCGCCGCGCACCAGCGACCGCAACCTGCCGCGCTTCCCCTGGCGCCAACTGAGCCAGGAATACGTCAGCCCGCAGAGCAACCATACCTATCTGTTCATCTAC…
Query_1	1	1338	NZ_FRJR01000074	Pseudomonas aeruginosa isolate 161 (contig_109)	15214	13877	1338	100.000	0	0	0	2471	ATGCGTTCACTCTTCTGGCGAATCCTCGCCGCCTTCTGGCTGGCCCTGCTGCTGGTAGCCGGGCTTTCCATCCTGCTGGGTCGCGCGCTGAACCAAGACACCTGGATCATCGCCCGCCATCCCGGCCTGAAGGATCTCGCCGAGCAGTGGACCGCCCTCTACGAAGAACAGGGCAGCTACGCGGCCCAGGGCTTGCTGGAGCAACGCCGCCGCGACTACGGGATTTCCATCCAGGTGCTCGACGAAAGCGGCCAGCGCCTGGTCGACGGCACCTACCTGCCGCGCCCCCGCCACCGCCCGCCGCGCACCAGCGACCGCAACCTGCCGCGCTTCCCCTGGCGCCAACTGAGCCAGGAATACGTCAGCCCGCAGAGCAACCATACCTATCTGTTCATCTAC…	ATGCGTTCACTCTTCTGGCGAATCCTCGCCGCCTTCTGGCTGGCCCTGCTGCTGGTAGCCGGGCTTTCCATCCTGCTGGGTCGCGCGCTGAACCAAGACACCTGGATCATCGCCCGCCATCCCGGCCTGAAGGATCTCGCCGAGCAGTGGACCGCCCTCTACGAAGAACAGGGCAGCTACGCGGCCCAGGGCTTGCTGGAGCAACGCCGCCGCGACTACGGGATTTCCATCCAGGTGCTCGACGAAAGCGGCCAGCGCCTGGTCGACGGCACCTACCTGCCGCGCCCCCGCCACCGCCCGCCGCGCACCAGCGACCGCAACCTGCCGCGCTTCCCCTGGCGCCAACTGAGCCAGGAATACGTCAGCCCGCAGAGCAACCATACCTATCTGTTCATCTAC…
Query_1	1	1338	NZ_FRKK01000011	Pseudomonas aeruginosa isolate 169 (contig_83)	2926	1589	1338	100.000	0	0	0	2471	ATGCGTTCACTCTTCTGGCGAATCCTCGCCGCCTTCTGGCTGGCCCTGCTGCTGGTAGCCGGGCTTTCCATCCTGCTGGGTCGCGCGCTGAACCAAGACACCTGGATCATCGCCCGCCATCCCGGCCTGAAGGATCTCGCCGAGCAGTGGACCGCCCTCTACGAAGAACAGGGCAGCTACGCGGCCCAGGGCTTGCTGGAGCAACGCCGCCGCGACTACGGGATTTCCATCCAGGTGCTCGACGAAAGCGGCCAGCGCCTGGTCGACGGCACCTACCTGCCGCGCCCCCGCCACCGCCCGCCGCGCACCAGCGACCGCAACCTGCCGCGCTTCCCCTGGCGCCAACTGAGCCAGGAATACGTCAGCCCGCAGAGCAACCATACCTATCTGTTCATCTAC…	ATGCGTTCACTCTTCTGGCGAATCCTCGCCGCCTTCTGGCTGGCCCTGCTGCTGGTAGCCGGGCTTTCCATCCTGCTGGGTCGCGCGCTGAACCAAGACACCTGGATCATCGCCCGCCATCCCGGCCTGAAGGATCTCGCCGAGCAGTGGACCGCCCTCTACGAAGAACAGGGCAGCTACGCGGCCCAGGGCTTGCTGGAGCAACGCCGCCGCGACTACGGGATTTCCATCCAGGTGCTCGACGAAAGCGGCCAGCGCCTGGTCGACGGCACCTACCTGCCGCGCCCCCGCCACCGCCCGCCGCGCACCAGCGACCGCAACCTGCCGCGCTTCCCCTGGCGCCAACTGAGCCAGGAATACGTCAGCCCGCAGAGCAACCATACCTATCTGTTCATCTAC…
Query_1	1	1338	NZ_FRJN01000005	Pseudomonas aeruginosa isolate 158 (contig_54)	18831	20168	1338	100.000	0	0	0	2471	ATGCGTTCACTCTTCTGGCGAATCCTCGCCGCCTTCTGGCTGGCCCTGCTGCTGGTAGCCGGGCTTTCCATCCTGCTGGGTCGCGCGCTGAACCAAGACACCTGGATCATCGCCCGCCATCCCGGCCTGAAGGATCTCGCCGAGCAGTGGACCGCCCTCTACGAAGAACAGGGCAGCTACGCGGCCCAGGGCTTGCTGGAGCAACGCCGCCGCGACTACGGGATTTCCATCCAGGTGCTCGACGAAAGCGGCCAGCGCCTGGTCGACGGCACCTACCTGCCGCGCCCCCGCCACCGCCCGCCGCGCACCAGCGACCGCAACCTGCCGCGCTTCCCCTGGCGCCAACTGAGCCAGGAATACGTCAGCCCGCAGAGCAACCATACCTATCTGTTCATCTAC…	ATGCGTTCACTCTTCTGGCGAATCCTCGCCGCCTTCTGGCTGGCCCTGCTGCTGGTAGCCGGGCTTTCCATCCTGCTGGGTCGCGCGCTGAACCAAGACACCTGGATCATCGCCCGCCATCCCGGCCTGAAGGATCTCGCCGAGCAGTGGACCGCCCTCTACGAAGAACAGGGCAGCTACGCGGCCCAGGGCTTGCTGGAGCAACGCCGCCGCGACTACGGGATTTCCATCCAGGTGCTCGACGAAAGCGGCCAGCGCCTGGTCGACGGCACCTACCTGCCGCGCCCCCGCCACCGCCCGCCGCGCACCAGCGACCGCAACCTGCCGCGCTTCCCCTGGCGCCAACTGAGCCAGGAATACGTCAGCCCGCAGAGCAACCATACCTATCTGTTCATCTAC…
Query_1	1	1338	NZ_FRJS01000117	Pseudomonas aeruginosa isolate 153 (contig_178)	875	2212	1338	100.000	0	0	0	2471	ATGCGTTCACTCTTCTGGCGAATCCTCGCCGCCTTCTGGCTGGCCCTGCTGCTGGTAGCCGGGCTTTCCATCCTGCTGGGTCGCGCGCTGAACCAAGACACCTGGATCATCGCCCGCCATCCCGGCCTGAAGGATCTCGCCGAGCAGTGGACCGCCCTCTACGAAGAACAGGGCAGCTACGCGGCCCAGGGCTTGCTGGAGCAACGCCGCCGCGACTACGGGATTTCCATCCAGGTGCTCGACGAAAGCGGCCAGCGCCTGGTCGACGGCACCTACCTGCCGCGCCCCCGCCACCGCCCGCCGCGCACCAGCGACCGCAACCTGCCGCGCTTCCCCTGGCGCCAACTGAGCCAGGAATACGTCAGCCCGCAGAGCAACCATACCTATCTGTTCATCTAC…	ATGCGTTCACTCTTCTGGCGAATCCTCGCCGCCTTCTGGCTGGCCCTGCTGCTGGTAGCCGGGCTTTCCATCCTGCTGGGTCGCGCGCTGAACCAAGACACCTGGATCATCGCCCGCCATCCCGGCCTGAAGGATCTCGCCGAGCAGTGGACCGCCCTCTACGAAGAACAGGGCAGCTACGCGGCCCAGGGCTTGCTGGAGCAACGCCGCCGCGACTACGGGATTTCCATCCAGGTGCTCGACGAAAGCGGCCAGCGCCTGGTCGACGGCACCTACCTGCCGCGCCCCCGCCACCGCCCGCCGCGCACCAGCGACCGCAACCTGCCGCGCTTCCCCTGGCGCCAACTGAGCCAGGAATACGTCAGCCCGCAGAGCAACCATACCTATCTGTTCATCTAC…
Query_1	1	1338	NZ_FRJT01000006	Pseudomonas aeruginosa isolate 159 (contig_104)	18827	20164	1338	100.000	0	0	0	2471	ATGCGTTCACTCTTCTGGCGAATCCTCGCCGCCTTCTGGCTGGCCCTGCTGCTGGTAGCCGGGCTTTCCATCCTGCTGGGTCGCGCGCTGAACCAAGACACCTGGATCATCGCCCGCCATCCCGGCCTGAAGGATCTCGCCGAGCAGTGGACCGCCCTCTACGAAGAACAGGGCAGCTACGCGGCCCAGGGCTTGCTGGAGCAACGCCGCCGCGACTACGGGATTTCCATCCAGGTGCTCGACGAAAGCGGCCAGCGCCTGGTCGACGGCACCTACCTGCCGCGCCCCCGCCACCGCCCGCCGCGCACCAGCGACCGCAACCTGCCGCGCTTCCCCTGGCGCCAACTGAGCCAGGAATACGTCAGCCCGCAGAGCAACCATACCTATCTGTTCATCTAC…	ATGCGTTCACTCTTCTGGCGAATCCTCGCCGCCTTCTGGCTGGCCCTGCTGCTGGTAGCCGGGCTTTCCATCCTGCTGGGTCGCGCGCTGAACCAAGACACCTGGATCATCGCCCGCCATCCCGGCCTGAAGGATCTCGCCGAGCAGTGGACCGCCCTCTACGAAGAACAGGGCAGCTACGCGGCCCAGGGCTTGCTGGAGCAACGCCGCCGCGACTACGGGATTTCCATCCAGGTGCTCGACGAAAGCGGCCAGCGCCTGGTCGACGGCACCTACCTGCCGCGCCCCCGCCACCGCCCGCCGCGCACCAGCGACCGCAACCTGCCGCGCTTCCCCTGGCGCCAACTGAGCCAGGAATACGTCAGCCCGCAGAGCAACCATACCTATCTGTTCATCTAC…
Query_1	1	1338	NZ_MWIE01000120	Pseudomonas aeruginosa COPD2a (Contig120)	15617	16954	1338	100.000	0	0	0	2471	ATGCGTTCACTCTTCTGGCGAATCCTCGCCGCCTTCTGGCTGGCCCTGCTGCTGGTAGCCGGGCTTTCCATCCTGCTGGGTCGCGCGCTGAACCAAGACACCTGGATCATCGCCCGCCATCCCGGCCTGAAGGATCTCGCCGAGCAGTGGACCGCCCTCTACGAAGAACAGGGCAGCTACGCGGCCCAGGGCTTGCTGGAGCAACGCCGCCGCGACTACGGGATTTCCATCCAGGTGCTCGACGAAAGCGGCCAGCGCCTGGTCGACGGCACCTACCTGCCGCGCCCCCGCCACCGCCCGCCGCGCACCAGCGACCGCAACCTGCCGCGCTTCCCCTGGCGCCAACTGAGCCAGGAATACGTCAGCCCGCAGAGCAACCATACCTATCTGTTCATCTAC…	ATGCGTTCACTCTTCTGGCGAATCCTCGCCGCCTTCTGGCTGGCCCTGCTGCTGGTAGCCGGGCTTTCCATCCTGCTGGGTCGCGCGCTGAACCAAGACACCTGGATCATCGCCCGCCATCCCGGCCTGAAGGATCTCGCCGAGCAGTGGACCGCCCTCTACGAAGAACAGGGCAGCTACGCGGCCCAGGGCTTGCTGGAGCAACGCCGCCGCGACTACGGGATTTCCATCCAGGTGCTCGACGAAAGCGGCCAGCGCCTGGTCGACGGCACCTACCTGCCGCGCCCCCGCCACCGCCCGCCGCGCACCAGCGACCGCAACCTGCCGCGCTTCCCCTGGCGCCAACTGAGCCAGGAATACGTCAGCCCGCAGAGCAACCATACCTATCTGTTCATCTAC…
Query_1	1	1338	NZ_FRQM01000032	Pseudomonas aeruginosa isolate 338 (contig_42)	18833	20170	1338	100.000	0	0	0	2471	ATGCGTTCACTCTTCTGGCGAATCCTCGCCGCCTTCTGGCTGGCCCTGCTGCTGGTAGCCGGGCTTTCCATCCTGCTGGGTCGCGCGCTGAACCAAGACACCTGGATCATCGCCCGCCATCCCGGCCTGAAGGATCTCGCCGAGCAGTGGACCGCCCTCTACGAAGAACAGGGCAGCTACGCGGCCCAGGGCTTGCTGGAGCAACGCCGCCGCGACTACGGGATTTCCATCCAGGTGCTCGACGAAAGCGGCCAGCGCCTGGTCGACGGCACCTACCTGCCGCGCCCCCGCCACCGCCCGCCGCGCACCAGCGACCGCAACCTGCCGCGCTTCCCCTGGCGCCAACTGAGCCAGGAATACGTCAGCCCGCAGAGCAACCATACCTATCTGTTCATCTAC…	ATGCGTTCACTCTTCTGGCGAATCCTCGCCGCCTTCTGGCTGGCCCTGCTGCTGGTAGCCGGGCTTTCCATCCTGCTGGGTCGCGCGCTGAACCAAGACACCTGGATCATCGCCCGCCATCCCGGCCTGAAGGATCTCGCCGAGCAGTGGACCGCCCTCTACGAAGAACAGGGCAGCTACGCGGCCCAGGGCTTGCTGGAGCAACGCCGCCGCGACTACGGGATTTCCATCCAGGTGCTCGACGAAAGCGGCCAGCGCCTGGTCGACGGCACCTACCTGCCGCGCCCCCGCCACCGCCCGCCGCGCACCAGCGACCGCAACCTGCCGCGCTTCCCCTGGCGCCAACTGAGCCAGGAATACGTCAGCCCGCAGAGCAACCATACCTATCTGTTCATCTAC…
Query_1	1	1338	NZ_FRUS01000049	Pseudomonas aeruginosa isolate 149.1 (contig_42)	1460	123	1338	100.000	0	0	0	2471	ATGCGTTCACTCTTCTGGCGAATCCTCGCCGCCTTCTGGCTGGCCCTGCTGCTGGTAGCCGGGCTTTCCATCCTGCTGGGTCGCGCGCTGAACCAAGACACCTGGATCATCGCCCGCCATCCCGGCCTGAAGGATCTCGCCGAGCAGTGGACCGCCCTCTACGAAGAACAGGGCAGCTACGCGGCCCAGGGCTTGCTGGAGCAACGCCGCCGCGACTACGGGATTTCCATCCAGGTGCTCGACGAAAGCGGCCAGCGCCTGGTCGACGGCACCTACCTGCCGCGCCCCCGCCACCGCCCGCCGCGCACCAGCGACCGCAACCTGCCGCGCTTCCCCTGGCGCCAACTGAGCCAGGAATACGTCAGCCCGCAGAGCAACCATACCTATCTGTTCATCTAC…	ATGCGTTCACTCTTCTGGCGAATCCTCGCCGCCTTCTGGCTGGCCCTGCTGCTGGTAGCCGGGCTTTCCATCCTGCTGGGTCGCGCGCTGAACCAAGACACCTGGATCATCGCCCGCCATCCCGGCCTGAAGGATCTCGCCGAGCAGTGGACCGCCCTCTACGAAGAACAGGGCAGCTACGCGGCCCAGGGCTTGCTGGAGCAACGCCGCCGCGACTACGGGATTTCCATCCAGGTGCTCGACGAAAGCGGCCAGCGCCTGGTCGACGGCACCTACCTGCCGCGCCCCCGCCACCGCCCGCCGCGCACCAGCGACCGCAACCTGCCGCGCTTCCCCTGGCGCCAACTGAGCCAGGAATACGTCAGCCCGCAGAGCAACCATACCTATCTGTTCATCTAC…
Query_1	1	1338	NZ_FRKF01000088	Pseudomonas aeruginosa isolate 167 (contig_75)	18827	20164	1338	100.000	0	0	0	2471	ATGCGTTCACTCTTCTGGCGAATCCTCGCCGCCTTCTGGCTGGCCCTGCTGCTGGTAGCCGGGCTTTCCATCCTGCTGGGTCGCGCGCTGAACCAAGACACCTGGATCATCGCCCGCCATCCCGGCCTGAAGGATCTCGCCGAGCAGTGGACCGCCCTCTACGAAGAACAGGGCAGCTACGCGGCCCAGGGCTTGCTGGAGCAACGCCGCCGCGACTACGGGATTTCCATCCAGGTGCTCGACGAAAGCGGCCAGCGCCTGGTCGACGGCACCTACCTGCCGCGCCCCCGCCACCGCCCGCCGCGCACCAGCGACCGCAACCTGCCGCGCTTCCCCTGGCGCCAACTGAGCCAGGAATACGTCAGCCCGCAGAGCAACCATACCTATCTGTTCATCTAC…	ATGCGTTCACTCTTCTGGCGAATCCTCGCCGCCTTCTGGCTGGCCCTGCTGCTGGTAGCCGGGCTTTCCATCCTGCTGGGTCGCGCGCTGAACCAAGACACCTGGATCATCGCCCGCCATCCCGGCCTGAAGGATCTCGCCGAGCAGTGGACCGCCCTCTACGAAGAACAGGGCAGCTACGCGGCCCAGGGCTTGCTGGAGCAACGCCGCCGCGACTACGGGATTTCCATCCAGGTGCTCGACGAAAGCGGCCAGCGCCTGGTCGACGGCACCTACCTGCCGCGCCCCCGCCACCGCCCGCCGCGCACCAGCGACCGCAACCTGCCGCGCTTCCCCTGGCGCCAACTGAGCCAGGAATACGTCAGCCCGCAGAGCAACCATACCTATCTGTTCATCTAC…
Query_1	1	1338	NZ_FRJM01000040	Pseudomonas aeruginosa isolate 156 (contig_34)	18823	20160	1338	100.000	0	0	0	2471	ATGCGTTCACTCTTCTGGCGAATCCTCGCCGCCTTCTGGCTGGCCCTGCTGCTGGTAGCCGGGCTTTCCATCCTGCTGGGTCGCGCGCTGAACCAAGACACCTGGATCATCGCCCGCCATCCCGGCCTGAAGGATCTCGCCGAGCAGTGGACCGCCCTCTACGAAGAACAGGGCAGCTACGCGGCCCAGGGCTTGCTGGAGCAACGCCGCCGCGACTACGGGATTTCCATCCAGGTGCTCGACGAAAGCGGCCAGCGCCTGGTCGACGGCACCTACCTGCCGCGCCCCCGCCACCGCCCGCCGCGCACCAGCGACCGCAACCTGCCGCGCTTCCCCTGGCGCCAACTGAGCCAGGAATACGTCAGCCCGCAGAGCAACCATACCTATCTGTTCATCTAC…	ATGCGTTCACTCTTCTGGCGAATCCTCGCCGCCTTCTGGCTGGCCCTGCTGCTGGTAGCCGGGCTTTCCATCCTGCTGGGTCGCGCGCTGAACCAAGACACCTGGATCATCGCCCGCCATCCCGGCCTGAAGGATCTCGCCGAGCAGTGGACCGCCCTCTACGAAGAACAGGGCAGCTACGCGGCCCAGGGCTTGCTGGAGCAACGCCGCCGCGACTACGGGATTTCCATCCAGGTGCTCGACGAAAGCGGCCAGCGCCTGGTCGACGGCACCTACCTGCCGCGCCCCCGCCACCGCCCGCCGCGCACCAGCGACCGCAACCTGCCGCGCTTCCCCTGGCGCCAACTGAGCCAGGAATACGTCAGCCCGCAGAGCAACCATACCTATCTGTTCATCTAC…
Query_1	1	1338	NZ_FRTJ01000072	Pseudomonas aeruginosa isolate 416 (contig_128)	18967	20304	1338	100.000	0	0	0	2471	ATGCGTTCACTCTTCTGGCGAATCCTCGCCGCCTTCTGGCTGGCCCTGCTGCTGGTAGCCGGGCTTTCCATCCTGCTGGGTCGCGCGCTGAACCAAGACACCTGGATCATCGCCCGCCATCCCGGCCTGAAGGATCTCGCCGAGCAGTGGACCGCCCTCTACGAAGAACAGGGCAGCTACGCGGCCCAGGGCTTGCTGGAGCAACGCCGCCGCGACTACGGGATTTCCATCCAGGTGCTCGACGAAAGCGGCCAGCGCCTGGTCGACGGCACCTACCTGCCGCGCCCCCGCCACCGCCCGCCGCGCACCAGCGACCGCAACCTGCCGCGCTTCCCCTGGCGCCAACTGAGCCAGGAATACGTCAGCCCGCAGAGCAACCATACCTATCTGTTCATCTAC…	ATGCGTTCACTCTTCTGGCGAATCCTCGCCGCCTTCTGGCTGGCCCTGCTGCTGGTAGCCGGGCTTTCCATCCTGCTGGGTCGCGCGCTGAACCAAGACACCTGGATCATCGCCCGCCATCCCGGCCTGAAGGATCTCGCCGAGCAGTGGACCGCCCTCTACGAAGAACAGGGCAGCTACGCGGCCCAGGGCTTGCTGGAGCAACGCCGCCGCGACTACGGGATTTCCATCCAGGTGCTCGACGAAAGCGGCCAGCGCCTGGTCGACGGCACCTACCTGCCGCGCCCCCGCCACCGCCCGCCGCGCACCAGCGACCGCAACCTGCCGCGCTTCCCCTGGCGCCAACTGAGCCAGGAATACGTCAGCCCGCAGAGCAACCATACCTATCTGTTCATCTAC…
Query_1	1	1338	NZ_FRJG01000038	Pseudomonas aeruginosa isolate 149 (contig_105)	15208	13871	1338	100.000	0	0	0	2471	ATGCGTTCACTCTTCTGGCGAATCCTCGCCGCCTTCTGGCTGGCCCTGCTGCTGGTAGCCGGGCTTTCCATCCTGCTGGGTCGCGCGCTGAACCAAGACACCTGGATCATCGCCCGCCATCCCGGCCTGAAGGATCTCGCCGAGCAGTGGACCGCCCTCTACGAAGAACAGGGCAGCTACGCGGCCCAGGGCTTGCTGGAGCAACGCCGCCGCGACTACGGGATTTCCATCCAGGTGCTCGACGAAAGCGGCCAGCGCCTGGTCGACGGCACCTACCTGCCGCGCCCCCGCCACCGCCCGCCGCGCACCAGCGACCGCAACCTGCCGCGCTTCCCCTGGCGCCAACTGAGCCAGGAATACGTCAGCCCGCAGAGCAACCATACCTATCTGTTCATCTAC…	ATGCGTTCACTCTTCTGGCGAATCCTCGCCGCCTTCTGGCTGGCCCTGCTGCTGGTAGCCGGGCTTTCCATCCTGCTGGGTCGCGCGCTGAACCAAGACACCTGGATCATCGCCCGCCATCCCGGCCTGAAGGATCTCGCCGAGCAGTGGACCGCCCTCTACGAAGAACAGGGCAGCTACGCGGCCCAGGGCTTGCTGGAGCAACGCCGCCGCGACTACGGGATTTCCATCCAGGTGCTCGACGAAAGCGGCCAGCGCCTGGTCGACGGCACCTACCTGCCGCGCCCCCGCCACCGCCCGCCGCGCACCAGCGACCGCAACCTGCCGCGCTTCCCCTGGCGCCAACTGAGCCAGGAATACGTCAGCCCGCAGAGCAACCATACCTATCTGTTCATCTAC…
Query_1	1	1338	NZ_FRKQ01000046	Pseudomonas aeruginosa isolate 170 (contig_88)	54261	52924	1338	100.000	0	0	0	2471	ATGCGTTCACTCTTCTGGCGAATCCTCGCCGCCTTCTGGCTGGCCCTGCTGCTGGTAGCCGGGCTTTCCATCCTGCTGGGTCGCGCGCTGAACCAAGACACCTGGATCATCGCCCGCCATCCCGGCCTGAAGGATCTCGCCGAGCAGTGGACCGCCCTCTACGAAGAACAGGGCAGCTACGCGGCCCAGGGCTTGCTGGAGCAACGCCGCCGCGACTACGGGATTTCCATCCAGGTGCTCGACGAAAGCGGCCAGCGCCTGGTCGACGGCACCTACCTGCCGCGCCCCCGCCACCGCCCGCCGCGCACCAGCGACCGCAACCTGCCGCGCTTCCCCTGGCGCCAACTGAGCCAGGAATACGTCAGCCCGCAGAGCAACCATACCTATCTGTTCATCTAC…	ATGCGTTCACTCTTCTGGCGAATCCTCGCCGCCTTCTGGCTGGCCCTGCTGCTGGTAGCCGGGCTTTCCATCCTGCTGGGTCGCGCGCTGAACCAAGACACCTGGATCATCGCCCGCCATCCCGGCCTGAAGGATCTCGCCGAGCAGTGGACCGCCCTCTACGAAGAACAGGGCAGCTACGCGGCCCAGGGCTTGCTGGAGCAACGCCGCCGCGACTACGGGATTTCCATCCAGGTGCTCGACGAAAGCGGCCAGCGCCTGGTCGACGGCACCTACCTGCCGCGCCCCCGCCACCGCCCGCCGCGCACCAGCGACCGCAACCTGCCGCGCTTCCCCTGGCGCCAACTGAGCCAGGAATACGTCAGCCCGCAGAGCAACCATACCTATCTGTTCATCTAC…
Query_1	1	1338	NZ_FRJY01000010	Pseudomonas aeruginosa isolate 162 (contig_73)	876	2213	1338	100.000	0	0	0	2471	ATGCGTTCACTCTTCTGGCGAATCCTCGCCGCCTTCTGGCTGGCCCTGCTGCTGGTAGCCGGGCTTTCCATCCTGCTGGGTCGCGCGCTGAACCAAGACACCTGGATCATCGCCCGCCATCCCGGCCTGAAGGATCTCGCCGAGCAGTGGACCGCCCTCTACGAAGAACAGGGCAGCTACGCGGCCCAGGGCTTGCTGGAGCAACGCCGCCGCGACTACGGGATTTCCATCCAGGTGCTCGACGAAAGCGGCCAGCGCCTGGTCGACGGCACCTACCTGCCGCGCCCCCGCCACCGCCCGCCGCGCACCAGCGACCGCAACCTGCCGCGCTTCCCCTGGCGCCAACTGAGCCAGGAATACGTCAGCCCGCAGAGCAACCATACCTATCTGTTCATCTAC…	ATGCGTTCACTCTTCTGGCGAATCCTCGCCGCCTTCTGGCTGGCCCTGCTGCTGGTAGCCGGGCTTTCCATCCTGCTGGGTCGCGCGCTGAACCAAGACACCTGGATCATCGCCCGCCATCCCGGCCTGAAGGATCTCGCCGAGCAGTGGACCGCCCTCTACGAAGAACAGGGCAGCTACGCGGCCCAGGGCTTGCTGGAGCAACGCCGCCGCGACTACGGGATTTCCATCCAGGTGCTCGACGAAAGCGGCCAGCGCCTGGTCGACGGCACCTACCTGCCGCGCCCCCGCCACCGCCCGCCGCGCACCAGCGACCGCAACCTGCCGCGCTTCCCCTGGCGCCAACTGAGCCAGGAATACGTCAGCCCGCAGAGCAACCATACCTATCTGTTCATCTAC…
Query_1	1	1338	NZ_MPVE01000084	Pseudomonas aeruginosa CL232 (contig_84)	19092	20429	1338	100.000	0	0	0	2471	ATGCGTTCACTCTTCTGGCGAATCCTCGCCGCCTTCTGGCTGGCCCTGCTGCTGGTAGCCGGGCTTTCCATCCTGCTGGGTCGCGCGCTGAACCAAGACACCTGGATCATCGCCCGCCATCCCGGCCTGAAGGATCTCGCCGAGCAGTGGACCGCCCTCTACGAAGAACAGGGCAGCTACGCGGCCCAGGGCTTGCTGGAGCAACGCCGCCGCGACTACGGGATTTCCATCCAGGTGCTCGACGAAAGCGGCCAGCGCCTGGTCGACGGCACCTACCTGCCGCGCCCCCGCCACCGCCCGCCGCGCACCAGCGACCGCAACCTGCCGCGCTTCCCCTGGCGCCAACTGAGCCAGGAATACGTCAGCCCGCAGAGCAACCATACCTATCTGTTCATCTAC…	ATGCGTTCACTCTTCTGGCGAATCCTCGCCGCCTTCTGGCTGGCCCTGCTGCTGGTAGCCGGGCTTTCCATCCTGCTGGGTCGCGCGCTGAACCAAGACACCTGGATCATCGCCCGCCATCCCGGCCTGAAGGATCTCGCCGAGCAGTGGACCGCCCTCTACGAAGAACAGGGCAGCTACGCGGCCCAGGGCTTGCTGGAGCAACGCCGCCGCGACTACGGGATTTCCATCCAGGTGCTCGACGAAAGCGGCCAGCGCCTGGTCGACGGCACCTACCTGCCGCGCCCCCGCCACCGCCCGCCGCGCACCAGCGACCGCAACCTGCCGCGCTTCCCCTGGCGCCAACTGAGCCAGGAATACGTCAGCCCGCAGAGCAACCATACCTATCTGTTCATCTAC…
Query_1	1	1338	NZ_FRJJ01000070	Pseudomonas aeruginosa isolate 151 (contig_34)	18833	20170	1338	100.000	0	0	0	2471	ATGCGTTCACTCTTCTGGCGAATCCTCGCCGCCTTCTGGCTGGCCCTGCTGCTGGTAGCCGGGCTTTCCATCCTGCTGGGTCGCGCGCTGAACCAAGACACCTGGATCATCGCCCGCCATCCCGGCCTGAAGGATCTCGCCGAGCAGTGGACCGCCCTCTACGAAGAACAGGGCAGCTACGCGGCCCAGGGCTTGCTGGAGCAACGCCGCCGCGACTACGGGATTTCCATCCAGGTGCTCGACGAAAGCGGCCAGCGCCTGGTCGACGGCACCTACCTGCCGCGCCCCCGCCACCGCCCGCCGCGCACCAGCGACCGCAACCTGCCGCGCTTCCCCTGGCGCCAACTGAGCCAGGAATACGTCAGCCCGCAGAGCAACCATACCTATCTGTTCATCTAC…	ATGCGTTCACTCTTCTGGCGAATCCTCGCCGCCTTCTGGCTGGCCCTGCTGCTGGTAGCCGGGCTTTCCATCCTGCTGGGTCGCGCGCTGAACCAAGACACCTGGATCATCGCCCGCCATCCCGGCCTGAAGGATCTCGCCGAGCAGTGGACCGCCCTCTACGAAGAACAGGGCAGCTACGCGGCCCAGGGCTTGCTGGAGCAACGCCGCCGCGACTACGGGATTTCCATCCAGGTGCTCGACGAAAGCGGCCAGCGCCTGGTCGACGGCACCTACCTGCCGCGCCCCCGCCACCGCCCGCCGCGCACCAGCGACCGCAACCTGCCGCGCTTCCCCTGGCGCCAACTGAGCCAGGAATACGTCAGCCCGCAGAGCAACCATACCTATCTGTTCATCTAC…
Query_1	1	1338	NZ_FRQT01000049	Pseudomonas aeruginosa isolate 346 (contig_34)	18839	20176	1338	100.000	0	0	0	2471	ATGCGTTCACTCTTCTGGCGAATCCTCGCCGCCTTCTGGCTGGCCCTGCTGCTGGTAGCCGGGCTTTCCATCCTGCTGGGTCGCGCGCTGAACCAAGACACCTGGATCATCGCCCGCCATCCCGGCCTGAAGGATCTCGCCGAGCAGTGGACCGCCCTCTACGAAGAACAGGGCAGCTACGCGGCCCAGGGCTTGCTGGAGCAACGCCGCCGCGACTACGGGATTTCCATCCAGGTGCTCGACGAAAGCGGCCAGCGCCTGGTCGACGGCACCTACCTGCCGCGCCCCCGCCACCGCCCGCCGCGCACCAGCGACCGCAACCTGCCGCGCTTCCCCTGGCGCCAACTGAGCCAGGAATACGTCAGCCCGCAGAGCAACCATACCTATCTGTTCATCTAC…	ATGCGTTCACTCTTCTGGCGAATCCTCGCCGCCTTCTGGCTGGCCCTGCTGCTGGTAGCCGGGCTTTCCATCCTGCTGGGTCGCGCGCTGAACCAAGACACCTGGATCATCGCCCGCCATCCCGGCCTGAAGGATCTCGCCGAGCAGTGGACCGCCCTCTACGAAGAACAGGGCAGCTACGCGGCCCAGGGCTTGCTGGAGCAACGCCGCCGCGACTACGGGATTTCCATCCAGGTGCTCGACGAAAGCGGCCAGCGCCTGGTCGACGGCACCTACCTGCCGCGCCCCCGCCACCGCCCGCCGCGCACCAGCGACCGCAACCTGCCGCGCTTCCCCTGGCGCCAACTGAGCCAGGAATACGTCAGCCCGCAGAGCAACCATACCTATCTGTTCATCTAC…
Query_1	1	1338	NZ_FRTM01000137	Pseudomonas aeruginosa isolate 415 (contig_438)	18829	20166	1338	100.000	0	0	0	2471	ATGCGTTCACTCTTCTGGCGAATCCTCGCCGCCTTCTGGCTGGCCCTGCTGCTGGTAGCCGGGCTTTCCATCCTGCTGGGTCGCGCGCTGAACCAAGACACCTGGATCATCGCCCGCCATCCCGGCCTGAAGGATCTCGCCGAGCAGTGGACCGCCCTCTACGAAGAACAGGGCAGCTACGCGGCCCAGGGCTTGCTGGAGCAACGCCGCCGCGACTACGGGATTTCCATCCAGGTGCTCGACGAAAGCGGCCAGCGCCTGGTCGACGGCACCTACCTGCCGCGCCCCCGCCACCGCCCGCCGCGCACCAGCGACCGCAACCTGCCGCGCTTCCCCTGGCGCCAACTGAGCCAGGAATACGTCAGCCCGCAGAGCAACCATACCTATCTGTTCATCTAC…	ATGCGTTCACTCTTCTGGCGAATCCTCGCCGCCTTCTGGCTGGCCCTGCTGCTGGTAGCCGGGCTTTCCATCCTGCTGGGTCGCGCGCTGAACCAAGACACCTGGATCATCGCCCGCCATCCCGGCCTGAAGGATCTCGCCGAGCAGTGGACCGCCCTCTACGAAGAACAGGGCAGCTACGCGGCCCAGGGCTTGCTGGAGCAACGCCGCCGCGACTACGGGATTTCCATCCAGGTGCTCGACGAAAGCGGCCAGCGCCTGGTCGACGGCACCTACCTGCCGCGCCCCCGCCACCGCCCGCCGCGCACCAGCGACCGCAACCTGCCGCGCTTCCCCTGGCGCCAACTGAGCCAGGAATACGTCAGCCCGCAGAGCAACCATACCTATCTGTTCATCTAC…
Query_1	1	1338	NZ_FRKG01000012	Pseudomonas aeruginosa isolate 168 (contig_43)	18823	20160	1338	100.000	0	0	0	2471	ATGCGTTCACTCTTCTGGCGAATCCTCGCCGCCTTCTGGCTGGCCCTGCTGCTGGTAGCCGGGCTTTCCATCCTGCTGGGTCGCGCGCTGAACCAAGACACCTGGATCATCGCCCGCCATCCCGGCCTGAAGGATCTCGCCGAGCAGTGGACCGCCCTCTACGAAGAACAGGGCAGCTACGCGGCCCAGGGCTTGCTGGAGCAACGCCGCCGCGACTACGGGATTTCCATCCAGGTGCTCGACGAAAGCGGCCAGCGCCTGGTCGACGGCACCTACCTGCCGCGCCCCCGCCACCGCCCGCCGCGCACCAGCGACCGCAACCTGCCGCGCTTCCCCTGGCGCCAACTGAGCCAGGAATACGTCAGCCCGCAGAGCAACCATACCTATCTGTTCATCTAC…	ATGCGTTCACTCTTCTGGCGAATCCTCGCCGCCTTCTGGCTGGCCCTGCTGCTGGTAGCCGGGCTTTCCATCCTGCTGGGTCGCGCGCTGAACCAAGACACCTGGATCATCGCCCGCCATCCCGGCCTGAAGGATCTCGCCGAGCAGTGGACCGCCCTCTACGAAGAACAGGGCAGCTACGCGGCCCAGGGCTTGCTGGAGCAACGCCGCCGCGACTACGGGATTTCCATCCAGGTGCTCGACGAAAGCGGCCAGCGCCTGGTCGACGGCACCTACCTGCCGCGCCCCCGCCACCGCCCGCCGCGCACCAGCGACCGCAACCTGCCGCGCTTCCCCTGGCGCCAACTGAGCCAGGAATACGTCAGCCCGCAGAGCAACCATACCTATCTGTTCATCTAC…
Query_1	1	1338	NZ_FRKA01000038	Pseudomonas aeruginosa isolate 164 (contig_51)	18823	20160	1338	100.000	0	0	0	2471	ATGCGTTCACTCTTCTGGCGAATCCTCGCCGCCTTCTGGCTGGCCCTGCTGCTGGTAGCCGGGCTTTCCATCCTGCTGGGTCGCGCGCTGAACCAAGACACCTGGATCATCGCCCGCCATCCCGGCCTGAAGGATCTCGCCGAGCAGTGGACCGCCCTCTACGAAGAACAGGGCAGCTACGCGGCCCAGGGCTTGCTGGAGCAACGCCGCCGCGACTACGGGATTTCCATCCAGGTGCTCGACGAAAGCGGCCAGCGCCTGGTCGACGGCACCTACCTGCCGCGCCCCCGCCACCGCCCGCCGCGCACCAGCGACCGCAACCTGCCGCGCTTCCCCTGGCGCCAACTGAGCCAGGAATACGTCAGCCCGCAGAGCAACCATACCTATCTGTTCATCTAC…	ATGCGTTCACTCTTCTGGCGAATCCTCGCCGCCTTCTGGCTGGCCCTGCTGCTGGTAGCCGGGCTTTCCATCCTGCTGGGTCGCGCGCTGAACCAAGACACCTGGATCATCGCCCGCCATCCCGGCCTGAAGGATCTCGCCGAGCAGTGGACCGCCCTCTACGAAGAACAGGGCAGCTACGCGGCCCAGGGCTTGCTGGAGCAACGCCGCCGCGACTACGGGATTTCCATCCAGGTGCTCGACGAAAGCGGCCAGCGCCTGGTCGACGGCACCTACCTGCCGCGCCCCCGCCACCGCCCGCCGCGCACCAGCGACCGCAACCTGCCGCGCTTCCCCTGGCGCCAACTGAGCCAGGAATACGTCAGCCCGCAGAGCAACCATACCTATCTGTTCATCTAC…
Query_1	1	1338	NZ_FRJI01000083	Pseudomonas aeruginosa isolate 150 (contig_22)	19066	20403	1338	100.000	0	0	0	2471	ATGCGTTCACTCTTCTGGCGAATCCTCGCCGCCTTCTGGCTGGCCCTGCTGCTGGTAGCCGGGCTTTCCATCCTGCTGGGTCGCGCGCTGAACCAAGACACCTGGATCATCGCCCGCCATCCCGGCCTGAAGGATCTCGCCGAGCAGTGGACCGCCCTCTACGAAGAACAGGGCAGCTACGCGGCCCAGGGCTTGCTGGAGCAACGCCGCCGCGACTACGGGATTTCCATCCAGGTGCTCGACGAAAGCGGCCAGCGCCTGGTCGACGGCACCTACCTGCCGCGCCCCCGCCACCGCCCGCCGCGCACCAGCGACCGCAACCTGCCGCGCTTCCCCTGGCGCCAACTGAGCCAGGAATACGTCAGCCCGCAGAGCAACCATACCTATCTGTTCATCTAC…	ATGCGTTCACTCTTCTGGCGAATCCTCGCCGCCTTCTGGCTGGCCCTGCTGCTGGTAGCCGGGCTTTCCATCCTGCTGGGTCGCGCGCTGAACCAAGACACCTGGATCATCGCCCGCCATCCCGGCCTGAAGGATCTCGCCGAGCAGTGGACCGCCCTCTACGAAGAACAGGGCAGCTACGCGGCCCAGGGCTTGCTGGAGCAACGCCGCCGCGACTACGGGATTTCCATCCAGGTGCTCGACGAAAGCGGCCAGCGCCTGGTCGACGGCACCTACCTGCCGCGCCCCCGCCACCGCCCGCCGCGCACCAGCGACCGCAACCTGCCGCGCTTCCCCTGGCGCCAACTGAGCCAGGAATACGTCAGCCCGCAGAGCAACCATACCTATCTGTTCATCTAC…
Query_1	1	1338	NZ_FRQU01000041	Pseudomonas aeruginosa isolate 347 (contig_23)	117597	116260	1338	100.000	0	0	0	2471	ATGCGTTCACTCTTCTGGCGAATCCTCGCCGCCTTCTGGCTGGCCCTGCTGCTGGTAGCCGGGCTTTCCATCCTGCTGGGTCGCGCGCTGAACCAAGACACCTGGATCATCGCCCGCCATCCCGGCCTGAAGGATCTCGCCGAGCAGTGGACCGCCCTCTACGAAGAACAGGGCAGCTACGCGGCCCAGGGCTTGCTGGAGCAACGCCGCCGCGACTACGGGATTTCCATCCAGGTGCTCGACGAAAGCGGCCAGCGCCTGGTCGACGGCACCTACCTGCCGCGCCCCCGCCACCGCCCGCCGCGCACCAGCGACCGCAACCTGCCGCGCTTCCCCTGGCGCCAACTGAGCCAGGAATACGTCAGCCCGCAGAGCAACCATACCTATCTGTTCATCTAC…	ATGCGTTCACTCTTCTGGCGAATCCTCGCCGCCTTCTGGCTGGCCCTGCTGCTGGTAGCCGGGCTTTCCATCCTGCTGGGTCGCGCGCTGAACCAAGACACCTGGATCATCGCCCGCCATCCCGGCCTGAAGGATCTCGCCGAGCAGTGGACCGCCCTCTACGAAGAACAGGGCAGCTACGCGGCCCAGGGCTTGCTGGAGCAACGCCGCCGCGACTACGGGATTTCCATCCAGGTGCTCGACGAAAGCGGCCAGCGCCTGGTCGACGGCACCTACCTGCCGCGCCCCCGCCACCGCCCGCCGCGCACCAGCGACCGCAACCTGCCGCGCTTCCCCTGGCGCCAACTGAGCCAGGAATACGTCAGCCCGCAGAGCAACCATACCTATCTGTTCATCTAC…
Query_1	1	1338	NZ_LT608330	Pseudomonas aeruginosa isolate PA14Or_reads (chromosome)	1977996	1976659	1338	100.000	0	0	0	2471	ATGCGTTCACTCTTCTGGCGAATCCTCGCCGCCTTCTGGCTGGCCCTGCTGCTGGTAGCCGGGCTTTCCATCCTGCTGGGTCGCGCGCTGAACCAAGACACCTGGATCATCGCCCGCCATCCCGGCCTGAAGGATCTCGCCGAGCAGTGGACCGCCCTCTACGAAGAACAGGGCAGCTACGCGGCCCAGGGCTTGCTGGAGCAACGCCGCCGCGACTACGGGATTTCCATCCAGGTGCTCGACGAAAGCGGCCAGCGCCTGGTCGACGGCACCTACCTGCCGCGCCCCCGCCACCGCCCGCCGCGCACCAGCGACCGCAACCTGCCGCGCTTCCCCTGGCGCCAACTGAGCCAGGAATACGTCAGCCCGCAGAGCAACCATACCTATCTGTTCATCTAC…	ATGCGTTCACTCTTCTGGCGAATCCTCGCCGCCTTCTGGCTGGCCCTGCTGCTGGTAGCCGGGCTTTCCATCCTGCTGGGTCGCGCGCTGAACCAAGACACCTGGATCATCGCCCGCCATCCCGGCCTGAAGGATCTCGCCGAGCAGTGGACCGCCCTCTACGAAGAACAGGGCAGCTACGCGGCCCAGGGCTTGCTGGAGCAACGCCGCCGCGACTACGGGATTTCCATCCAGGTGCTCGACGAAAGCGGCCAGCGCCTGGTCGACGGCACCTACCTGCCGCGCCCCCGCCACCGCCCGCCGCGCACCAGCGACCGCAACCTGCCGCGCTTCCCCTGGCGCCAACTGAGCCAGGAATACGTCAGCCCGCAGAGCAACCATACCTATCTGTTCATCTAC…
Query_1	1	1338	NZ_CVON01000058	Pseudomonas aeruginosa isolate PA14 (contig_58)	18834	20171	1338	100.000	0	0	0	2471	ATGCGTTCACTCTTCTGGCGAATCCTCGCCGCCTTCTGGCTGGCCCTGCTGCTGGTAGCCGGGCTTTCCATCCTGCTGGGTCGCGCGCTGAACCAAGACACCTGGATCATCGCCCGCCATCCCGGCCTGAAGGATCTCGCCGAGCAGTGGACCGCCCTCTACGAAGAACAGGGCAGCTACGCGGCCCAGGGCTTGCTGGAGCAACGCCGCCGCGACTACGGGATTTCCATCCAGGTGCTCGACGAAAGCGGCCAGCGCCTGGTCGACGGCACCTACCTGCCGCGCCCCCGCCACCGCCCGCCGCGCACCAGCGACCGCAACCTGCCGCGCTTCCCCTGGCGCCAACTGAGCCAGGAATACGTCAGCCCGCAGAGCAACCATACCTATCTGTTCATCTAC…	ATGCGTTCACTCTTCTGGCGAATCCTCGCCGCCTTCTGGCTGGCCCTGCTGCTGGTAGCCGGGCTTTCCATCCTGCTGGGTCGCGCGCTGAACCAAGACACCTGGATCATCGCCCGCCATCCCGGCCTGAAGGATCTCGCCGAGCAGTGGACCGCCCTCTACGAAGAACAGGGCAGCTACGCGGCCCAGGGCTTGCTGGAGCAACGCCGCCGCGACTACGGGATTTCCATCCAGGTGCTCGACGAAAGCGGCCAGCGCCTGGTCGACGGCACCTACCTGCCGCGCCCCCGCCACCGCCCGCCGCGCACCAGCGACCGCAACCTGCCGCGCTTCCCCTGGCGCCAACTGAGCCAGGAATACGTCAGCCCGCAGAGCAACCATACCTATCTGTTCATCTAC…
Query_1	1	1338	NZ_LLRC01000001	Pseudomonas aeruginosa WH-SGI-V-07631 (contig1)	852111	853448	1338	100.000	0	0	0	2471	ATGCGTTCACTCTTCTGGCGAATCCTCGCCGCCTTCTGGCTGGCCCTGCTGCTGGTAGCCGGGCTTTCCATCCTGCTGGGTCGCGCGCTGAACCAAGACACCTGGATCATCGCCCGCCATCCCGGCCTGAAGGATCTCGCCGAGCAGTGGACCGCCCTCTACGAAGAACAGGGCAGCTACGCGGCCCAGGGCTTGCTGGAGCAACGCCGCCGCGACTACGGGATTTCCATCCAGGTGCTCGACGAAAGCGGCCAGCGCCTGGTCGACGGCACCTACCTGCCGCGCCCCCGCCACCGCCCGCCGCGCACCAGCGACCGCAACCTGCCGCGCTTCCCCTGGCGCCAACTGAGCCAGGAATACGTCAGCCCGCAGAGCAACCATACCTATCTGTTCATCTAC…	ATGCGTTCACTCTTCTGGCGAATCCTCGCCGCCTTCTGGCTGGCCCTGCTGCTGGTAGCCGGGCTTTCCATCCTGCTGGGTCGCGCGCTGAACCAAGACACCTGGATCATCGCCCGCCATCCCGGCCTGAAGGATCTCGCCGAGCAGTGGACCGCCCTCTACGAAGAACAGGGCAGCTACGCGGCCCAGGGCTTGCTGGAGCAACGCCGCCGCGACTACGGGATTTCCATCCAGGTGCTCGACGAAAGCGGCCAGCGCCTGGTCGACGGCACCTACCTGCCGCGCCCCCGCCACCGCCCGCCGCGCACCAGCGACCGCAACCTGCCGCGCTTCCCCTGGCGCCAACTGAGCCAGGAATACGTCAGCCCGCAGAGCAACCATACCTATCTGTTCATCTAC…
Query_1	1	1338	NZ_CP008863	Pseudomonas aeruginosa isolate M37351 (chromosome)	1493560	1494897	1338	100.000	0	0	0	2471	ATGCGTTCACTCTTCTGGCGAATCCTCGCCGCCTTCTGGCTGGCCCTGCTGCTGGTAGCCGGGCTTTCCATCCTGCTGGGTCGCGCGCTGAACCAAGACACCTGGATCATCGCCCGCCATCCCGGCCTGAAGGATCTCGCCGAGCAGTGGACCGCCCTCTACGAAGAACAGGGCAGCTACGCGGCCCAGGGCTTGCTGGAGCAACGCCGCCGCGACTACGGGATTTCCATCCAGGTGCTCGACGAAAGCGGCCAGCGCCTGGTCGACGGCACCTACCTGCCGCGCCCCCGCCACCGCCCGCCGCGCACCAGCGACCGCAACCTGCCGCGCTTCCCCTGGCGCCAACTGAGCCAGGAATACGTCAGCCCGCAGAGCAACCATACCTATCTGTTCATCTAC…	ATGCGTTCACTCTTCTGGCGAATCCTCGCCGCCTTCTGGCTGGCCCTGCTGCTGGTAGCCGGGCTTTCCATCCTGCTGGGTCGCGCGCTGAACCAAGACACCTGGATCATCGCCCGCCATCCCGGCCTGAAGGATCTCGCCGAGCAGTGGACCGCCCTCTACGAAGAACAGGGCAGCTACGCGGCCCAGGGCTTGCTGGAGCAACGCCGCCGCGACTACGGGATTTCCATCCAGGTGCTCGACGAAAGCGGCCAGCGCCTGGTCGACGGCACCTACCTGCCGCGCCCCCGCCACCGCCCGCCGCGCACCAGCGACCGCAACCTGCCGCGCTTCCCCTGGCGCCAACTGAGCCAGGAATACGTCAGCCCGCAGAGCAACCATACCTATCTGTTCATCTAC…
Query_1	1	1338	NZ_LLSS01000159	Pseudomonas aeruginosa WH-SGI-V-07698 (contig39)	19255	20592	1338	100.000	0	0	0	2471	ATGCGTTCACTCTTCTGGCGAATCCTCGCCGCCTTCTGGCTGGCCCTGCTGCTGGTAGCCGGGCTTTCCATCCTGCTGGGTCGCGCGCTGAACCAAGACACCTGGATCATCGCCCGCCATCCCGGCCTGAAGGATCTCGCCGAGCAGTGGACCGCCCTCTACGAAGAACAGGGCAGCTACGCGGCCCAGGGCTTGCTGGAGCAACGCCGCCGCGACTACGGGATTTCCATCCAGGTGCTCGACGAAAGCGGCCAGCGCCTGGTCGACGGCACCTACCTGCCGCGCCCCCGCCACCGCCCGCCGCGCACCAGCGACCGCAACCTGCCGCGCTTCCCCTGGCGCCAACTGAGCCAGGAATACGTCAGCCCGCAGAGCAACCATACCTATCTGTTCATCTAC…	ATGCGTTCACTCTTCTGGCGAATCCTCGCCGCCTTCTGGCTGGCCCTGCTGCTGGTAGCCGGGCTTTCCATCCTGCTGGGTCGCGCGCTGAACCAAGACACCTGGATCATCGCCCGCCATCCCGGCCTGAAGGATCTCGCCGAGCAGTGGACCGCCCTCTACGAAGAACAGGGCAGCTACGCGGCCCAGGGCTTGCTGGAGCAACGCCGCCGCGACTACGGGATTTCCATCCAGGTGCTCGACGAAAGCGGCCAGCGCCTGGTCGACGGCACCTACCTGCCGCGCCCCCGCCACCGCCCGCCGCGCACCAGCGACCGCAACCTGCCGCGCTTCCCCTGGCGCCAACTGAGCCAGGAATACGTCAGCCCGCAGAGCAACCATACCTATCTGTTCATCTAC…
Query_1	1	1338	NZ_LLQN01000064	Pseudomonas aeruginosa WH-SGI-V-07507 (contig9)	131564	132901	1338	100.000	0	0	0	2471	ATGCGTTCACTCTTCTGGCGAATCCTCGCCGCCTTCTGGCTGGCCCTGCTGCTGGTAGCCGGGCTTTCCATCCTGCTGGGTCGCGCGCTGAACCAAGACACCTGGATCATCGCCCGCCATCCCGGCCTGAAGGATCTCGCCGAGCAGTGGACCGCCCTCTACGAAGAACAGGGCAGCTACGCGGCCCAGGGCTTGCTGGAGCAACGCCGCCGCGACTACGGGATTTCCATCCAGGTGCTCGACGAAAGCGGCCAGCGCCTGGTCGACGGCACCTACCTGCCGCGCCCCCGCCACCGCCCGCCGCGCACCAGCGACCGCAACCTGCCGCGCTTCCCCTGGCGCCAACTGAGCCAGGAATACGTCAGCCCGCAGAGCAACCATACCTATCTGTTCATCTAC…	ATGCGTTCACTCTTCTGGCGAATCCTCGCCGCCTTCTGGCTGGCCCTGCTGCTGGTAGCCGGGCTTTCCATCCTGCTGGGTCGCGCGCTGAACCAAGACACCTGGATCATCGCCCGCCATCCCGGCCTGAAGGATCTCGCCGAGCAGTGGACCGCCCTCTACGAAGAACAGGGCAGCTACGCGGCCCAGGGCTTGCTGGAGCAACGCCGCCGCGACTACGGGATTTCCATCCAGGTGCTCGACGAAAGCGGCCAGCGCCTGGTCGACGGCACCTACCTGCCGCGCCCCCGCCACCGCCCGCCGCGCACCAGCGACCGCAACCTGCCGCGCTTCCCCTGGCGCCAACTGAGCCAGGAATACGTCAGCCCGCAGAGCAACCATACCTATCTGTTCATCTAC…
Query_1	1	1338	NZ_LLRM01000069	Pseudomonas aeruginosa WH-SGI-V-07641 (contig25)	42038	40701	1338	100.000	0	0	0	2471	ATGCGTTCACTCTTCTGGCGAATCCTCGCCGCCTTCTGGCTGGCCCTGCTGCTGGTAGCCGGGCTTTCCATCCTGCTGGGTCGCGCGCTGAACCAAGACACCTGGATCATCGCCCGCCATCCCGGCCTGAAGGATCTCGCCGAGCAGTGGACCGCCCTCTACGAAGAACAGGGCAGCTACGCGGCCCAGGGCTTGCTGGAGCAACGCCGCCGCGACTACGGGATTTCCATCCAGGTGCTCGACGAAAGCGGCCAGCGCCTGGTCGACGGCACCTACCTGCCGCGCCCCCGCCACCGCCCGCCGCGCACCAGCGACCGCAACCTGCCGCGCTTCCCCTGGCGCCAACTGAGCCAGGAATACGTCAGCCCGCAGAGCAACCATACCTATCTGTTCATCTAC…	ATGCGTTCACTCTTCTGGCGAATCCTCGCCGCCTTCTGGCTGGCCCTGCTGCTGGTAGCCGGGCTTTCCATCCTGCTGGGTCGCGCGCTGAACCAAGACACCTGGATCATCGCCCGCCATCCCGGCCTGAAGGATCTCGCCGAGCAGTGGACCGCCCTCTACGAAGAACAGGGCAGCTACGCGGCCCAGGGCTTGCTGGAGCAACGCCGCCGCGACTACGGGATTTCCATCCAGGTGCTCGACGAAAGCGGCCAGCGCCTGGTCGACGGCACCTACCTGCCGCGCCCCCGCCACCGCCCGCCGCGCACCAGCGACCGCAACCTGCCGCGCTTCCCCTGGCGCCAACTGAGCCAGGAATACGTCAGCCCGCAGAGCAACCATACCTATCTGTTCATCTAC…
Query_1	1	1338	NZ_LLOV01000032	Pseudomonas aeruginosa WH-SGI-V-07408 (contig27)	19783	21120	1338	100.000	0	0	0	2471	ATGCGTTCACTCTTCTGGCGAATCCTCGCCGCCTTCTGGCTGGCCCTGCTGCTGGTAGCCGGGCTTTCCATCCTGCTGGGTCGCGCGCTGAACCAAGACACCTGGATCATCGCCCGCCATCCCGGCCTGAAGGATCTCGCCGAGCAGTGGACCGCCCTCTACGAAGAACAGGGCAGCTACGCGGCCCAGGGCTTGCTGGAGCAACGCCGCCGCGACTACGGGATTTCCATCCAGGTGCTCGACGAAAGCGGCCAGCGCCTGGTCGACGGCACCTACCTGCCGCGCCCCCGCCACCGCCCGCCGCGCACCAGCGACCGCAACCTGCCGCGCTTCCCCTGGCGCCAACTGAGCCAGGAATACGTCAGCCCGCAGAGCAACCATACCTATCTGTTCATCTAC…	ATGCGTTCACTCTTCTGGCGAATCCTCGCCGCCTTCTGGCTGGCCCTGCTGCTGGTAGCCGGGCTTTCCATCCTGCTGGGTCGCGCGCTGAACCAAGACACCTGGATCATCGCCCGCCATCCCGGCCTGAAGGATCTCGCCGAGCAGTGGACCGCCCTCTACGAAGAACAGGGCAGCTACGCGGCCCAGGGCTTGCTGGAGCAACGCCGCCGCGACTACGGGATTTCCATCCAGGTGCTCGACGAAAGCGGCCAGCGCCTGGTCGACGGCACCTACCTGCCGCGCCCCCGCCACCGCCCGCCGCGCACCAGCGACCGCAACCTGCCGCGCTTCCCCTGGCGCCAACTGAGCCAGGAATACGTCAGCCCGCAGAGCAACCATACCTATCTGTTCATCTAC…
Query_1	1	1338	NZ_LLOU01000020	Pseudomonas aeruginosa WH-SGI-V-07407 (contig27)	19255	20592	1338	100.000	0	0	0	2471	ATGCGTTCACTCTTCTGGCGAATCCTCGCCGCCTTCTGGCTGGCCCTGCTGCTGGTAGCCGGGCTTTCCATCCTGCTGGGTCGCGCGCTGAACCAAGACACCTGGATCATCGCCCGCCATCCCGGCCTGAAGGATCTCGCCGAGCAGTGGACCGCCCTCTACGAAGAACAGGGCAGCTACGCGGCCCAGGGCTTGCTGGAGCAACGCCGCCGCGACTACGGGATTTCCATCCAGGTGCTCGACGAAAGCGGCCAGCGCCTGGTCGACGGCACCTACCTGCCGCGCCCCCGCCACCGCCCGCCGCGCACCAGCGACCGCAACCTGCCGCGCTTCCCCTGGCGCCAACTGAGCCAGGAATACGTCAGCCCGCAGAGCAACCATACCTATCTGTTCATCTAC…	ATGCGTTCACTCTTCTGGCGAATCCTCGCCGCCTTCTGGCTGGCCCTGCTGCTGGTAGCCGGGCTTTCCATCCTGCTGGGTCGCGCGCTGAACCAAGACACCTGGATCATCGCCCGCCATCCCGGCCTGAAGGATCTCGCCGAGCAGTGGACCGCCCTCTACGAAGAACAGGGCAGCTACGCGGCCCAGGGCTTGCTGGAGCAACGCCGCCGCGACTACGGGATTTCCATCCAGGTGCTCGACGAAAGCGGCCAGCGCCTGGTCGACGGCACCTACCTGCCGCGCCCCCGCCACCGCCCGCCGCGCACCAGCGACCGCAACCTGCCGCGCTTCCCCTGGCGCCAACTGAGCCAGGAATACGTCAGCCCGCAGAGCAACCATACCTATCTGTTCATCTAC…
Query_1	1	1338	NZ_LJZM01000114	Pseudomonas aeruginosa ATCC 43731 (scaffold_20)	18877	20214	1338	100.000	0	0	0	2471	ATGCGTTCACTCTTCTGGCGAATCCTCGCCGCCTTCTGGCTGGCCCTGCTGCTGGTAGCCGGGCTTTCCATCCTGCTGGGTCGCGCGCTGAACCAAGACACCTGGATCATCGCCCGCCATCCCGGCCTGAAGGATCTCGCCGAGCAGTGGACCGCCCTCTACGAAGAACAGGGCAGCTACGCGGCCCAGGGCTTGCTGGAGCAACGCCGCCGCGACTACGGGATTTCCATCCAGGTGCTCGACGAAAGCGGCCAGCGCCTGGTCGACGGCACCTACCTGCCGCGCCCCCGCCACCGCCCGCCGCGCACCAGCGACCGCAACCTGCCGCGCTTCCCCTGGCGCCAACTGAGCCAGGAATACGTCAGCCCGCAGAGCAACCATACCTATCTGTTCATCTAC…	ATGCGTTCACTCTTCTGGCGAATCCTCGCCGCCTTCTGGCTGGCCCTGCTGCTGGTAGCCGGGCTTTCCATCCTGCTGGGTCGCGCGCTGAACCAAGACACCTGGATCATCGCCCGCCATCCCGGCCTGAAGGATCTCGCCGAGCAGTGGACCGCCCTCTACGAAGAACAGGGCAGCTACGCGGCCCAGGGCTTGCTGGAGCAACGCCGCCGCGACTACGGGATTTCCATCCAGGTGCTCGACGAAAGCGGCCAGCGCCTGGTCGACGGCACCTACCTGCCGCGCCCCCGCCACCGCCCGCCGCGCACCAGCGACCGCAACCTGCCGCGCTTCCCCTGGCGCCAACTGAGCCAGGAATACGTCAGCCCGCAGAGCAACCATACCTATCTGTTCATCTAC…
Query_1	1	1338	NZ_LJZD01000102	Pseudomonas aeruginosa ATCC 33357 (scaffold_19)	18877	20214	1338	100.000	0	0	0	2471	ATGCGTTCACTCTTCTGGCGAATCCTCGCCGCCTTCTGGCTGGCCCTGCTGCTGGTAGCCGGGCTTTCCATCCTGCTGGGTCGCGCGCTGAACCAAGACACCTGGATCATCGCCCGCCATCCCGGCCTGAAGGATCTCGCCGAGCAGTGGACCGCCCTCTACGAAGAACAGGGCAGCTACGCGGCCCAGGGCTTGCTGGAGCAACGCCGCCGCGACTACGGGATTTCCATCCAGGTGCTCGACGAAAGCGGCCAGCGCCTGGTCGACGGCACCTACCTGCCGCGCCCCCGCCACCGCCCGCCGCGCACCAGCGACCGCAACCTGCCGCGCTTCCCCTGGCGCCAACTGAGCCAGGAATACGTCAGCCCGCAGAGCAACCATACCTATCTGTTCATCTAC…	ATGCGTTCACTCTTCTGGCGAATCCTCGCCGCCTTCTGGCTGGCCCTGCTGCTGGTAGCCGGGCTTTCCATCCTGCTGGGTCGCGCGCTGAACCAAGACACCTGGATCATCGCCCGCCATCCCGGCCTGAAGGATCTCGCCGAGCAGTGGACCGCCCTCTACGAAGAACAGGGCAGCTACGCGGCCCAGGGCTTGCTGGAGCAACGCCGCCGCGACTACGGGATTTCCATCCAGGTGCTCGACGAAAGCGGCCAGCGCCTGGTCGACGGCACCTACCTGCCGCGCCCCCGCCACCGCCCGCCGCGCACCAGCGACCGCAACCTGCCGCGCTTCCCCTGGCGCCAACTGAGCCAGGAATACGTCAGCCCGCAGAGCAACCATACCTATCTGTTCATCTAC…
Query_1	1	1338	NZ_CTCO01000018	Pseudomonas aeruginosa isolate 15.211Bb (contig_18)	117598	116261	1338	100.000	0	0	0	2471	ATGCGTTCACTCTTCTGGCGAATCCTCGCCGCCTTCTGGCTGGCCCTGCTGCTGGTAGCCGGGCTTTCCATCCTGCTGGGTCGCGCGCTGAACCAAGACACCTGGATCATCGCCCGCCATCCCGGCCTGAAGGATCTCGCCGAGCAGTGGACCGCCCTCTACGAAGAACAGGGCAGCTACGCGGCCCAGGGCTTGCTGGAGCAACGCCGCCGCGACTACGGGATTTCCATCCAGGTGCTCGACGAAAGCGGCCAGCGCCTGGTCGACGGCACCTACCTGCCGCGCCCCCGCCACCGCCCGCCGCGCACCAGCGACCGCAACCTGCCGCGCTTCCCCTGGCGCCAACTGAGCCAGGAATACGTCAGCCCGCAGAGCAACCATACCTATCTGTTCATCTAC…	ATGCGTTCACTCTTCTGGCGAATCCTCGCCGCCTTCTGGCTGGCCCTGCTGCTGGTAGCCGGGCTTTCCATCCTGCTGGGTCGCGCGCTGAACCAAGACACCTGGATCATCGCCCGCCATCCCGGCCTGAAGGATCTCGCCGAGCAGTGGACCGCCCTCTACGAAGAACAGGGCAGCTACGCGGCCCAGGGCTTGCTGGAGCAACGCCGCCGCGACTACGGGATTTCCATCCAGGTGCTCGACGAAAGCGGCCAGCGCCTGGTCGACGGCACCTACCTGCCGCGCCCCCGCCACCGCCCGCCGCGCACCAGCGACCGCAACCTGCCGCGCTTCCCCTGGCGCCAACTGAGCCAGGAATACGTCAGCCCGCAGAGCAACCATACCTATCTGTTCATCTAC…
Query_1	1	1338	NZ_CTCN01000022	Pseudomonas aeruginosa isolate 15.111c (contig_22)	117598	116261	1338	100.000	0	0	0	2471	ATGCGTTCACTCTTCTGGCGAATCCTCGCCGCCTTCTGGCTGGCCCTGCTGCTGGTAGCCGGGCTTTCCATCCTGCTGGGTCGCGCGCTGAACCAAGACACCTGGATCATCGCCCGCCATCCCGGCCTGAAGGATCTCGCCGAGCAGTGGACCGCCCTCTACGAAGAACAGGGCAGCTACGCGGCCCAGGGCTTGCTGGAGCAACGCCGCCGCGACTACGGGATTTCCATCCAGGTGCTCGACGAAAGCGGCCAGCGCCTGGTCGACGGCACCTACCTGCCGCGCCCCCGCCACCGCCCGCCGCGCACCAGCGACCGCAACCTGCCGCGCTTCCCCTGGCGCCAACTGAGCCAGGAATACGTCAGCCCGCAGAGCAACCATACCTATCTGTTCATCTAC…	ATGCGTTCACTCTTCTGGCGAATCCTCGCCGCCTTCTGGCTGGCCCTGCTGCTGGTAGCCGGGCTTTCCATCCTGCTGGGTCGCGCGCTGAACCAAGACACCTGGATCATCGCCCGCCATCCCGGCCTGAAGGATCTCGCCGAGCAGTGGACCGCCCTCTACGAAGAACAGGGCAGCTACGCGGCCCAGGGCTTGCTGGAGCAACGCCGCCGCGACTACGGGATTTCCATCCAGGTGCTCGACGAAAGCGGCCAGCGCCTGGTCGACGGCACCTACCTGCCGCGCCCCCGCCACCGCCCGCCGCGCACCAGCGACCGCAACCTGCCGCGCTTCCCCTGGCGCCAACTGAGCCAGGAATACGTCAGCCCGCAGAGCAACCATACCTATCTGTTCATCTAC…
Query_1	1	1338	NZ_CUWW01000054	Pseudomonas aeruginosa isolate 15% 2 (contig_54)	241433	240096	1338	100.000	0	0	0	2471	ATGCGTTCACTCTTCTGGCGAATCCTCGCCGCCTTCTGGCTGGCCCTGCTGCTGGTAGCCGGGCTTTCCATCCTGCTGGGTCGCGCGCTGAACCAAGACACCTGGATCATCGCCCGCCATCCCGGCCTGAAGGATCTCGCCGAGCAGTGGACCGCCCTCTACGAAGAACAGGGCAGCTACGCGGCCCAGGGCTTGCTGGAGCAACGCCGCCGCGACTACGGGATTTCCATCCAGGTGCTCGACGAAAGCGGCCAGCGCCTGGTCGACGGCACCTACCTGCCGCGCCCCCGCCACCGCCCGCCGCGCACCAGCGACCGCAACCTGCCGCGCTTCCCCTGGCGCCAACTGAGCCAGGAATACGTCAGCCCGCAGAGCAACCATACCTATCTGTTCATCTAC…	ATGCGTTCACTCTTCTGGCGAATCCTCGCCGCCTTCTGGCTGGCCCTGCTGCTGGTAGCCGGGCTTTCCATCCTGCTGGGTCGCGCGCTGAACCAAGACACCTGGATCATCGCCCGCCATCCCGGCCTGAAGGATCTCGCCGAGCAGTGGACCGCCCTCTACGAAGAACAGGGCAGCTACGCGGCCCAGGGCTTGCTGGAGCAACGCCGCCGCGACTACGGGATTTCCATCCAGGTGCTCGACGAAAGCGGCCAGCGCCTGGTCGACGGCACCTACCTGCCGCGCCCCCGCCACCGCCCGCCGCGCACCAGCGACCGCAACCTGCCGCGCTTCCCCTGGCGCCAACTGAGCCAGGAATACGTCAGCCCGCAGAGCAACCATACCTATCTGTTCATCTAC…
Query_1	1	1338	NZ_CUWV01000043	Pseudomonas aeruginosa isolate 12.5% 3 (contig_43)	117598	116261	1338	100.000	0	0	0	2471	ATGCGTTCACTCTTCTGGCGAATCCTCGCCGCCTTCTGGCTGGCCCTGCTGCTGGTAGCCGGGCTTTCCATCCTGCTGGGTCGCGCGCTGAACCAAGACACCTGGATCATCGCCCGCCATCCCGGCCTGAAGGATCTCGCCGAGCAGTGGACCGCCCTCTACGAAGAACAGGGCAGCTACGCGGCCCAGGGCTTGCTGGAGCAACGCCGCCGCGACTACGGGATTTCCATCCAGGTGCTCGACGAAAGCGGCCAGCGCCTGGTCGACGGCACCTACCTGCCGCGCCCCCGCCACCGCCCGCCGCGCACCAGCGACCGCAACCTGCCGCGCTTCCCCTGGCGCCAACTGAGCCAGGAATACGTCAGCCCGCAGAGCAACCATACCTATCTGTTCATCTAC…	ATGCGTTCACTCTTCTGGCGAATCCTCGCCGCCTTCTGGCTGGCCCTGCTGCTGGTAGCCGGGCTTTCCATCCTGCTGGGTCGCGCGCTGAACCAAGACACCTGGATCATCGCCCGCCATCCCGGCCTGAAGGATCTCGCCGAGCAGTGGACCGCCCTCTACGAAGAACAGGGCAGCTACGCGGCCCAGGGCTTGCTGGAGCAACGCCGCCGCGACTACGGGATTTCCATCCAGGTGCTCGACGAAAGCGGCCAGCGCCTGGTCGACGGCACCTACCTGCCGCGCCCCCGCCACCGCCCGCCGCGCACCAGCGACCGCAACCTGCCGCGCTTCCCCTGGCGCCAACTGAGCCAGGAATACGTCAGCCCGCAGAGCAACCATACCTATCTGTTCATCTAC…
Query_1	1	1338	NZ_CTCM01000079	Pseudomonas aeruginosa isolate 10% 6 (contig_79)	117598	116261	1338	100.000	0	0	0	2471	ATGCGTTCACTCTTCTGGCGAATCCTCGCCGCCTTCTGGCTGGCCCTGCTGCTGGTAGCCGGGCTTTCCATCCTGCTGGGTCGCGCGCTGAACCAAGACACCTGGATCATCGCCCGCCATCCCGGCCTGAAGGATCTCGCCGAGCAGTGGACCGCCCTCTACGAAGAACAGGGCAGCTACGCGGCCCAGGGCTTGCTGGAGCAACGCCGCCGCGACTACGGGATTTCCATCCAGGTGCTCGACGAAAGCGGCCAGCGCCTGGTCGACGGCACCTACCTGCCGCGCCCCCGCCACCGCCCGCCGCGCACCAGCGACCGCAACCTGCCGCGCTTCCCCTGGCGCCAACTGAGCCAGGAATACGTCAGCCCGCAGAGCAACCATACCTATCTGTTCATCTAC…	ATGCGTTCACTCTTCTGGCGAATCCTCGCCGCCTTCTGGCTGGCCCTGCTGCTGGTAGCCGGGCTTTCCATCCTGCTGGGTCGCGCGCTGAACCAAGACACCTGGATCATCGCCCGCCATCCCGGCCTGAAGGATCTCGCCGAGCAGTGGACCGCCCTCTACGAAGAACAGGGCAGCTACGCGGCCCAGGGCTTGCTGGAGCAACGCCGCCGCGACTACGGGATTTCCATCCAGGTGCTCGACGAAAGCGGCCAGCGCCTGGTCGACGGCACCTACCTGCCGCGCCCCCGCCACCGCCCGCCGCGCACCAGCGACCGCAACCTGCCGCGCTTCCCCTGGCGCCAACTGAGCCAGGAATACGTCAGCCCGCAGAGCAACCATACCTATCTGTTCATCTAC…
Query_1	1	1338	NZ_CTCL01000029	Pseudomonas aeruginosa isolate 2.5% 7 (contig_29)	117598	116261	1338	100.000	0	0	0	2471	ATGCGTTCACTCTTCTGGCGAATCCTCGCCGCCTTCTGGCTGGCCCTGCTGCTGGTAGCCGGGCTTTCCATCCTGCTGGGTCGCGCGCTGAACCAAGACACCTGGATCATCGCCCGCCATCCCGGCCTGAAGGATCTCGCCGAGCAGTGGACCGCCCTCTACGAAGAACAGGGCAGCTACGCGGCCCAGGGCTTGCTGGAGCAACGCCGCCGCGACTACGGGATTTCCATCCAGGTGCTCGACGAAAGCGGCCAGCGCCTGGTCGACGGCACCTACCTGCCGCGCCCCCGCCACCGCCCGCCGCGCACCAGCGACCGCAACCTGCCGCGCTTCCCCTGGCGCCAACTGAGCCAGGAATACGTCAGCCCGCAGAGCAACCATACCTATCTGTTCATCTAC…	ATGCGTTCACTCTTCTGGCGAATCCTCGCCGCCTTCTGGCTGGCCCTGCTGCTGGTAGCCGGGCTTTCCATCCTGCTGGGTCGCGCGCTGAACCAAGACACCTGGATCATCGCCCGCCATCCCGGCCTGAAGGATCTCGCCGAGCAGTGGACCGCCCTCTACGAAGAACAGGGCAGCTACGCGGCCCAGGGCTTGCTGGAGCAACGCCGCCGCGACTACGGGATTTCCATCCAGGTGCTCGACGAAAGCGGCCAGCGCCTGGTCGACGGCACCTACCTGCCGCGCCCCCGCCACCGCCCGCCGCGCACCAGCGACCGCAACCTGCCGCGCTTCCCCTGGCGCCAACTGAGCCAGGAATACGTCAGCCCGCAGAGCAACCATACCTATCTGTTCATCTAC…
Query_1	1	1338	NZ_CTCK01000038	Pseudomonas aeruginosa isolate TSB 8 (contig_38)	241433	240096	1338	100.000	0	0	0	2471	ATGCGTTCACTCTTCTGGCGAATCCTCGCCGCCTTCTGGCTGGCCCTGCTGCTGGTAGCCGGGCTTTCCATCCTGCTGGGTCGCGCGCTGAACCAAGACACCTGGATCATCGCCCGCCATCCCGGCCTGAAGGATCTCGCCGAGCAGTGGACCGCCCTCTACGAAGAACAGGGCAGCTACGCGGCCCAGGGCTTGCTGGAGCAACGCCGCCGCGACTACGGGATTTCCATCCAGGTGCTCGACGAAAGCGGCCAGCGCCTGGTCGACGGCACCTACCTGCCGCGCCCCCGCCACCGCCCGCCGCGCACCAGCGACCGCAACCTGCCGCGCTTCCCCTGGCGCCAACTGAGCCAGGAATACGTCAGCCCGCAGAGCAACCATACCTATCTGTTCATCTAC…	ATGCGTTCACTCTTCTGGCGAATCCTCGCCGCCTTCTGGCTGGCCCTGCTGCTGGTAGCCGGGCTTTCCATCCTGCTGGGTCGCGCGCTGAACCAAGACACCTGGATCATCGCCCGCCATCCCGGCCTGAAGGATCTCGCCGAGCAGTGGACCGCCCTCTACGAAGAACAGGGCAGCTACGCGGCCCAGGGCTTGCTGGAGCAACGCCGCCGCGACTACGGGATTTCCATCCAGGTGCTCGACGAAAGCGGCCAGCGCCTGGTCGACGGCACCTACCTGCCGCGCCCCCGCCACCGCCCGCCGCGCACCAGCGACCGCAACCTGCCGCGCTTCCCCTGGCGCCAACTGAGCCAGGAATACGTCAGCCCGCAGAGCAACCATACCTATCTGTTCATCTAC…
Query_1	1	1338	NZ_CUXU01000059	Pseudomonas aeruginosa isolate 2.5% 5 (contig_59)	18834	20171	1338	100.000	0	0	0	2471	ATGCGTTCACTCTTCTGGCGAATCCTCGCCGCCTTCTGGCTGGCCCTGCTGCTGGTAGCCGGGCTTTCCATCCTGCTGGGTCGCGCGCTGAACCAAGACACCTGGATCATCGCCCGCCATCCCGGCCTGAAGGATCTCGCCGAGCAGTGGACCGCCCTCTACGAAGAACAGGGCAGCTACGCGGCCCAGGGCTTGCTGGAGCAACGCCGCCGCGACTACGGGATTTCCATCCAGGTGCTCGACGAAAGCGGCCAGCGCCTGGTCGACGGCACCTACCTGCCGCGCCCCCGCCACCGCCCGCCGCGCACCAGCGACCGCAACCTGCCGCGCTTCCCCTGGCGCCAACTGAGCCAGGAATACGTCAGCCCGCAGAGCAACCATACCTATCTGTTCATCTAC…	ATGCGTTCACTCTTCTGGCGAATCCTCGCCGCCTTCTGGCTGGCCCTGCTGCTGGTAGCCGGGCTTTCCATCCTGCTGGGTCGCGCGCTGAACCAAGACACCTGGATCATCGCCCGCCATCCCGGCCTGAAGGATCTCGCCGAGCAGTGGACCGCCCTCTACGAAGAACAGGGCAGCTACGCGGCCCAGGGCTTGCTGGAGCAACGCCGCCGCGACTACGGGATTTCCATCCAGGTGCTCGACGAAAGCGGCCAGCGCCTGGTCGACGGCACCTACCTGCCGCGCCCCCGCCACCGCCCGCCGCGCACCAGCGACCGCAACCTGCCGCGCTTCCCCTGGCGCCAACTGAGCCAGGAATACGTCAGCCCGCAGAGCAACCATACCTATCTGTTCATCTAC…
Query_1	1	1338	NZ_CTFD01000054	Pseudomonas aeruginosa isolate RW200 (contig_54)	117598	116261	1338	100.000	0	0	0	2471	ATGCGTTCACTCTTCTGGCGAATCCTCGCCGCCTTCTGGCTGGCCCTGCTGCTGGTAGCCGGGCTTTCCATCCTGCTGGGTCGCGCGCTGAACCAAGACACCTGGATCATCGCCCGCCATCCCGGCCTGAAGGATCTCGCCGAGCAGTGGACCGCCCTCTACGAAGAACAGGGCAGCTACGCGGCCCAGGGCTTGCTGGAGCAACGCCGCCGCGACTACGGGATTTCCATCCAGGTGCTCGACGAAAGCGGCCAGCGCCTGGTCGACGGCACCTACCTGCCGCGCCCCCGCCACCGCCCGCCGCGCACCAGCGACCGCAACCTGCCGCGCTTCCCCTGGCGCCAACTGAGCCAGGAATACGTCAGCCCGCAGAGCAACCATACCTATCTGTTCATCTAC…	ATGCGTTCACTCTTCTGGCGAATCCTCGCCGCCTTCTGGCTGGCCCTGCTGCTGGTAGCCGGGCTTTCCATCCTGCTGGGTCGCGCGCTGAACCAAGACACCTGGATCATCGCCCGCCATCCCGGCCTGAAGGATCTCGCCGAGCAGTGGACCGCCCTCTACGAAGAACAGGGCAGCTACGCGGCCCAGGGCTTGCTGGAGCAACGCCGCCGCGACTACGGGATTTCCATCCAGGTGCTCGACGAAAGCGGCCAGCGCCTGGTCGACGGCACCTACCTGCCGCGCCCCCGCCACCGCCCGCCGCGCACCAGCGACCGCAACCTGCCGCGCTTCCCCTGGCGCCAACTGAGCCAGGAATACGTCAGCCCGCAGAGCAACCATACCTATCTGTTCATCTAC…
Query_1	1	1338	NZ_CTFC01000044	Pseudomonas aeruginosa isolate RW168 (contig_44)	117598	116261	1338	100.000	0	0	0	2471	ATGCGTTCACTCTTCTGGCGAATCCTCGCCGCCTTCTGGCTGGCCCTGCTGCTGGTAGCCGGGCTTTCCATCCTGCTGGGTCGCGCGCTGAACCAAGACACCTGGATCATCGCCCGCCATCCCGGCCTGAAGGATCTCGCCGAGCAGTGGACCGCCCTCTACGAAGAACAGGGCAGCTACGCGGCCCAGGGCTTGCTGGAGCAACGCCGCCGCGACTACGGGATTTCCATCCAGGTGCTCGACGAAAGCGGCCAGCGCCTGGTCGACGGCACCTACCTGCCGCGCCCCCGCCACCGCCCGCCGCGCACCAGCGACCGCAACCTGCCGCGCTTCCCCTGGCGCCAACTGAGCCAGGAATACGTCAGCCCGCAGAGCAACCATACCTATCTGTTCATCTAC…	ATGCGTTCACTCTTCTGGCGAATCCTCGCCGCCTTCTGGCTGGCCCTGCTGCTGGTAGCCGGGCTTTCCATCCTGCTGGGTCGCGCGCTGAACCAAGACACCTGGATCATCGCCCGCCATCCCGGCCTGAAGGATCTCGCCGAGCAGTGGACCGCCCTCTACGAAGAACAGGGCAGCTACGCGGCCCAGGGCTTGCTGGAGCAACGCCGCCGCGACTACGGGATTTCCATCCAGGTGCTCGACGAAAGCGGCCAGCGCCTGGTCGACGGCACCTACCTGCCGCGCCCCCGCCACCGCCCGCCGCGCACCAGCGACCGCAACCTGCCGCGCTTCCCCTGGCGCCAACTGAGCCAGGAATACGTCAGCCCGCAGAGCAACCATACCTATCTGTTCATCTAC…
Query_1	1	1338	NZ_CUXS01000027	Pseudomonas aeruginosa isolate RW109 (contig_27)	117598	116261	1338	100.000	0	0	0	2471	ATGCGTTCACTCTTCTGGCGAATCCTCGCCGCCTTCTGGCTGGCCCTGCTGCTGGTAGCCGGGCTTTCCATCCTGCTGGGTCGCGCGCTGAACCAAGACACCTGGATCATCGCCCGCCATCCCGGCCTGAAGGATCTCGCCGAGCAGTGGACCGCCCTCTACGAAGAACAGGGCAGCTACGCGGCCCAGGGCTTGCTGGAGCAACGCCGCCGCGACTACGGGATTTCCATCCAGGTGCTCGACGAAAGCGGCCAGCGCCTGGTCGACGGCACCTACCTGCCGCGCCCCCGCCACCGCCCGCCGCGCACCAGCGACCGCAACCTGCCGCGCTTCCCCTGGCGCCAACTGAGCCAGGAATACGTCAGCCCGCAGAGCAACCATACCTATCTGTTCATCTAC…	ATGCGTTCACTCTTCTGGCGAATCCTCGCCGCCTTCTGGCTGGCCCTGCTGCTGGTAGCCGGGCTTTCCATCCTGCTGGGTCGCGCGCTGAACCAAGACACCTGGATCATCGCCCGCCATCCCGGCCTGAAGGATCTCGCCGAGCAGTGGACCGCCCTCTACGAAGAACAGGGCAGCTACGCGGCCCAGGGCTTGCTGGAGCAACGCCGCCGCGACTACGGGATTTCCATCCAGGTGCTCGACGAAAGCGGCCAGCGCCTGGTCGACGGCACCTACCTGCCGCGCCCCCGCCACCGCCCGCCGCGCACCAGCGACCGCAACCTGCCGCGCTTCCCCTGGCGCCAACTGAGCCAGGAATACGTCAGCCCGCAGAGCAACCATACCTATCTGTTCATCTAC…
Query_1	1	1338	NZ_CUXT01000042	Pseudomonas aeruginosa isolate TSB Bead Pool 2 (contig_42)	117598	116261	1338	100.000	0	0	0	2471	ATGCGTTCACTCTTCTGGCGAATCCTCGCCGCCTTCTGGCTGGCCCTGCTGCTGGTAGCCGGGCTTTCCATCCTGCTGGGTCGCGCGCTGAACCAAGACACCTGGATCATCGCCCGCCATCCCGGCCTGAAGGATCTCGCCGAGCAGTGGACCGCCCTCTACGAAGAACAGGGCAGCTACGCGGCCCAGGGCTTGCTGGAGCAACGCCGCCGCGACTACGGGATTTCCATCCAGGTGCTCGACGAAAGCGGCCAGCGCCTGGTCGACGGCACCTACCTGCCGCGCCCCCGCCACCGCCCGCCGCGCACCAGCGACCGCAACCTGCCGCGCTTCCCCTGGCGCCAACTGAGCCAGGAATACGTCAGCCCGCAGAGCAACCATACCTATCTGTTCATCTAC…	ATGCGTTCACTCTTCTGGCGAATCCTCGCCGCCTTCTGGCTGGCCCTGCTGCTGGTAGCCGGGCTTTCCATCCTGCTGGGTCGCGCGCTGAACCAAGACACCTGGATCATCGCCCGCCATCCCGGCCTGAAGGATCTCGCCGAGCAGTGGACCGCCCTCTACGAAGAACAGGGCAGCTACGCGGCCCAGGGCTTGCTGGAGCAACGCCGCCGCGACTACGGGATTTCCATCCAGGTGCTCGACGAAAGCGGCCAGCGCCTGGTCGACGGCACCTACCTGCCGCGCCCCCGCCACCGCCCGCCGCGCACCAGCGACCGCAACCTGCCGCGCTTCCCCTGGCGCCAACTGAGCCAGGAATACGTCAGCCCGCAGAGCAACCATACCTATCTGTTCATCTAC…
Query_1	1	1338	NZ_CTFB01000044	Pseudomonas aeruginosa isolate 15.311Ba (contig_44)	117598	116261	1338	100.000	0	0	0	2471	ATGCGTTCACTCTTCTGGCGAATCCTCGCCGCCTTCTGGCTGGCCCTGCTGCTGGTAGCCGGGCTTTCCATCCTGCTGGGTCGCGCGCTGAACCAAGACACCTGGATCATCGCCCGCCATCCCGGCCTGAAGGATCTCGCCGAGCAGTGGACCGCCCTCTACGAAGAACAGGGCAGCTACGCGGCCCAGGGCTTGCTGGAGCAACGCCGCCGCGACTACGGGATTTCCATCCAGGTGCTCGACGAAAGCGGCCAGCGCCTGGTCGACGGCACCTACCTGCCGCGCCCCCGCCACCGCCCGCCGCGCACCAGCGACCGCAACCTGCCGCGCTTCCCCTGGCGCCAACTGAGCCAGGAATACGTCAGCCCGCAGAGCAACCATACCTATCTGTTCATCTAC…	ATGCGTTCACTCTTCTGGCGAATCCTCGCCGCCTTCTGGCTGGCCCTGCTGCTGGTAGCCGGGCTTTCCATCCTGCTGGGTCGCGCGCTGAACCAAGACACCTGGATCATCGCCCGCCATCCCGGCCTGAAGGATCTCGCCGAGCAGTGGACCGCCCTCTACGAAGAACAGGGCAGCTACGCGGCCCAGGGCTTGCTGGAGCAACGCCGCCGCGACTACGGGATTTCCATCCAGGTGCTCGACGAAAGCGGCCAGCGCCTGGTCGACGGCACCTACCTGCCGCGCCCCCGCCACCGCCCGCCGCGCACCAGCGACCGCAACCTGCCGCGCTTCCCCTGGCGCCAACTGAGCCAGGAATACGTCAGCCCGCAGAGCAACCATACCTATCTGTTCATCTAC…
Query_1	1	1338	NZ_CTEW01000067	Pseudomonas aeruginosa isolate 15.211 Gb (contig_67)	117598	116261	1338	100.000	0	0	0	2471	ATGCGTTCACTCTTCTGGCGAATCCTCGCCGCCTTCTGGCTGGCCCTGCTGCTGGTAGCCGGGCTTTCCATCCTGCTGGGTCGCGCGCTGAACCAAGACACCTGGATCATCGCCCGCCATCCCGGCCTGAAGGATCTCGCCGAGCAGTGGACCGCCCTCTACGAAGAACAGGGCAGCTACGCGGCCCAGGGCTTGCTGGAGCAACGCCGCCGCGACTACGGGATTTCCATCCAGGTGCTCGACGAAAGCGGCCAGCGCCTGGTCGACGGCACCTACCTGCCGCGCCCCCGCCACCGCCCGCCGCGCACCAGCGACCGCAACCTGCCGCGCTTCCCCTGGCGCCAACTGAGCCAGGAATACGTCAGCCCGCAGAGCAACCATACCTATCTGTTCATCTAC…	ATGCGTTCACTCTTCTGGCGAATCCTCGCCGCCTTCTGGCTGGCCCTGCTGCTGGTAGCCGGGCTTTCCATCCTGCTGGGTCGCGCGCTGAACCAAGACACCTGGATCATCGCCCGCCATCCCGGCCTGAAGGATCTCGCCGAGCAGTGGACCGCCCTCTACGAAGAACAGGGCAGCTACGCGGCCCAGGGCTTGCTGGAGCAACGCCGCCGCGACTACGGGATTTCCATCCAGGTGCTCGACGAAAGCGGCCAGCGCCTGGTCGACGGCACCTACCTGCCGCGCCCCCGCCACCGCCCGCCGCGCACCAGCGACCGCAACCTGCCGCGCTTCCCCTGGCGCCAACTGAGCCAGGAATACGTCAGCCCGCAGAGCAACCATACCTATCTGTTCATCTAC…
Query_1	1	1338	NZ_CTEU01000020	Pseudomonas aeruginosa isolate 15% 7 (contig_20)	117598	116261	1338	100.000	0	0	0	2471	ATGCGTTCACTCTTCTGGCGAATCCTCGCCGCCTTCTGGCTGGCCCTGCTGCTGGTAGCCGGGCTTTCCATCCTGCTGGGTCGCGCGCTGAACCAAGACACCTGGATCATCGCCCGCCATCCCGGCCTGAAGGATCTCGCCGAGCAGTGGACCGCCCTCTACGAAGAACAGGGCAGCTACGCGGCCCAGGGCTTGCTGGAGCAACGCCGCCGCGACTACGGGATTTCCATCCAGGTGCTCGACGAAAGCGGCCAGCGCCTGGTCGACGGCACCTACCTGCCGCGCCCCCGCCACCGCCCGCCGCGCACCAGCGACCGCAACCTGCCGCGCTTCCCCTGGCGCCAACTGAGCCAGGAATACGTCAGCCCGCAGAGCAACCATACCTATCTGTTCATCTAC…	ATGCGTTCACTCTTCTGGCGAATCCTCGCCGCCTTCTGGCTGGCCCTGCTGCTGGTAGCCGGGCTTTCCATCCTGCTGGGTCGCGCGCTGAACCAAGACACCTGGATCATCGCCCGCCATCCCGGCCTGAAGGATCTCGCCGAGCAGTGGACCGCCCTCTACGAAGAACAGGGCAGCTACGCGGCCCAGGGCTTGCTGGAGCAACGCCGCCGCGACTACGGGATTTCCATCCAGGTGCTCGACGAAAGCGGCCAGCGCCTGGTCGACGGCACCTACCTGCCGCGCCCCCGCCACCGCCCGCCGCGCACCAGCGACCGCAACCTGCCGCGCTTCCCCTGGCGCCAACTGAGCCAGGAATACGTCAGCCCGCAGAGCAACCATACCTATCTGTTCATCTAC…
Query_1	1	1338	NZ_CUXR01000011	Pseudomonas aeruginosa isolate 12.5% 8 (contig_11)	117598	116261	1338	100.000	0	0	0	2471	ATGCGTTCACTCTTCTGGCGAATCCTCGCCGCCTTCTGGCTGGCCCTGCTGCTGGTAGCCGGGCTTTCCATCCTGCTGGGTCGCGCGCTGAACCAAGACACCTGGATCATCGCCCGCCATCCCGGCCTGAAGGATCTCGCCGAGCAGTGGACCGCCCTCTACGAAGAACAGGGCAGCTACGCGGCCCAGGGCTTGCTGGAGCAACGCCGCCGCGACTACGGGATTTCCATCCAGGTGCTCGACGAAAGCGGCCAGCGCCTGGTCGACGGCACCTACCTGCCGCGCCCCCGCCACCGCCCGCCGCGCACCAGCGACCGCAACCTGCCGCGCTTCCCCTGGCGCCAACTGAGCCAGGAATACGTCAGCCCGCAGAGCAACCATACCTATCTGTTCATCTAC…	ATGCGTTCACTCTTCTGGCGAATCCTCGCCGCCTTCTGGCTGGCCCTGCTGCTGGTAGCCGGGCTTTCCATCCTGCTGGGTCGCGCGCTGAACCAAGACACCTGGATCATCGCCCGCCATCCCGGCCTGAAGGATCTCGCCGAGCAGTGGACCGCCCTCTACGAAGAACAGGGCAGCTACGCGGCCCAGGGCTTGCTGGAGCAACGCCGCCGCGACTACGGGATTTCCATCCAGGTGCTCGACGAAAGCGGCCAGCGCCTGGTCGACGGCACCTACCTGCCGCGCCCCCGCCACCGCCCGCCGCGCACCAGCGACCGCAACCTGCCGCGCTTCCCCTGGCGCCAACTGAGCCAGGAATACGTCAGCCCGCAGAGCAACCATACCTATCTGTTCATCTAC…
Query_1	1	1338	NZ_CUXQ01000041	Pseudomonas aeruginosa isolate 12.5% 1.2 (contig_41)	117598	116261	1338	100.000	0	0	0	2471	ATGCGTTCACTCTTCTGGCGAATCCTCGCCGCCTTCTGGCTGGCCCTGCTGCTGGTAGCCGGGCTTTCCATCCTGCTGGGTCGCGCGCTGAACCAAGACACCTGGATCATCGCCCGCCATCCCGGCCTGAAGGATCTCGCCGAGCAGTGGACCGCCCTCTACGAAGAACAGGGCAGCTACGCGGCCCAGGGCTTGCTGGAGCAACGCCGCCGCGACTACGGGATTTCCATCCAGGTGCTCGACGAAAGCGGCCAGCGCCTGGTCGACGGCACCTACCTGCCGCGCCCCCGCCACCGCCCGCCGCGCACCAGCGACCGCAACCTGCCGCGCTTCCCCTGGCGCCAACTGAGCCAGGAATACGTCAGCCCGCAGAGCAACCATACCTATCTGTTCATCTAC…	ATGCGTTCACTCTTCTGGCGAATCCTCGCCGCCTTCTGGCTGGCCCTGCTGCTGGTAGCCGGGCTTTCCATCCTGCTGGGTCGCGCGCTGAACCAAGACACCTGGATCATCGCCCGCCATCCCGGCCTGAAGGATCTCGCCGAGCAGTGGACCGCCCTCTACGAAGAACAGGGCAGCTACGCGGCCCAGGGCTTGCTGGAGCAACGCCGCCGCGACTACGGGATTTCCATCCAGGTGCTCGACGAAAGCGGCCAGCGCCTGGTCGACGGCACCTACCTGCCGCGCCCCCGCCACCGCCCGCCGCGCACCAGCGACCGCAACCTGCCGCGCTTCCCCTGGCGCCAACTGAGCCAGGAATACGTCAGCCCGCAGAGCAACCATACCTATCTGTTCATCTAC…
Query_1	1	1338	NZ_CTET01000024	Pseudomonas aeruginosa isolate 10% 3 (contig_24)	117598	116261	1338	100.000	0	0	0	2471	ATGCGTTCACTCTTCTGGCGAATCCTCGCCGCCTTCTGGCTGGCCCTGCTGCTGGTAGCCGGGCTTTCCATCCTGCTGGGTCGCGCGCTGAACCAAGACACCTGGATCATCGCCCGCCATCCCGGCCTGAAGGATCTCGCCGAGCAGTGGACCGCCCTCTACGAAGAACAGGGCAGCTACGCGGCCCAGGGCTTGCTGGAGCAACGCCGCCGCGACTACGGGATTTCCATCCAGGTGCTCGACGAAAGCGGCCAGCGCCTGGTCGACGGCACCTACCTGCCGCGCCCCCGCCACCGCCCGCCGCGCACCAGCGACCGCAACCTGCCGCGCTTCCCCTGGCGCCAACTGAGCCAGGAATACGTCAGCCCGCAGAGCAACCATACCTATCTGTTCATCTAC…	ATGCGTTCACTCTTCTGGCGAATCCTCGCCGCCTTCTGGCTGGCCCTGCTGCTGGTAGCCGGGCTTTCCATCCTGCTGGGTCGCGCGCTGAACCAAGACACCTGGATCATCGCCCGCCATCCCGGCCTGAAGGATCTCGCCGAGCAGTGGACCGCCCTCTACGAAGAACAGGGCAGCTACGCGGCCCAGGGCTTGCTGGAGCAACGCCGCCGCGACTACGGGATTTCCATCCAGGTGCTCGACGAAAGCGGCCAGCGCCTGGTCGACGGCACCTACCTGCCGCGCCCCCGCCACCGCCCGCCGCGCACCAGCGACCGCAACCTGCCGCGCTTCCCCTGGCGCCAACTGAGCCAGGAATACGTCAGCCCGCAGAGCAACCATACCTATCTGTTCATCTAC…
Query_1	1	1338	NZ_CUXP01000023	Pseudomonas aeruginosa isolate 2.5% 4 (contig_23)	117598	116261	1338	100.000	0	0	0	2471	ATGCGTTCACTCTTCTGGCGAATCCTCGCCGCCTTCTGGCTGGCCCTGCTGCTGGTAGCCGGGCTTTCCATCCTGCTGGGTCGCGCGCTGAACCAAGACACCTGGATCATCGCCCGCCATCCCGGCCTGAAGGATCTCGCCGAGCAGTGGACCGCCCTCTACGAAGAACAGGGCAGCTACGCGGCCCAGGGCTTGCTGGAGCAACGCCGCCGCGACTACGGGATTTCCATCCAGGTGCTCGACGAAAGCGGCCAGCGCCTGGTCGACGGCACCTACCTGCCGCGCCCCCGCCACCGCCCGCCGCGCACCAGCGACCGCAACCTGCCGCGCTTCCCCTGGCGCCAACTGAGCCAGGAATACGTCAGCCCGCAGAGCAACCATACCTATCTGTTCATCTAC…	ATGCGTTCACTCTTCTGGCGAATCCTCGCCGCCTTCTGGCTGGCCCTGCTGCTGGTAGCCGGGCTTTCCATCCTGCTGGGTCGCGCGCTGAACCAAGACACCTGGATCATCGCCCGCCATCCCGGCCTGAAGGATCTCGCCGAGCAGTGGACCGCCCTCTACGAAGAACAGGGCAGCTACGCGGCCCAGGGCTTGCTGGAGCAACGCCGCCGCGACTACGGGATTTCCATCCAGGTGCTCGACGAAAGCGGCCAGCGCCTGGTCGACGGCACCTACCTGCCGCGCCCCCGCCACCGCCCGCCGCGCACCAGCGACCGCAACCTGCCGCGCTTCCCCTGGCGCCAACTGAGCCAGGAATACGTCAGCCCGCAGAGCAACCATACCTATCTGTTCATCTAC…
Query_1	1	1338	NZ_CTES01000047	Pseudomonas aeruginosa isolate TSB 5 (contig_47)	117598	116261	1338	100.000	0	0	0	2471	ATGCGTTCACTCTTCTGGCGAATCCTCGCCGCCTTCTGGCTGGCCCTGCTGCTGGTAGCCGGGCTTTCCATCCTGCTGGGTCGCGCGCTGAACCAAGACACCTGGATCATCGCCCGCCATCCCGGCCTGAAGGATCTCGCCGAGCAGTGGACCGCCCTCTACGAAGAACAGGGCAGCTACGCGGCCCAGGGCTTGCTGGAGCAACGCCGCCGCGACTACGGGATTTCCATCCAGGTGCTCGACGAAAGCGGCCAGCGCCTGGTCGACGGCACCTACCTGCCGCGCCCCCGCCACCGCCCGCCGCGCACCAGCGACCGCAACCTGCCGCGCTTCCCCTGGCGCCAACTGAGCCAGGAATACGTCAGCCCGCAGAGCAACCATACCTATCTGTTCATCTAC…	ATGCGTTCACTCTTCTGGCGAATCCTCGCCGCCTTCTGGCTGGCCCTGCTGCTGGTAGCCGGGCTTTCCATCCTGCTGGGTCGCGCGCTGAACCAAGACACCTGGATCATCGCCCGCCATCCCGGCCTGAAGGATCTCGCCGAGCAGTGGACCGCCCTCTACGAAGAACAGGGCAGCTACGCGGCCCAGGGCTTGCTGGAGCAACGCCGCCGCGACTACGGGATTTCCATCCAGGTGCTCGACGAAAGCGGCCAGCGCCTGGTCGACGGCACCTACCTGCCGCGCCCCCGCCACCGCCCGCCGCGCACCAGCGACCGCAACCTGCCGCGCTTCCCCTGGCGCCAACTGAGCCAGGAATACGTCAGCCCGCAGAGCAACCATACCTATCTGTTCATCTAC…
Query_1	1	1338	NZ_CTDV01000019	Pseudomonas aeruginosa isolate RW199 (contig_19)	117598	116261	1338	100.000	0	0	0	2471	ATGCGTTCACTCTTCTGGCGAATCCTCGCCGCCTTCTGGCTGGCCCTGCTGCTGGTAGCCGGGCTTTCCATCCTGCTGGGTCGCGCGCTGAACCAAGACACCTGGATCATCGCCCGCCATCCCGGCCTGAAGGATCTCGCCGAGCAGTGGACCGCCCTCTACGAAGAACAGGGCAGCTACGCGGCCCAGGGCTTGCTGGAGCAACGCCGCCGCGACTACGGGATTTCCATCCAGGTGCTCGACGAAAGCGGCCAGCGCCTGGTCGACGGCACCTACCTGCCGCGCCCCCGCCACCGCCCGCCGCGCACCAGCGACCGCAACCTGCCGCGCTTCCCCTGGCGCCAACTGAGCCAGGAATACGTCAGCCCGCAGAGCAACCATACCTATCTGTTCATCTAC…	ATGCGTTCACTCTTCTGGCGAATCCTCGCCGCCTTCTGGCTGGCCCTGCTGCTGGTAGCCGGGCTTTCCATCCTGCTGGGTCGCGCGCTGAACCAAGACACCTGGATCATCGCCCGCCATCCCGGCCTGAAGGATCTCGCCGAGCAGTGGACCGCCCTCTACGAAGAACAGGGCAGCTACGCGGCCCAGGGCTTGCTGGAGCAACGCCGCCGCGACTACGGGATTTCCATCCAGGTGCTCGACGAAAGCGGCCAGCGCCTGGTCGACGGCACCTACCTGCCGCGCCCCCGCCACCGCCCGCCGCGCACCAGCGACCGCAACCTGCCGCGCTTCCCCTGGCGCCAACTGAGCCAGGAATACGTCAGCCCGCAGAGCAACCATACCTATCTGTTCATCTAC…
Query_1	1	1338	NZ_CTDU01000035	Pseudomonas aeruginosa isolate ATCC 9027 (contig_35)	117598	116261	1338	100.000	0	0	0	2471	ATGCGTTCACTCTTCTGGCGAATCCTCGCCGCCTTCTGGCTGGCCCTGCTGCTGGTAGCCGGGCTTTCCATCCTGCTGGGTCGCGCGCTGAACCAAGACACCTGGATCATCGCCCGCCATCCCGGCCTGAAGGATCTCGCCGAGCAGTGGACCGCCCTCTACGAAGAACAGGGCAGCTACGCGGCCCAGGGCTTGCTGGAGCAACGCCGCCGCGACTACGGGATTTCCATCCAGGTGCTCGACGAAAGCGGCCAGCGCCTGGTCGACGGCACCTACCTGCCGCGCCCCCGCCACCGCCCGCCGCGCACCAGCGACCGCAACCTGCCGCGCTTCCCCTGGCGCCAACTGAGCCAGGAATACGTCAGCCCGCAGAGCAACCATACCTATCTGTTCATCTAC…	ATGCGTTCACTCTTCTGGCGAATCCTCGCCGCCTTCTGGCTGGCCCTGCTGCTGGTAGCCGGGCTTTCCATCCTGCTGGGTCGCGCGCTGAACCAAGACACCTGGATCATCGCCCGCCATCCCGGCCTGAAGGATCTCGCCGAGCAGTGGACCGCCCTCTACGAAGAACAGGGCAGCTACGCGGCCCAGGGCTTGCTGGAGCAACGCCGCCGCGACTACGGGATTTCCATCCAGGTGCTCGACGAAAGCGGCCAGCGCCTGGTCGACGGCACCTACCTGCCGCGCCCCCGCCACCGCCCGCCGCGCACCAGCGACCGCAACCTGCCGCGCTTCCCCTGGCGCCAACTGAGCCAGGAATACGTCAGCCCGCAGAGCAACCATACCTATCTGTTCATCTAC…
Query_1	1	1338	NZ_CTDW01000043	Pseudomonas aeruginosa isolate RW99 (contig_43)	241433	240096	1338	100.000	0	0	0	2471	ATGCGTTCACTCTTCTGGCGAATCCTCGCCGCCTTCTGGCTGGCCCTGCTGCTGGTAGCCGGGCTTTCCATCCTGCTGGGTCGCGCGCTGAACCAAGACACCTGGATCATCGCCCGCCATCCCGGCCTGAAGGATCTCGCCGAGCAGTGGACCGCCCTCTACGAAGAACAGGGCAGCTACGCGGCCCAGGGCTTGCTGGAGCAACGCCGCCGCGACTACGGGATTTCCATCCAGGTGCTCGACGAAAGCGGCCAGCGCCTGGTCGACGGCACCTACCTGCCGCGCCCCCGCCACCGCCCGCCGCGCACCAGCGACCGCAACCTGCCGCGCTTCCCCTGGCGCCAACTGAGCCAGGAATACGTCAGCCCGCAGAGCAACCATACCTATCTGTTCATCTAC…	ATGCGTTCACTCTTCTGGCGAATCCTCGCCGCCTTCTGGCTGGCCCTGCTGCTGGTAGCCGGGCTTTCCATCCTGCTGGGTCGCGCGCTGAACCAAGACACCTGGATCATCGCCCGCCATCCCGGCCTGAAGGATCTCGCCGAGCAGTGGACCGCCCTCTACGAAGAACAGGGCAGCTACGCGGCCCAGGGCTTGCTGGAGCAACGCCGCCGCGACTACGGGATTTCCATCCAGGTGCTCGACGAAAGCGGCCAGCGCCTGGTCGACGGCACCTACCTGCCGCGCCCCCGCCACCGCCCGCCGCGCACCAGCGACCGCAACCTGCCGCGCTTCCCCTGGCGCCAACTGAGCCAGGAATACGTCAGCCCGCAGAGCAACCATACCTATCTGTTCATCTAC…
Query_1	1	1338	NZ_CTDT01000046	Pseudomonas aeruginosa isolate TSB Bead Pool 1 (contig_46)	117598	116261	1338	100.000	0	0	0	2471	ATGCGTTCACTCTTCTGGCGAATCCTCGCCGCCTTCTGGCTGGCCCTGCTGCTGGTAGCCGGGCTTTCCATCCTGCTGGGTCGCGCGCTGAACCAAGACACCTGGATCATCGCCCGCCATCCCGGCCTGAAGGATCTCGCCGAGCAGTGGACCGCCCTCTACGAAGAACAGGGCAGCTACGCGGCCCAGGGCTTGCTGGAGCAACGCCGCCGCGACTACGGGATTTCCATCCAGGTGCTCGACGAAAGCGGCCAGCGCCTGGTCGACGGCACCTACCTGCCGCGCCCCCGCCACCGCCCGCCGCGCACCAGCGACCGCAACCTGCCGCGCTTCCCCTGGCGCCAACTGAGCCAGGAATACGTCAGCCCGCAGAGCAACCATACCTATCTGTTCATCTAC…	ATGCGTTCACTCTTCTGGCGAATCCTCGCCGCCTTCTGGCTGGCCCTGCTGCTGGTAGCCGGGCTTTCCATCCTGCTGGGTCGCGCGCTGAACCAAGACACCTGGATCATCGCCCGCCATCCCGGCCTGAAGGATCTCGCCGAGCAGTGGACCGCCCTCTACGAAGAACAGGGCAGCTACGCGGCCCAGGGCTTGCTGGAGCAACGCCGCCGCGACTACGGGATTTCCATCCAGGTGCTCGACGAAAGCGGCCAGCGCCTGGTCGACGGCACCTACCTGCCGCGCCCCCGCCACCGCCCGCCGCGCACCAGCGACCGCAACCTGCCGCGCTTCCCCTGGCGCCAACTGAGCCAGGAATACGTCAGCCCGCAGAGCAACCATACCTATCTGTTCATCTAC…
Query_1	1	1338	NZ_CTDR01000024	Pseudomonas aeruginosa isolate 15% 6 (contig_24)	117598	116261	1338	100.000	0	0	0	2471	ATGCGTTCACTCTTCTGGCGAATCCTCGCCGCCTTCTGGCTGGCCCTGCTGCTGGTAGCCGGGCTTTCCATCCTGCTGGGTCGCGCGCTGAACCAAGACACCTGGATCATCGCCCGCCATCCCGGCCTGAAGGATCTCGCCGAGCAGTGGACCGCCCTCTACGAAGAACAGGGCAGCTACGCGGCCCAGGGCTTGCTGGAGCAACGCCGCCGCGACTACGGGATTTCCATCCAGGTGCTCGACGAAAGCGGCCAGCGCCTGGTCGACGGCACCTACCTGCCGCGCCCCCGCCACCGCCCGCCGCGCACCAGCGACCGCAACCTGCCGCGCTTCCCCTGGCGCCAACTGAGCCAGGAATACGTCAGCCCGCAGAGCAACCATACCTATCTGTTCATCTAC…	ATGCGTTCACTCTTCTGGCGAATCCTCGCCGCCTTCTGGCTGGCCCTGCTGCTGGTAGCCGGGCTTTCCATCCTGCTGGGTCGCGCGCTGAACCAAGACACCTGGATCATCGCCCGCCATCCCGGCCTGAAGGATCTCGCCGAGCAGTGGACCGCCCTCTACGAAGAACAGGGCAGCTACGCGGCCCAGGGCTTGCTGGAGCAACGCCGCCGCGACTACGGGATTTCCATCCAGGTGCTCGACGAAAGCGGCCAGCGCCTGGTCGACGGCACCTACCTGCCGCGCCCCCGCCACCGCCCGCCGCGCACCAGCGACCGCAACCTGCCGCGCTTCCCCTGGCGCCAACTGAGCCAGGAATACGTCAGCCCGCAGAGCAACCATACCTATCTGTTCATCTAC…
Query_1	1	1338	NZ_CTDQ01000019	Pseudomonas aeruginosa isolate 12.5% 7 (contig_19)	117598	116261	1338	100.000	0	0	0	2471	ATGCGTTCACTCTTCTGGCGAATCCTCGCCGCCTTCTGGCTGGCCCTGCTGCTGGTAGCCGGGCTTTCCATCCTGCTGGGTCGCGCGCTGAACCAAGACACCTGGATCATCGCCCGCCATCCCGGCCTGAAGGATCTCGCCGAGCAGTGGACCGCCCTCTACGAAGAACAGGGCAGCTACGCGGCCCAGGGCTTGCTGGAGCAACGCCGCCGCGACTACGGGATTTCCATCCAGGTGCTCGACGAAAGCGGCCAGCGCCTGGTCGACGGCACCTACCTGCCGCGCCCCCGCCACCGCCCGCCGCGCACCAGCGACCGCAACCTGCCGCGCTTCCCCTGGCGCCAACTGAGCCAGGAATACGTCAGCCCGCAGAGCAACCATACCTATCTGTTCATCTAC…	ATGCGTTCACTCTTCTGGCGAATCCTCGCCGCCTTCTGGCTGGCCCTGCTGCTGGTAGCCGGGCTTTCCATCCTGCTGGGTCGCGCGCTGAACCAAGACACCTGGATCATCGCCCGCCATCCCGGCCTGAAGGATCTCGCCGAGCAGTGGACCGCCCTCTACGAAGAACAGGGCAGCTACGCGGCCCAGGGCTTGCTGGAGCAACGCCGCCGCGACTACGGGATTTCCATCCAGGTGCTCGACGAAAGCGGCCAGCGCCTGGTCGACGGCACCTACCTGCCGCGCCCCCGCCACCGCCCGCCGCGCACCAGCGACCGCAACCTGCCGCGCTTCCCCTGGCGCCAACTGAGCCAGGAATACGTCAGCCCGCAGAGCAACCATACCTATCTGTTCATCTAC…
Query_1	1	1338	NZ_CTDO01000068	Pseudomonas aeruginosa isolate 12.5% 1.1 (contig_68)	117598	116261	1338	100.000	0	0	0	2471	ATGCGTTCACTCTTCTGGCGAATCCTCGCCGCCTTCTGGCTGGCCCTGCTGCTGGTAGCCGGGCTTTCCATCCTGCTGGGTCGCGCGCTGAACCAAGACACCTGGATCATCGCCCGCCATCCCGGCCTGAAGGATCTCGCCGAGCAGTGGACCGCCCTCTACGAAGAACAGGGCAGCTACGCGGCCCAGGGCTTGCTGGAGCAACGCCGCCGCGACTACGGGATTTCCATCCAGGTGCTCGACGAAAGCGGCCAGCGCCTGGTCGACGGCACCTACCTGCCGCGCCCCCGCCACCGCCCGCCGCGCACCAGCGACCGCAACCTGCCGCGCTTCCCCTGGCGCCAACTGAGCCAGGAATACGTCAGCCCGCAGAGCAACCATACCTATCTGTTCATCTAC…	ATGCGTTCACTCTTCTGGCGAATCCTCGCCGCCTTCTGGCTGGCCCTGCTGCTGGTAGCCGGGCTTTCCATCCTGCTGGGTCGCGCGCTGAACCAAGACACCTGGATCATCGCCCGCCATCCCGGCCTGAAGGATCTCGCCGAGCAGTGGACCGCCCTCTACGAAGAACAGGGCAGCTACGCGGCCCAGGGCTTGCTGGAGCAACGCCGCCGCGACTACGGGATTTCCATCCAGGTGCTCGACGAAAGCGGCCAGCGCCTGGTCGACGGCACCTACCTGCCGCGCCCCCGCCACCGCCCGCCGCGCACCAGCGACCGCAACCTGCCGCGCTTCCCCTGGCGCCAACTGAGCCAGGAATACGTCAGCCCGCAGAGCAACCATACCTATCTGTTCATCTAC…
Query_1	1	1338	NZ_CTDB01000028	Pseudomonas aeruginosa isolate 15.321Bb (contig_28)	117598	116261	1338	100.000	0	0	0	2471	ATGCGTTCACTCTTCTGGCGAATCCTCGCCGCCTTCTGGCTGGCCCTGCTGCTGGTAGCCGGGCTTTCCATCCTGCTGGGTCGCGCGCTGAACCAAGACACCTGGATCATCGCCCGCCATCCCGGCCTGAAGGATCTCGCCGAGCAGTGGACCGCCCTCTACGAAGAACAGGGCAGCTACGCGGCCCAGGGCTTGCTGGAGCAACGCCGCCGCGACTACGGGATTTCCATCCAGGTGCTCGACGAAAGCGGCCAGCGCCTGGTCGACGGCACCTACCTGCCGCGCCCCCGCCACCGCCCGCCGCGCACCAGCGACCGCAACCTGCCGCGCTTCCCCTGGCGCCAACTGAGCCAGGAATACGTCAGCCCGCAGAGCAACCATACCTATCTGTTCATCTAC…	ATGCGTTCACTCTTCTGGCGAATCCTCGCCGCCTTCTGGCTGGCCCTGCTGCTGGTAGCCGGGCTTTCCATCCTGCTGGGTCGCGCGCTGAACCAAGACACCTGGATCATCGCCCGCCATCCCGGCCTGAAGGATCTCGCCGAGCAGTGGACCGCCCTCTACGAAGAACAGGGCAGCTACGCGGCCCAGGGCTTGCTGGAGCAACGCCGCCGCGACTACGGGATTTCCATCCAGGTGCTCGACGAAAGCGGCCAGCGCCTGGTCGACGGCACCTACCTGCCGCGCCCCCGCCACCGCCCGCCGCGCACCAGCGACCGCAACCTGCCGCGCTTCCCCTGGCGCCAACTGAGCCAGGAATACGTCAGCCCGCAGAGCAACCATACCTATCTGTTCATCTAC…
Query_1	1	1338	NZ_CUXJ01000049	Pseudomonas aeruginosa isolate 15.221Ba (contig_49)	117598	116261	1338	100.000	0	0	0	2471	ATGCGTTCACTCTTCTGGCGAATCCTCGCCGCCTTCTGGCTGGCCCTGCTGCTGGTAGCCGGGCTTTCCATCCTGCTGGGTCGCGCGCTGAACCAAGACACCTGGATCATCGCCCGCCATCCCGGCCTGAAGGATCTCGCCGAGCAGTGGACCGCCCTCTACGAAGAACAGGGCAGCTACGCGGCCCAGGGCTTGCTGGAGCAACGCCGCCGCGACTACGGGATTTCCATCCAGGTGCTCGACGAAAGCGGCCAGCGCCTGGTCGACGGCACCTACCTGCCGCGCCCCCGCCACCGCCCGCCGCGCACCAGCGACCGCAACCTGCCGCGCTTCCCCTGGCGCCAACTGAGCCAGGAATACGTCAGCCCGCAGAGCAACCATACCTATCTGTTCATCTAC…	ATGCGTTCACTCTTCTGGCGAATCCTCGCCGCCTTCTGGCTGGCCCTGCTGCTGGTAGCCGGGCTTTCCATCCTGCTGGGTCGCGCGCTGAACCAAGACACCTGGATCATCGCCCGCCATCCCGGCCTGAAGGATCTCGCCGAGCAGTGGACCGCCCTCTACGAAGAACAGGGCAGCTACGCGGCCCAGGGCTTGCTGGAGCAACGCCGCCGCGACTACGGGATTTCCATCCAGGTGCTCGACGAAAGCGGCCAGCGCCTGGTCGACGGCACCTACCTGCCGCGCCCCCGCCACCGCCCGCCGCGCACCAGCGACCGCAACCTGCCGCGCTTCCCCTGGCGCCAACTGAGCCAGGAATACGTCAGCCCGCAGAGCAACCATACCTATCTGTTCATCTAC…
Query_1	1	1338	NZ_CUXG01000032	Pseudomonas aeruginosa isolate 15.121b (contig_32)	117598	116261	1338	100.000	0	0	0	2471	ATGCGTTCACTCTTCTGGCGAATCCTCGCCGCCTTCTGGCTGGCCCTGCTGCTGGTAGCCGGGCTTTCCATCCTGCTGGGTCGCGCGCTGAACCAAGACACCTGGATCATCGCCCGCCATCCCGGCCTGAAGGATCTCGCCGAGCAGTGGACCGCCCTCTACGAAGAACAGGGCAGCTACGCGGCCCAGGGCTTGCTGGAGCAACGCCGCCGCGACTACGGGATTTCCATCCAGGTGCTCGACGAAAGCGGCCAGCGCCTGGTCGACGGCACCTACCTGCCGCGCCCCCGCCACCGCCCGCCGCGCACCAGCGACCGCAACCTGCCGCGCTTCCCCTGGCGCCAACTGAGCCAGGAATACGTCAGCCCGCAGAGCAACCATACCTATCTGTTCATCTAC…	ATGCGTTCACTCTTCTGGCGAATCCTCGCCGCCTTCTGGCTGGCCCTGCTGCTGGTAGCCGGGCTTTCCATCCTGCTGGGTCGCGCGCTGAACCAAGACACCTGGATCATCGCCCGCCATCCCGGCCTGAAGGATCTCGCCGAGCAGTGGACCGCCCTCTACGAAGAACAGGGCAGCTACGCGGCCCAGGGCTTGCTGGAGCAACGCCGCCGCGACTACGGGATTTCCATCCAGGTGCTCGACGAAAGCGGCCAGCGCCTGGTCGACGGCACCTACCTGCCGCGCCCCCGCCACCGCCCGCCGCGCACCAGCGACCGCAACCTGCCGCGCTTCCCCTGGCGCCAACTGAGCCAGGAATACGTCAGCCCGCAGAGCAACCATACCTATCTGTTCATCTAC…
Query_1	1	1338	NZ_CUXH01000052	Pseudomonas aeruginosa isolate 15% 4 (contig_52)	117598	116261	1338	100.000	0	0	0	2471	ATGCGTTCACTCTTCTGGCGAATCCTCGCCGCCTTCTGGCTGGCCCTGCTGCTGGTAGCCGGGCTTTCCATCCTGCTGGGTCGCGCGCTGAACCAAGACACCTGGATCATCGCCCGCCATCCCGGCCTGAAGGATCTCGCCGAGCAGTGGACCGCCCTCTACGAAGAACAGGGCAGCTACGCGGCCCAGGGCTTGCTGGAGCAACGCCGCCGCGACTACGGGATTTCCATCCAGGTGCTCGACGAAAGCGGCCAGCGCCTGGTCGACGGCACCTACCTGCCGCGCCCCCGCCACCGCCCGCCGCGCACCAGCGACCGCAACCTGCCGCGCTTCCCCTGGCGCCAACTGAGCCAGGAATACGTCAGCCCGCAGAGCAACCATACCTATCTGTTCATCTAC…	ATGCGTTCACTCTTCTGGCGAATCCTCGCCGCCTTCTGGCTGGCCCTGCTGCTGGTAGCCGGGCTTTCCATCCTGCTGGGTCGCGCGCTGAACCAAGACACCTGGATCATCGCCCGCCATCCCGGCCTGAAGGATCTCGCCGAGCAGTGGACCGCCCTCTACGAAGAACAGGGCAGCTACGCGGCCCAGGGCTTGCTGGAGCAACGCCGCCGCGACTACGGGATTTCCATCCAGGTGCTCGACGAAAGCGGCCAGCGCCTGGTCGACGGCACCTACCTGCCGCGCCCCCGCCACCGCCCGCCGCGCACCAGCGACCGCAACCTGCCGCGCTTCCCCTGGCGCCAACTGAGCCAGGAATACGTCAGCCCGCAGAGCAACCATACCTATCTGTTCATCTAC…
Query_1	1	1338	NZ_CTDA01000071	Pseudomonas aeruginosa isolate 12.5% 5 (contig_71)	117598	116261	1338	100.000	0	0	0	2471	ATGCGTTCACTCTTCTGGCGAATCCTCGCCGCCTTCTGGCTGGCCCTGCTGCTGGTAGCCGGGCTTTCCATCCTGCTGGGTCGCGCGCTGAACCAAGACACCTGGATCATCGCCCGCCATCCCGGCCTGAAGGATCTCGCCGAGCAGTGGACCGCCCTCTACGAAGAACAGGGCAGCTACGCGGCCCAGGGCTTGCTGGAGCAACGCCGCCGCGACTACGGGATTTCCATCCAGGTGCTCGACGAAAGCGGCCAGCGCCTGGTCGACGGCACCTACCTGCCGCGCCCCCGCCACCGCCCGCCGCGCACCAGCGACCGCAACCTGCCGCGCTTCCCCTGGCGCCAACTGAGCCAGGAATACGTCAGCCCGCAGAGCAACCATACCTATCTGTTCATCTAC…	ATGCGTTCACTCTTCTGGCGAATCCTCGCCGCCTTCTGGCTGGCCCTGCTGCTGGTAGCCGGGCTTTCCATCCTGCTGGGTCGCGCGCTGAACCAAGACACCTGGATCATCGCCCGCCATCCCGGCCTGAAGGATCTCGCCGAGCAGTGGACCGCCCTCTACGAAGAACAGGGCAGCTACGCGGCCCAGGGCTTGCTGGAGCAACGCCGCCGCGACTACGGGATTTCCATCCAGGTGCTCGACGAAAGCGGCCAGCGCCTGGTCGACGGCACCTACCTGCCGCGCCCCCGCCACCGCCCGCCGCGCACCAGCGACCGCAACCTGCCGCGCTTCCCCTGGCGCCAACTGAGCCAGGAATACGTCAGCCCGCAGAGCAACCATACCTATCTGTTCATCTAC…
Query_1	1	1338	NZ_CTCY01000041	Pseudomonas aeruginosa isolate 10% 8 (contig_41)	117598	116261	1338	100.000	0	0	0	2471	ATGCGTTCACTCTTCTGGCGAATCCTCGCCGCCTTCTGGCTGGCCCTGCTGCTGGTAGCCGGGCTTTCCATCCTGCTGGGTCGCGCGCTGAACCAAGACACCTGGATCATCGCCCGCCATCCCGGCCTGAAGGATCTCGCCGAGCAGTGGACCGCCCTCTACGAAGAACAGGGCAGCTACGCGGCCCAGGGCTTGCTGGAGCAACGCCGCCGCGACTACGGGATTTCCATCCAGGTGCTCGACGAAAGCGGCCAGCGCCTGGTCGACGGCACCTACCTGCCGCGCCCCCGCCACCGCCCGCCGCGCACCAGCGACCGCAACCTGCCGCGCTTCCCCTGGCGCCAACTGAGCCAGGAATACGTCAGCCCGCAGAGCAACCATACCTATCTGTTCATCTAC…	ATGCGTTCACTCTTCTGGCGAATCCTCGCCGCCTTCTGGCTGGCCCTGCTGCTGGTAGCCGGGCTTTCCATCCTGCTGGGTCGCGCGCTGAACCAAGACACCTGGATCATCGCCCGCCATCCCGGCCTGAAGGATCTCGCCGAGCAGTGGACCGCCCTCTACGAAGAACAGGGCAGCTACGCGGCCCAGGGCTTGCTGGAGCAACGCCGCCGCGACTACGGGATTTCCATCCAGGTGCTCGACGAAAGCGGCCAGCGCCTGGTCGACGGCACCTACCTGCCGCGCCCCCGCCACCGCCCGCCGCGCACCAGCGACCGCAACCTGCCGCGCTTCCCCTGGCGCCAACTGAGCCAGGAATACGTCAGCCCGCAGAGCAACCATACCTATCTGTTCATCTAC…
Query_1	1	1338	NZ_CUXF01000040	Pseudomonas aeruginosa isolate 2.5% 9 (contig_40)	117598	116261	1338	100.000	0	0	0	2471	ATGCGTTCACTCTTCTGGCGAATCCTCGCCGCCTTCTGGCTGGCCCTGCTGCTGGTAGCCGGGCTTTCCATCCTGCTGGGTCGCGCGCTGAACCAAGACACCTGGATCATCGCCCGCCATCCCGGCCTGAAGGATCTCGCCGAGCAGTGGACCGCCCTCTACGAAGAACAGGGCAGCTACGCGGCCCAGGGCTTGCTGGAGCAACGCCGCCGCGACTACGGGATTTCCATCCAGGTGCTCGACGAAAGCGGCCAGCGCCTGGTCGACGGCACCTACCTGCCGCGCCCCCGCCACCGCCCGCCGCGCACCAGCGACCGCAACCTGCCGCGCTTCCCCTGGCGCCAACTGAGCCAGGAATACGTCAGCCCGCAGAGCAACCATACCTATCTGTTCATCTAC…	ATGCGTTCACTCTTCTGGCGAATCCTCGCCGCCTTCTGGCTGGCCCTGCTGCTGGTAGCCGGGCTTTCCATCCTGCTGGGTCGCGCGCTGAACCAAGACACCTGGATCATCGCCCGCCATCCCGGCCTGAAGGATCTCGCCGAGCAGTGGACCGCCCTCTACGAAGAACAGGGCAGCTACGCGGCCCAGGGCTTGCTGGAGCAACGCCGCCGCGACTACGGGATTTCCATCCAGGTGCTCGACGAAAGCGGCCAGCGCCTGGTCGACGGCACCTACCTGCCGCGCCCCCGCCACCGCCCGCCGCGCACCAGCGACCGCAACCTGCCGCGCTTCCCCTGGCGCCAACTGAGCCAGGAATACGTCAGCCCGCAGAGCAACCATACCTATCTGTTCATCTAC…
Query_1	1	1338	NZ_CTCZ01000002	Pseudomonas aeruginosa isolate 2.5% 1 (contig_2)	117598	116261	1338	100.000	0	0	0	2471	ATGCGTTCACTCTTCTGGCGAATCCTCGCCGCCTTCTGGCTGGCCCTGCTGCTGGTAGCCGGGCTTTCCATCCTGCTGGGTCGCGCGCTGAACCAAGACACCTGGATCATCGCCCGCCATCCCGGCCTGAAGGATCTCGCCGAGCAGTGGACCGCCCTCTACGAAGAACAGGGCAGCTACGCGGCCCAGGGCTTGCTGGAGCAACGCCGCCGCGACTACGGGATTTCCATCCAGGTGCTCGACGAAAGCGGCCAGCGCCTGGTCGACGGCACCTACCTGCCGCGCCCCCGCCACCGCCCGCCGCGCACCAGCGACCGCAACCTGCCGCGCTTCCCCTGGCGCCAACTGAGCCAGGAATACGTCAGCCCGCAGAGCAACCATACCTATCTGTTCATCTAC…	ATGCGTTCACTCTTCTGGCGAATCCTCGCCGCCTTCTGGCTGGCCCTGCTGCTGGTAGCCGGGCTTTCCATCCTGCTGGGTCGCGCGCTGAACCAAGACACCTGGATCATCGCCCGCCATCCCGGCCTGAAGGATCTCGCCGAGCAGTGGACCGCCCTCTACGAAGAACAGGGCAGCTACGCGGCCCAGGGCTTGCTGGAGCAACGCCGCCGCGACTACGGGATTTCCATCCAGGTGCTCGACGAAAGCGGCCAGCGCCTGGTCGACGGCACCTACCTGCCGCGCCCCCGCCACCGCCCGCCGCGCACCAGCGACCGCAACCTGCCGCGCTTCCCCTGGCGCCAACTGAGCCAGGAATACGTCAGCCCGCAGAGCAACCATACCTATCTGTTCATCTAC…
Query_1	1	1338	NZ_CTCX01000043	Pseudomonas aeruginosa isolate TSB 2 (contig_43)	117598	116261	1338	100.000	0	0	0	2471	ATGCGTTCACTCTTCTGGCGAATCCTCGCCGCCTTCTGGCTGGCCCTGCTGCTGGTAGCCGGGCTTTCCATCCTGCTGGGTCGCGCGCTGAACCAAGACACCTGGATCATCGCCCGCCATCCCGGCCTGAAGGATCTCGCCGAGCAGTGGACCGCCCTCTACGAAGAACAGGGCAGCTACGCGGCCCAGGGCTTGCTGGAGCAACGCCGCCGCGACTACGGGATTTCCATCCAGGTGCTCGACGAAAGCGGCCAGCGCCTGGTCGACGGCACCTACCTGCCGCGCCCCCGCCACCGCCCGCCGCGCACCAGCGACCGCAACCTGCCGCGCTTCCCCTGGCGCCAACTGAGCCAGGAATACGTCAGCCCGCAGAGCAACCATACCTATCTGTTCATCTAC…	ATGCGTTCACTCTTCTGGCGAATCCTCGCCGCCTTCTGGCTGGCCCTGCTGCTGGTAGCCGGGCTTTCCATCCTGCTGGGTCGCGCGCTGAACCAAGACACCTGGATCATCGCCCGCCATCCCGGCCTGAAGGATCTCGCCGAGCAGTGGACCGCCCTCTACGAAGAACAGGGCAGCTACGCGGCCCAGGGCTTGCTGGAGCAACGCCGCCGCGACTACGGGATTTCCATCCAGGTGCTCGACGAAAGCGGCCAGCGCCTGGTCGACGGCACCTACCTGCCGCGCCCCCGCCACCGCCCGCCGCGCACCAGCGACCGCAACCTGCCGCGCTTCCCCTGGCGCCAACTGAGCCAGGAATACGTCAGCCCGCAGAGCAACCATACCTATCTGTTCATCTAC…
Query_1	1	1338	NZ_CTCW01000028	Pseudomonas aeruginosa isolate RW192 (contig_28)	117598	116261	1338	100.000	0	0	0	2471	ATGCGTTCACTCTTCTGGCGAATCCTCGCCGCCTTCTGGCTGGCCCTGCTGCTGGTAGCCGGGCTTTCCATCCTGCTGGGTCGCGCGCTGAACCAAGACACCTGGATCATCGCCCGCCATCCCGGCCTGAAGGATCTCGCCGAGCAGTGGACCGCCCTCTACGAAGAACAGGGCAGCTACGCGGCCCAGGGCTTGCTGGAGCAACGCCGCCGCGACTACGGGATTTCCATCCAGGTGCTCGACGAAAGCGGCCAGCGCCTGGTCGACGGCACCTACCTGCCGCGCCCCCGCCACCGCCCGCCGCGCACCAGCGACCGCAACCTGCCGCGCTTCCCCTGGCGCCAACTGAGCCAGGAATACGTCAGCCCGCAGAGCAACCATACCTATCTGTTCATCTAC…	ATGCGTTCACTCTTCTGGCGAATCCTCGCCGCCTTCTGGCTGGCCCTGCTGCTGGTAGCCGGGCTTTCCATCCTGCTGGGTCGCGCGCTGAACCAAGACACCTGGATCATCGCCCGCCATCCCGGCCTGAAGGATCTCGCCGAGCAGTGGACCGCCCTCTACGAAGAACAGGGCAGCTACGCGGCCCAGGGCTTGCTGGAGCAACGCCGCCGCGACTACGGGATTTCCATCCAGGTGCTCGACGAAAGCGGCCAGCGCCTGGTCGACGGCACCTACCTGCCGCGCCCCCGCCACCGCCCGCCGCGCACCAGCGACCGCAACCTGCCGCGCTTCCCCTGGCGCCAACTGAGCCAGGAATACGTCAGCCCGCAGAGCAACCATACCTATCTGTTCATCTAC…
Query_1	1	1338	NZ_CTCV01000034	Pseudomonas aeruginosa isolate RW138 (contig_34)	117598	116261	1338	100.000	0	0	0	2471	ATGCGTTCACTCTTCTGGCGAATCCTCGCCGCCTTCTGGCTGGCCCTGCTGCTGGTAGCCGGGCTTTCCATCCTGCTGGGTCGCGCGCTGAACCAAGACACCTGGATCATCGCCCGCCATCCCGGCCTGAAGGATCTCGCCGAGCAGTGGACCGCCCTCTACGAAGAACAGGGCAGCTACGCGGCCCAGGGCTTGCTGGAGCAACGCCGCCGCGACTACGGGATTTCCATCCAGGTGCTCGACGAAAGCGGCCAGCGCCTGGTCGACGGCACCTACCTGCCGCGCCCCCGCCACCGCCCGCCGCGCACCAGCGACCGCAACCTGCCGCGCTTCCCCTGGCGCCAACTGAGCCAGGAATACGTCAGCCCGCAGAGCAACCATACCTATCTGTTCATCTAC…	ATGCGTTCACTCTTCTGGCGAATCCTCGCCGCCTTCTGGCTGGCCCTGCTGCTGGTAGCCGGGCTTTCCATCCTGCTGGGTCGCGCGCTGAACCAAGACACCTGGATCATCGCCCGCCATCCCGGCCTGAAGGATCTCGCCGAGCAGTGGACCGCCCTCTACGAAGAACAGGGCAGCTACGCGGCCCAGGGCTTGCTGGAGCAACGCCGCCGCGACTACGGGATTTCCATCCAGGTGCTCGACGAAAGCGGCCAGCGCCTGGTCGACGGCACCTACCTGCCGCGCCCCCGCCACCGCCCGCCGCGCACCAGCGACCGCAACCTGCCGCGCTTCCCCTGGCGCCAACTGAGCCAGGAATACGTCAGCCCGCAGAGCAACCATACCTATCTGTTCATCTAC…
Query_1	1	1338	NZ_CTCU01000041	Pseudomonas aeruginosa isolate RW18 (contig_41)	117598	116261	1338	100.000	0	0	0	2471	ATGCGTTCACTCTTCTGGCGAATCCTCGCCGCCTTCTGGCTGGCCCTGCTGCTGGTAGCCGGGCTTTCCATCCTGCTGGGTCGCGCGCTGAACCAAGACACCTGGATCATCGCCCGCCATCCCGGCCTGAAGGATCTCGCCGAGCAGTGGACCGCCCTCTACGAAGAACAGGGCAGCTACGCGGCCCAGGGCTTGCTGGAGCAACGCCGCCGCGACTACGGGATTTCCATCCAGGTGCTCGACGAAAGCGGCCAGCGCCTGGTCGACGGCACCTACCTGCCGCGCCCCCGCCACCGCCCGCCGCGCACCAGCGACCGCAACCTGCCGCGCTTCCCCTGGCGCCAACTGAGCCAGGAATACGTCAGCCCGCAGAGCAACCATACCTATCTGTTCATCTAC…	ATGCGTTCACTCTTCTGGCGAATCCTCGCCGCCTTCTGGCTGGCCCTGCTGCTGGTAGCCGGGCTTTCCATCCTGCTGGGTCGCGCGCTGAACCAAGACACCTGGATCATCGCCCGCCATCCCGGCCTGAAGGATCTCGCCGAGCAGTGGACCGCCCTCTACGAAGAACAGGGCAGCTACGCGGCCCAGGGCTTGCTGGAGCAACGCCGCCGCGACTACGGGATTTCCATCCAGGTGCTCGACGAAAGCGGCCAGCGCCTGGTCGACGGCACCTACCTGCCGCGCCCCCGCCACCGCCCGCCGCGCACCAGCGACCGCAACCTGCCGCGCTTCCCCTGGCGCCAACTGAGCCAGGAATACGTCAGCCCGCAGAGCAACCATACCTATCTGTTCATCTAC…
Query_1	1	1338	NZ_CUXE01000021	Pseudomonas aeruginosa isolate 15.321Ba (contig_21)	117598	116261	1338	100.000	0	0	0	2471	ATGCGTTCACTCTTCTGGCGAATCCTCGCCGCCTTCTGGCTGGCCCTGCTGCTGGTAGCCGGGCTTTCCATCCTGCTGGGTCGCGCGCTGAACCAAGACACCTGGATCATCGCCCGCCATCCCGGCCTGAAGGATCTCGCCGAGCAGTGGACCGCCCTCTACGAAGAACAGGGCAGCTACGCGGCCCAGGGCTTGCTGGAGCAACGCCGCCGCGACTACGGGATTTCCATCCAGGTGCTCGACGAAAGCGGCCAGCGCCTGGTCGACGGCACCTACCTGCCGCGCCCCCGCCACCGCCCGCCGCGCACCAGCGACCGCAACCTGCCGCGCTTCCCCTGGCGCCAACTGAGCCAGGAATACGTCAGCCCGCAGAGCAACCATACCTATCTGTTCATCTAC…	ATGCGTTCACTCTTCTGGCGAATCCTCGCCGCCTTCTGGCTGGCCCTGCTGCTGGTAGCCGGGCTTTCCATCCTGCTGGGTCGCGCGCTGAACCAAGACACCTGGATCATCGCCCGCCATCCCGGCCTGAAGGATCTCGCCGAGCAGTGGACCGCCCTCTACGAAGAACAGGGCAGCTACGCGGCCCAGGGCTTGCTGGAGCAACGCCGCCGCGACTACGGGATTTCCATCCAGGTGCTCGACGAAAGCGGCCAGCGCCTGGTCGACGGCACCTACCTGCCGCGCCCCCGCCACCGCCCGCCGCGCACCAGCGACCGCAACCTGCCGCGCTTCCCCTGGCGCCAACTGAGCCAGGAATACGTCAGCCCGCAGAGCAACCATACCTATCTGTTCATCTAC…
Query_1	1	1338	NZ_CTCT01000080	Pseudomonas aeruginosa isolate 15.221Ga (contig_80)	117598	116261	1338	100.000	0	0	0	2471	ATGCGTTCACTCTTCTGGCGAATCCTCGCCGCCTTCTGGCTGGCCCTGCTGCTGGTAGCCGGGCTTTCCATCCTGCTGGGTCGCGCGCTGAACCAAGACACCTGGATCATCGCCCGCCATCCCGGCCTGAAGGATCTCGCCGAGCAGTGGACCGCCCTCTACGAAGAACAGGGCAGCTACGCGGCCCAGGGCTTGCTGGAGCAACGCCGCCGCGACTACGGGATTTCCATCCAGGTGCTCGACGAAAGCGGCCAGCGCCTGGTCGACGGCACCTACCTGCCGCGCCCCCGCCACCGCCCGCCGCGCACCAGCGACCGCAACCTGCCGCGCTTCCCCTGGCGCCAACTGAGCCAGGAATACGTCAGCCCGCAGAGCAACCATACCTATCTGTTCATCTAC…	ATGCGTTCACTCTTCTGGCGAATCCTCGCCGCCTTCTGGCTGGCCCTGCTGCTGGTAGCCGGGCTTTCCATCCTGCTGGGTCGCGCGCTGAACCAAGACACCTGGATCATCGCCCGCCATCCCGGCCTGAAGGATCTCGCCGAGCAGTGGACCGCCCTCTACGAAGAACAGGGCAGCTACGCGGCCCAGGGCTTGCTGGAGCAACGCCGCCGCGACTACGGGATTTCCATCCAGGTGCTCGACGAAAGCGGCCAGCGCCTGGTCGACGGCACCTACCTGCCGCGCCCCCGCCACCGCCCGCCGCGCACCAGCGACCGCAACCTGCCGCGCTTCCCCTGGCGCCAACTGAGCCAGGAATACGTCAGCCCGCAGAGCAACCATACCTATCTGTTCATCTAC…
Query_1	1	1338	NZ_CUXC01000052	Pseudomonas aeruginosa isolate 15.121a (contig_52)	117598	116261	1338	100.000	0	0	0	2471	ATGCGTTCACTCTTCTGGCGAATCCTCGCCGCCTTCTGGCTGGCCCTGCTGCTGGTAGCCGGGCTTTCCATCCTGCTGGGTCGCGCGCTGAACCAAGACACCTGGATCATCGCCCGCCATCCCGGCCTGAAGGATCTCGCCGAGCAGTGGACCGCCCTCTACGAAGAACAGGGCAGCTACGCGGCCCAGGGCTTGCTGGAGCAACGCCGCCGCGACTACGGGATTTCCATCCAGGTGCTCGACGAAAGCGGCCAGCGCCTGGTCGACGGCACCTACCTGCCGCGCCCCCGCCACCGCCCGCCGCGCACCAGCGACCGCAACCTGCCGCGCTTCCCCTGGCGCCAACTGAGCCAGGAATACGTCAGCCCGCAGAGCAACCATACCTATCTGTTCATCTAC…	ATGCGTTCACTCTTCTGGCGAATCCTCGCCGCCTTCTGGCTGGCCCTGCTGCTGGTAGCCGGGCTTTCCATCCTGCTGGGTCGCGCGCTGAACCAAGACACCTGGATCATCGCCCGCCATCCCGGCCTGAAGGATCTCGCCGAGCAGTGGACCGCCCTCTACGAAGAACAGGGCAGCTACGCGGCCCAGGGCTTGCTGGAGCAACGCCGCCGCGACTACGGGATTTCCATCCAGGTGCTCGACGAAAGCGGCCAGCGCCTGGTCGACGGCACCTACCTGCCGCGCCCCCGCCACCGCCCGCCGCGCACCAGCGACCGCAACCTGCCGCGCTTCCCCTGGCGCCAACTGAGCCAGGAATACGTCAGCCCGCAGAGCAACCATACCTATCTGTTCATCTAC…
Query_1	1	1338	NZ_CUXD01000048	Pseudomonas aeruginosa isolate 15% 3 (contig_48)	117598	116261	1338	100.000	0	0	0	2471	ATGCGTTCACTCTTCTGGCGAATCCTCGCCGCCTTCTGGCTGGCCCTGCTGCTGGTAGCCGGGCTTTCCATCCTGCTGGGTCGCGCGCTGAACCAAGACACCTGGATCATCGCCCGCCATCCCGGCCTGAAGGATCTCGCCGAGCAGTGGACCGCCCTCTACGAAGAACAGGGCAGCTACGCGGCCCAGGGCTTGCTGGAGCAACGCCGCCGCGACTACGGGATTTCCATCCAGGTGCTCGACGAAAGCGGCCAGCGCCTGGTCGACGGCACCTACCTGCCGCGCCCCCGCCACCGCCCGCCGCGCACCAGCGACCGCAACCTGCCGCGCTTCCCCTGGCGCCAACTGAGCCAGGAATACGTCAGCCCGCAGAGCAACCATACCTATCTGTTCATCTAC…	ATGCGTTCACTCTTCTGGCGAATCCTCGCCGCCTTCTGGCTGGCCCTGCTGCTGGTAGCCGGGCTTTCCATCCTGCTGGGTCGCGCGCTGAACCAAGACACCTGGATCATCGCCCGCCATCCCGGCCTGAAGGATCTCGCCGAGCAGTGGACCGCCCTCTACGAAGAACAGGGCAGCTACGCGGCCCAGGGCTTGCTGGAGCAACGCCGCCGCGACTACGGGATTTCCATCCAGGTGCTCGACGAAAGCGGCCAGCGCCTGGTCGACGGCACCTACCTGCCGCGCCCCCGCCACCGCCCGCCGCGCACCAGCGACCGCAACCTGCCGCGCTTCCCCTGGCGCCAACTGAGCCAGGAATACGTCAGCCCGCAGAGCAACCATACCTATCTGTTCATCTAC…
Query_1	1	1338	NZ_CTCS01000045	Pseudomonas aeruginosa isolate 12.5% 4 (contig_45)	117598	116261	1338	100.000	0	0	0	2471	ATGCGTTCACTCTTCTGGCGAATCCTCGCCGCCTTCTGGCTGGCCCTGCTGCTGGTAGCCGGGCTTTCCATCCTGCTGGGTCGCGCGCTGAACCAAGACACCTGGATCATCGCCCGCCATCCCGGCCTGAAGGATCTCGCCGAGCAGTGGACCGCCCTCTACGAAGAACAGGGCAGCTACGCGGCCCAGGGCTTGCTGGAGCAACGCCGCCGCGACTACGGGATTTCCATCCAGGTGCTCGACGAAAGCGGCCAGCGCCTGGTCGACGGCACCTACCTGCCGCGCCCCCGCCACCGCCCGCCGCGCACCAGCGACCGCAACCTGCCGCGCTTCCCCTGGCGCCAACTGAGCCAGGAATACGTCAGCCCGCAGAGCAACCATACCTATCTGTTCATCTAC…	ATGCGTTCACTCTTCTGGCGAATCCTCGCCGCCTTCTGGCTGGCCCTGCTGCTGGTAGCCGGGCTTTCCATCCTGCTGGGTCGCGCGCTGAACCAAGACACCTGGATCATCGCCCGCCATCCCGGCCTGAAGGATCTCGCCGAGCAGTGGACCGCCCTCTACGAAGAACAGGGCAGCTACGCGGCCCAGGGCTTGCTGGAGCAACGCCGCCGCGACTACGGGATTTCCATCCAGGTGCTCGACGAAAGCGGCCAGCGCCTGGTCGACGGCACCTACCTGCCGCGCCCCCGCCACCGCCCGCCGCGCACCAGCGACCGCAACCTGCCGCGCTTCCCCTGGCGCCAACTGAGCCAGGAATACGTCAGCCCGCAGAGCAACCATACCTATCTGTTCATCTAC…
Query_1	1	1338	NZ_CTCR01000078	Pseudomonas aeruginosa isolate 10% 7 (contig_78)	117598	116261	1338	100.000	0	0	0	2471	ATGCGTTCACTCTTCTGGCGAATCCTCGCCGCCTTCTGGCTGGCCCTGCTGCTGGTAGCCGGGCTTTCCATCCTGCTGGGTCGCGCGCTGAACCAAGACACCTGGATCATCGCCCGCCATCCCGGCCTGAAGGATCTCGCCGAGCAGTGGACCGCCCTCTACGAAGAACAGGGCAGCTACGCGGCCCAGGGCTTGCTGGAGCAACGCCGCCGCGACTACGGGATTTCCATCCAGGTGCTCGACGAAAGCGGCCAGCGCCTGGTCGACGGCACCTACCTGCCGCGCCCCCGCCACCGCCCGCCGCGCACCAGCGACCGCAACCTGCCGCGCTTCCCCTGGCGCCAACTGAGCCAGGAATACGTCAGCCCGCAGAGCAACCATACCTATCTGTTCATCTAC…	ATGCGTTCACTCTTCTGGCGAATCCTCGCCGCCTTCTGGCTGGCCCTGCTGCTGGTAGCCGGGCTTTCCATCCTGCTGGGTCGCGCGCTGAACCAAGACACCTGGATCATCGCCCGCCATCCCGGCCTGAAGGATCTCGCCGAGCAGTGGACCGCCCTCTACGAAGAACAGGGCAGCTACGCGGCCCAGGGCTTGCTGGAGCAACGCCGCCGCGACTACGGGATTTCCATCCAGGTGCTCGACGAAAGCGGCCAGCGCCTGGTCGACGGCACCTACCTGCCGCGCCCCCGCCACCGCCCGCCGCGCACCAGCGACCGCAACCTGCCGCGCTTCCCCTGGCGCCAACTGAGCCAGGAATACGTCAGCCCGCAGAGCAACCATACCTATCTGTTCATCTAC…
Query_1	1	1338	NZ_CUXB01000038	Pseudomonas aeruginosa isolate 2.5% 8 (contig_38)	117598	116261	1338	100.000	0	0	0	2471	ATGCGTTCACTCTTCTGGCGAATCCTCGCCGCCTTCTGGCTGGCCCTGCTGCTGGTAGCCGGGCTTTCCATCCTGCTGGGTCGCGCGCTGAACCAAGACACCTGGATCATCGCCCGCCATCCCGGCCTGAAGGATCTCGCCGAGCAGTGGACCGCCCTCTACGAAGAACAGGGCAGCTACGCGGCCCAGGGCTTGCTGGAGCAACGCCGCCGCGACTACGGGATTTCCATCCAGGTGCTCGACGAAAGCGGCCAGCGCCTGGTCGACGGCACCTACCTGCCGCGCCCCCGCCACCGCCCGCCGCGCACCAGCGACCGCAACCTGCCGCGCTTCCCCTGGCGCCAACTGAGCCAGGAATACGTCAGCCCGCAGAGCAACCATACCTATCTGTTCATCTAC…	ATGCGTTCACTCTTCTGGCGAATCCTCGCCGCCTTCTGGCTGGCCCTGCTGCTGGTAGCCGGGCTTTCCATCCTGCTGGGTCGCGCGCTGAACCAAGACACCTGGATCATCGCCCGCCATCCCGGCCTGAAGGATCTCGCCGAGCAGTGGACCGCCCTCTACGAAGAACAGGGCAGCTACGCGGCCCAGGGCTTGCTGGAGCAACGCCGCCGCGACTACGGGATTTCCATCCAGGTGCTCGACGAAAGCGGCCAGCGCCTGGTCGACGGCACCTACCTGCCGCGCCCCCGCCACCGCCCGCCGCGCACCAGCGACCGCAACCTGCCGCGCTTCCCCTGGCGCCAACTGAGCCAGGAATACGTCAGCCCGCAGAGCAACCATACCTATCTGTTCATCTAC…
Query_1	1	1338	NZ_CUXA01000020	Pseudomonas aeruginosa isolate TSB 9 (contig_20)	117598	116261	1338	100.000	0	0	0	2471	ATGCGTTCACTCTTCTGGCGAATCCTCGCCGCCTTCTGGCTGGCCCTGCTGCTGGTAGCCGGGCTTTCCATCCTGCTGGGTCGCGCGCTGAACCAAGACACCTGGATCATCGCCCGCCATCCCGGCCTGAAGGATCTCGCCGAGCAGTGGACCGCCCTCTACGAAGAACAGGGCAGCTACGCGGCCCAGGGCTTGCTGGAGCAACGCCGCCGCGACTACGGGATTTCCATCCAGGTGCTCGACGAAAGCGGCCAGCGCCTGGTCGACGGCACCTACCTGCCGCGCCCCCGCCACCGCCCGCCGCGCACCAGCGACCGCAACCTGCCGCGCTTCCCCTGGCGCCAACTGAGCCAGGAATACGTCAGCCCGCAGAGCAACCATACCTATCTGTTCATCTAC…	ATGCGTTCACTCTTCTGGCGAATCCTCGCCGCCTTCTGGCTGGCCCTGCTGCTGGTAGCCGGGCTTTCCATCCTGCTGGGTCGCGCGCTGAACCAAGACACCTGGATCATCGCCCGCCATCCCGGCCTGAAGGATCTCGCCGAGCAGTGGACCGCCCTCTACGAAGAACAGGGCAGCTACGCGGCCCAGGGCTTGCTGGAGCAACGCCGCCGCGACTACGGGATTTCCATCCAGGTGCTCGACGAAAGCGGCCAGCGCCTGGTCGACGGCACCTACCTGCCGCGCCCCCGCCACCGCCCGCCGCGCACCAGCGACCGCAACCTGCCGCGCTTCCCCTGGCGCCAACTGAGCCAGGAATACGTCAGCCCGCAGAGCAACCATACCTATCTGTTCATCTAC…
Query_1	1	1338	NZ_CUWX01000018	Pseudomonas aeruginosa isolate RW131 (contig_18)	117598	116261	1338	100.000	0	0	0	2471	ATGCGTTCACTCTTCTGGCGAATCCTCGCCGCCTTCTGGCTGGCCCTGCTGCTGGTAGCCGGGCTTTCCATCCTGCTGGGTCGCGCGCTGAACCAAGACACCTGGATCATCGCCCGCCATCCCGGCCTGAAGGATCTCGCCGAGCAGTGGACCGCCCTCTACGAAGAACAGGGCAGCTACGCGGCCCAGGGCTTGCTGGAGCAACGCCGCCGCGACTACGGGATTTCCATCCAGGTGCTCGACGAAAGCGGCCAGCGCCTGGTCGACGGCACCTACCTGCCGCGCCCCCGCCACCGCCCGCCGCGCACCAGCGACCGCAACCTGCCGCGCTTCCCCTGGCGCCAACTGAGCCAGGAATACGTCAGCCCGCAGAGCAACCATACCTATCTGTTCATCTAC…	ATGCGTTCACTCTTCTGGCGAATCCTCGCCGCCTTCTGGCTGGCCCTGCTGCTGGTAGCCGGGCTTTCCATCCTGCTGGGTCGCGCGCTGAACCAAGACACCTGGATCATCGCCCGCCATCCCGGCCTGAAGGATCTCGCCGAGCAGTGGACCGCCCTCTACGAAGAACAGGGCAGCTACGCGGCCCAGGGCTTGCTGGAGCAACGCCGCCGCGACTACGGGATTTCCATCCAGGTGCTCGACGAAAGCGGCCAGCGCCTGGTCGACGGCACCTACCTGCCGCGCCCCCGCCACCGCCCGCCGCGCACCAGCGACCGCAACCTGCCGCGCTTCCCCTGGCGCCAACTGAGCCAGGAATACGTCAGCCCGCAGAGCAACCATACCTATCTGTTCATCTAC…
Query_1	1	1338	NZ_CUWY01000018	Pseudomonas aeruginosa isolate ATCC 12903 (contig_18)	64276	62939	1338	100.000	0	0	0	2471	ATGCGTTCACTCTTCTGGCGAATCCTCGCCGCCTTCTGGCTGGCCCTGCTGCTGGTAGCCGGGCTTTCCATCCTGCTGGGTCGCGCGCTGAACCAAGACACCTGGATCATCGCCCGCCATCCCGGCCTGAAGGATCTCGCCGAGCAGTGGACCGCCCTCTACGAAGAACAGGGCAGCTACGCGGCCCAGGGCTTGCTGGAGCAACGCCGCCGCGACTACGGGATTTCCATCCAGGTGCTCGACGAAAGCGGCCAGCGCCTGGTCGACGGCACCTACCTGCCGCGCCCCCGCCACCGCCCGCCGCGCACCAGCGACCGCAACCTGCCGCGCTTCCCCTGGCGCCAACTGAGCCAGGAATACGTCAGCCCGCAGAGCAACCATACCTATCTGTTCATCTAC…	ATGCGTTCACTCTTCTGGCGAATCCTCGCCGCCTTCTGGCTGGCCCTGCTGCTGGTAGCCGGGCTTTCCATCCTGCTGGGTCGCGCGCTGAACCAAGACACCTGGATCATCGCCCGCCATCCCGGCCTGAAGGATCTCGCCGAGCAGTGGACCGCCCTCTACGAAGAACAGGGCAGCTACGCGGCCCAGGGCTTGCTGGAGCAACGCCGCCGCGACTACGGGATTTCCATCCAGGTGCTCGACGAAAGCGGCCAGCGCCTGGTCGACGGCACCTACCTGCCGCGCCCCCGCCACCGCCCGCCGCGCACCAGCGACCGCAACCTGCCGCGCTTCCCCTGGCGCCAACTGAGCCAGGAATACGTCAGCCCGCAGAGCAACCATACCTATCTGTTCATCTAC…
Query_1	1	1338	NZ_CACPEP010000025.1	Pseudomonas aeruginosa 99, isolate 99 (contig25)	19241	20578	1338	99.925	0	0	1	2466	ATGCGTTCACTCTTCTGGCGAATCCTCGCCGCCTTCTGGCTGGCCCTGCTGCTGGTAGCCGGGCTTTCCATCCTGCTGGGTCGCGCGCTGAACCAAGACACCTGGATCATCGCCCGCCATCCCGGCCTGAAGGATCTCGCCGAGCAGTGGACCGCCCTCTACGAAGAACAGGGCAGCTACGCGGCCCAGGGCTTGCTGGAGCAACGCCGCCGCGACTACGGGATTTCCATCCAGGTGCTCGACGAAAGCGGCCAGCGCCTGGTCGACGGCACCTACCTGCCGCGCCCCCGCCACCGCCCGCCGCGCACCAGCGACCGCAACCTGCCGCGCTTCCCCTGGCGCCAACTGAGCCAGGAATACGTCAGCCCGCAGAGCAACCATACCTATCTGTTCATCTAC…	ATGCGTTCACTCTTCTGGCGAATCCTCGCCGCCTTCTGGCTGGCCCTGCTGCTGGTAGCCGGGCTTTCCATCCTGCTGGGTCGCGCGCTGAACCAGGACACCTGGATCATCGCCCGCCATCCCGGCCTGAAGGATCTCGCCGAGCAGTGGACCGCCCTCTACGAAGAACAGGGCAGCTACGCGGCCCAGGGCTTGCTGGAGCAACGCCGCCGCGACTACGGGATTTCCATCCAGGTGCTCGACGAAAGCGGCCAGCGCCTGGTCGACGGCACCTACCTGCCGCGCCCCCGCCACCGCCCGCCGCGCACCAGCGACCGCAACCTGCCGCGCTTCCCCTGGCGCCAACTGAGCCAGGAATACGTCAGCCCGCAGAGCAACCATACCTATCTGTTCATCTAC…
Query_1	1	1338	NZ_JAMZQL010000027.1	Pseudomonas aeruginosa PA206 (contig27)	82477	81140	1338	99.925	0	0	1	2466	ATGCGTTCACTCTTCTGGCGAATCCTCGCCGCCTTCTGGCTGGCCCTGCTGCTGGTAGCCGGGCTTTCCATCCTGCTGGGTCGCGCGCTGAACCAAGACACCTGGATCATCGCCCGCCATCCCGGCCTGAAGGATCTCGCCGAGCAGTGGACCGCCCTCTACGAAGAACAGGGCAGCTACGCGGCCCAGGGCTTGCTGGAGCAACGCCGCCGCGACTACGGGATTTCCATCCAGGTGCTCGACGAAAGCGGCCAGCGCCTGGTCGACGGCACCTACCTGCCGCGCCCCCGCCACCGCCCGCCGCGCACCAGCGACCGCAACCTGCCGCGCTTCCCCTGGCGCCAACTGAGCCAGGAATACGTCAGCCCGCAGAGCAACCATACCTATCTGTTCATCTAC…	ATGCGTTCACTCTTCTGGCGAATCCTCGCCGCCTTCTGGCTGGCCCTGCTGCTGGTAGCCGGGCTTTCCATCCTGCTGGGTCGCGCGCTGAACCAGGACACCTGGATCATCGCCCGCCATCCCGGCCTGAAGGATCTCGCCGAGCAGTGGACCGCCCTCTACGAAGAACAGGGCAGCTACGCGGCCCAGGGCTTGCTGGAGCAACGCCGCCGCGACTACGGGATTTCCATCCAGGTGCTCGACGAAAGCGGCCAGCGCCTGGTCGACGGCACCTACCTGCCGCGCCCCCGCCACCGCCCGCCGCGCACCAGCGACCGCAACCTGCCGCGCTTCCCCTGGCGCCAACTGAGCCAGGAATACGTCAGCCCGCAGAGCAACCATACCTATCTGTTCATCTAC…
Query_1	1	1338	NZ_JAMSLD010000027.1	Pseudomonas aeruginosa PA206c (contig27)	82477	81140	1338	99.925	0	0	1	2466	ATGCGTTCACTCTTCTGGCGAATCCTCGCCGCCTTCTGGCTGGCCCTGCTGCTGGTAGCCGGGCTTTCCATCCTGCTGGGTCGCGCGCTGAACCAAGACACCTGGATCATCGCCCGCCATCCCGGCCTGAAGGATCTCGCCGAGCAGTGGACCGCCCTCTACGAAGAACAGGGCAGCTACGCGGCCCAGGGCTTGCTGGAGCAACGCCGCCGCGACTACGGGATTTCCATCCAGGTGCTCGACGAAAGCGGCCAGCGCCTGGTCGACGGCACCTACCTGCCGCGCCCCCGCCACCGCCCGCCGCGCACCAGCGACCGCAACCTGCCGCGCTTCCCCTGGCGCCAACTGAGCCAGGAATACGTCAGCCCGCAGAGCAACCATACCTATCTGTTCATCTAC…	ATGCGTTCACTCTTCTGGCGAATCCTCGCCGCCTTCTGGCTGGCCCTGCTGCTGGTAGCCGGGCTTTCCATCCTGCTGGGTCGCGCGCTGAACCAGGACACCTGGATCATCGCCCGCCATCCCGGCCTGAAGGATCTCGCCGAGCAGTGGACCGCCCTCTACGAAGAACAGGGCAGCTACGCGGCCCAGGGCTTGCTGGAGCAACGCCGCCGCGACTACGGGATTTCCATCCAGGTGCTCGACGAAAGCGGCCAGCGCCTGGTCGACGGCACCTACCTGCCGCGCCCCCGCCACCGCCCGCCGCGCACCAGCGACCGCAACCTGCCGCGCTTCCCCTGGCGCCAACTGAGCCAGGAATACGTCAGCCCGCAGAGCAACCATACCTATCTGTTCATCTAC…
Query_1	1	1338	NZ_JAMSLL010000027.1	Pseudomonas aeruginosa PA206X (contig27)	82477	81140	1338	99.925	0	0	1	2466	ATGCGTTCACTCTTCTGGCGAATCCTCGCCGCCTTCTGGCTGGCCCTGCTGCTGGTAGCCGGGCTTTCCATCCTGCTGGGTCGCGCGCTGAACCAAGACACCTGGATCATCGCCCGCCATCCCGGCCTGAAGGATCTCGCCGAGCAGTGGACCGCCCTCTACGAAGAACAGGGCAGCTACGCGGCCCAGGGCTTGCTGGAGCAACGCCGCCGCGACTACGGGATTTCCATCCAGGTGCTCGACGAAAGCGGCCAGCGCCTGGTCGACGGCACCTACCTGCCGCGCCCCCGCCACCGCCCGCCGCGCACCAGCGACCGCAACCTGCCGCGCTTCCCCTGGCGCCAACTGAGCCAGGAATACGTCAGCCCGCAGAGCAACCATACCTATCTGTTCATCTAC…	ATGCGTTCACTCTTCTGGCGAATCCTCGCCGCCTTCTGGCTGGCCCTGCTGCTGGTAGCCGGGCTTTCCATCCTGCTGGGTCGCGCGCTGAACCAGGACACCTGGATCATCGCCCGCCATCCCGGCCTGAAGGATCTCGCCGAGCAGTGGACCGCCCTCTACGAAGAACAGGGCAGCTACGCGGCCCAGGGCTTGCTGGAGCAACGCCGCCGCGACTACGGGATTTCCATCCAGGTGCTCGACGAAAGCGGCCAGCGCCTGGTCGACGGCACCTACCTGCCGCGCCCCCGCCACCGCCCGCCGCGCACCAGCGACCGCAACCTGCCGCGCTTCCCCTGGCGCCAACTGAGCCAGGAATACGTCAGCCCGCAGAGCAACCATACCTATCTGTTCATCTAC…
Query_1	1	1338	NZ_CP095923.1	Pseudomonas aeruginosa AR19438 (chromosome)	1982232	1980895	1338	99.925	0	0	1	2466	ATGCGTTCACTCTTCTGGCGAATCCTCGCCGCCTTCTGGCTGGCCCTGCTGCTGGTAGCCGGGCTTTCCATCCTGCTGGGTCGCGCGCTGAACCAAGACACCTGGATCATCGCCCGCCATCCCGGCCTGAAGGATCTCGCCGAGCAGTGGACCGCCCTCTACGAAGAACAGGGCAGCTACGCGGCCCAGGGCTTGCTGGAGCAACGCCGCCGCGACTACGGGATTTCCATCCAGGTGCTCGACGAAAGCGGCCAGCGCCTGGTCGACGGCACCTACCTGCCGCGCCCCCGCCACCGCCCGCCGCGCACCAGCGACCGCAACCTGCCGCGCTTCCCCTGGCGCCAACTGAGCCAGGAATACGTCAGCCCGCAGAGCAACCATACCTATCTGTTCATCTAC…	ATGCGTTCACTCTTCTGGCGAATCCTCGCCGCCTTCTGGCTGGCCCTGCTGCTGGTAGCCGGGCTTTCCATCCTGCTGGGTCGCGCGCTGAACCAGGACACCTGGATCATCGCCCGCCATCCCGGCCTGAAGGATCTCGCCGAGCAGTGGACCGCCCTCTACGAAGAACAGGGCAGCTACGCGGCCCAGGGCTTGCTGGAGCAACGCCGCCGCGACTACGGGATTTCCATCCAGGTGCTCGACGAAAGCGGCCAGCGCCTGGTCGACGGCACCTACCTGCCGCGCCCCCGCCACCGCCCGCCGCGCACCAGCGACCGCAACCTGCCGCGCTTCCCCTGGCGCCAACTGAGCCAGGAATACGTCAGCCCGCAGAGCAACCATACCTATCTGTTCATCTAC…
Query_1	1	1338	NZ_JALLHB010000023.1	Pseudomonas aeruginosa AR19437 (contig00023)	19101	20438	1338	99.925	0	0	1	2466	ATGCGTTCACTCTTCTGGCGAATCCTCGCCGCCTTCTGGCTGGCCCTGCTGCTGGTAGCCGGGCTTTCCATCCTGCTGGGTCGCGCGCTGAACCAAGACACCTGGATCATCGCCCGCCATCCCGGCCTGAAGGATCTCGCCGAGCAGTGGACCGCCCTCTACGAAGAACAGGGCAGCTACGCGGCCCAGGGCTTGCTGGAGCAACGCCGCCGCGACTACGGGATTTCCATCCAGGTGCTCGACGAAAGCGGCCAGCGCCTGGTCGACGGCACCTACCTGCCGCGCCCCCGCCACCGCCCGCCGCGCACCAGCGACCGCAACCTGCCGCGCTTCCCCTGGCGCCAACTGAGCCAGGAATACGTCAGCCCGCAGAGCAACCATACCTATCTGTTCATCTAC…	ATGCGTTCACTCTTCTGGCGAATCCTCGCCGCCTTCTGGCTGGCCCTGCTGCTGGTAGCCGGGCTTTCCATCCTGCTGGGTCGCGCGCTGAACCAGGACACCTGGATCATCGCCCGCCATCCCGGCCTGAAGGATCTCGCCGAGCAGTGGACCGCCCTCTACGAAGAACAGGGCAGCTACGCGGCCCAGGGCTTGCTGGAGCAACGCCGCCGCGACTACGGGATTTCCATCCAGGTGCTCGACGAAAGCGGCCAGCGCCTGGTCGACGGCACCTACCTGCCGCGCCCCCGCCACCGCCCGCCGCGCACCAGCGACCGCAACCTGCCGCGCTTCCCCTGGCGCCAACTGAGCCAGGAATACGTCAGCCCGCAGAGCAACCATACCTATCTGTTCATCTAC…
Query_1	1	1338	NZ_CP089849.1	Pseudomonas aeruginosa PA0523 (chromosome)	4391313	4392650	1338	99.925	0	0	1	2466	ATGCGTTCACTCTTCTGGCGAATCCTCGCCGCCTTCTGGCTGGCCCTGCTGCTGGTAGCCGGGCTTTCCATCCTGCTGGGTCGCGCGCTGAACCAAGACACCTGGATCATCGCCCGCCATCCCGGCCTGAAGGATCTCGCCGAGCAGTGGACCGCCCTCTACGAAGAACAGGGCAGCTACGCGGCCCAGGGCTTGCTGGAGCAACGCCGCCGCGACTACGGGATTTCCATCCAGGTGCTCGACGAAAGCGGCCAGCGCCTGGTCGACGGCACCTACCTGCCGCGCCCCCGCCACCGCCCGCCGCGCACCAGCGACCGCAACCTGCCGCGCTTCCCCTGGCGCCAACTGAGCCAGGAATACGTCAGCCCGCAGAGCAACCATACCTATCTGTTCATCTAC…	ATGCGTTCACTCTTCTGGCGAATCCTCGCCGCCTTCTGGCTGGCCCTGCTGCTGGTAGCCGGGCTTTCCATCCTGCTGGGTCGCGCGCTGAACCAGGACACCTGGATCATCGCCCGCCATCCCGGCCTGAAGGATCTCGCCGAGCAGTGGACCGCCCTCTACGAAGAACAGGGCAGCTACGCGGCCCAGGGCTTGCTGGAGCAACGCCGCCGCGACTACGGGATTTCCATCCAGGTGCTCGACGAAAGCGGCCAGCGCCTGGTCGACGGCACCTACCTGCCGCGCCCCCGCCACCGCCCGCCGCGCACCAGCGACCGCAACCTGCCGCGCTTCCCCTGGCGCCAACTGAGCCAGGAATACGTCAGCCCGCAGAGCAACCATACCTATCTGTTCATCTAC…
Query_1	1	1338	NZ_JAIGYW010000084.1	Pseudomonas aeruginosa 0613_S9 (contig0613-S9-MH-C85)	7553	6216	1338	99.925	0	0	1	2466	ATGCGTTCACTCTTCTGGCGAATCCTCGCCGCCTTCTGGCTGGCCCTGCTGCTGGTAGCCGGGCTTTCCATCCTGCTGGGTCGCGCGCTGAACCAAGACACCTGGATCATCGCCCGCCATCCCGGCCTGAAGGATCTCGCCGAGCAGTGGACCGCCCTCTACGAAGAACAGGGCAGCTACGCGGCCCAGGGCTTGCTGGAGCAACGCCGCCGCGACTACGGGATTTCCATCCAGGTGCTCGACGAAAGCGGCCAGCGCCTGGTCGACGGCACCTACCTGCCGCGCCCCCGCCACCGCCCGCCGCGCACCAGCGACCGCAACCTGCCGCGCTTCCCCTGGCGCCAACTGAGCCAGGAATACGTCAGCCCGCAGAGCAACCATACCTATCTGTTCATCTAC…	ATGCGTTCACTCTTCTGGCGAATCCTCGCCGCCTTCTGGCTGGCCCTGCTGCTGGTAGCCGGGCTTTCCATCCTGCTGGGTCGCGCGCTGAACCAGGACACCTGGATCATCGCCCGCCATCCCGGCCTGAAGGATCTCGCCGAGCAGTGGACCGCCCTCTACGAAGAACAGGGCAGCTACGCGGCCCAGGGCTTGCTGGAGCAACGCCGCCGCGACTACGGGATTTCCATCCAGGTGCTCGACGAAAGCGGCCAGCGCCTGGTCGACGGCACCTACCTGCCGCGCCCCCGCCACCGCCCGCCGCGCACCAGCGACCGCAACCTGCCGCGCTTCCCCTGGCGCCAACTGAGCCAGGAATACGTCAGCCCGCAGAGCAACCATACCTATCTGTTCATCTAC…
Query_1	1	1338	NZ_WODK01000017.1	Pseudomonas aeruginosa CRE295 (contigCRE295_S12_L001_NODE_17)	90963	89626	1338	99.925	0	0	1	2466	ATGCGTTCACTCTTCTGGCGAATCCTCGCCGCCTTCTGGCTGGCCCTGCTGCTGGTAGCCGGGCTTTCCATCCTGCTGGGTCGCGCGCTGAACCAAGACACCTGGATCATCGCCCGCCATCCCGGCCTGAAGGATCTCGCCGAGCAGTGGACCGCCCTCTACGAAGAACAGGGCAGCTACGCGGCCCAGGGCTTGCTGGAGCAACGCCGCCGCGACTACGGGATTTCCATCCAGGTGCTCGACGAAAGCGGCCAGCGCCTGGTCGACGGCACCTACCTGCCGCGCCCCCGCCACCGCCCGCCGCGCACCAGCGACCGCAACCTGCCGCGCTTCCCCTGGCGCCAACTGAGCCAGGAATACGTCAGCCCGCAGAGCAACCATACCTATCTGTTCATCTAC…	ATGCGTTCACTCTTCTGGCGAATCCTCGCCGCCTTCTGGCTGGCCCTGCTGCTGGTAGCCGGGCTTTCCATCCTGCTGGGTCGCGCGCTGAACCAGGACACCTGGATCATCGCCCGCCATCCCGGCCTGAAGGATCTCGCCGAGCAGTGGACCGCCCTCTACGAAGAACAGGGCAGCTACGCGGCCCAGGGCTTGCTGGAGCAACGCCGCCGCGACTACGGGATTTCCATCCAGGTGCTCGACGAAAGCGGCCAGCGCCTGGTCGACGGCACCTACCTGCCGCGCCCCCGCCACCGCCCGCCGCGCACCAGCGACCGCAACCTGCCGCGCTTCCCCTGGCGCCAACTGAGCCAGGAATACGTCAGCCCGCAGAGCAACCATACCTATCTGTTCATCTAC…
Query_1	1	1338	NZ_JABUGK010000003.1	Pseudomonas aeruginosa MONT14 (ctg_MONT14_3)	116626	117963	1338	99.925	0	0	1	2466	ATGCGTTCACTCTTCTGGCGAATCCTCGCCGCCTTCTGGCTGGCCCTGCTGCTGGTAGCCGGGCTTTCCATCCTGCTGGGTCGCGCGCTGAACCAAGACACCTGGATCATCGCCCGCCATCCCGGCCTGAAGGATCTCGCCGAGCAGTGGACCGCCCTCTACGAAGAACAGGGCAGCTACGCGGCCCAGGGCTTGCTGGAGCAACGCCGCCGCGACTACGGGATTTCCATCCAGGTGCTCGACGAAAGCGGCCAGCGCCTGGTCGACGGCACCTACCTGCCGCGCCCCCGCCACCGCCCGCCGCGCACCAGCGACCGCAACCTGCCGCGCTTCCCCTGGCGCCAACTGAGCCAGGAATACGTCAGCCCGCAGAGCAACCATACCTATCTGTTCATCTAC…	ATGCGTTCACTCTTCTGGCGAATCCTCGCCGCCTTCTGGCTGGCCCTGCTGCTGGTAGCCGGGCTTTCCATCCTGCTGGGTCGCGCGCTGAACCAGGACACCTGGATCATCGCCCGCCATCCCGGCCTGAAGGATCTCGCCGAGCAGTGGACCGCCCTCTACGAAGAACAGGGCAGCTACGCGGCCCAGGGCTTGCTGGAGCAACGCCGCCGCGACTACGGGATTTCCATCCAGGTGCTCGACGAAAGCGGCCAGCGCCTGGTCGACGGCACCTACCTGCCGCGCCCCCGCCACCGCCCGCCGCGCACCAGCGACCGCAACCTGCCGCGCTTCCCCTGGCGCCAACTGAGCCAGGAATACGTCAGCCCGCAGAGCAACCATACCTATCTGTTCATCTAC…
Query_1	1	1338	NZ_JABLUI010000019.1	Pseudomonas aeruginosa PASP352 (NODE_19_contig)	18957	20294	1338	99.925	0	0	1	2466	ATGCGTTCACTCTTCTGGCGAATCCTCGCCGCCTTCTGGCTGGCCCTGCTGCTGGTAGCCGGGCTTTCCATCCTGCTGGGTCGCGCGCTGAACCAAGACACCTGGATCATCGCCCGCCATCCCGGCCTGAAGGATCTCGCCGAGCAGTGGACCGCCCTCTACGAAGAACAGGGCAGCTACGCGGCCCAGGGCTTGCTGGAGCAACGCCGCCGCGACTACGGGATTTCCATCCAGGTGCTCGACGAAAGCGGCCAGCGCCTGGTCGACGGCACCTACCTGCCGCGCCCCCGCCACCGCCCGCCGCGCACCAGCGACCGCAACCTGCCGCGCTTCCCCTGGCGCCAACTGAGCCAGGAATACGTCAGCCCGCAGAGCAACCATACCTATCTGTTCATCTAC…	ATGCGTTCACTCTTCTGGCGAATCCTCGCCGCCTTCTGGCTGGCCCTGCTGCTGGTAGCCGGGCTTTCCATCCTGCTGGGTCGCGCGCTGAACCAGGACACCTGGATCATCGCCCGCCATCCCGGCCTGAAGGATCTCGCCGAGCAGTGGACCGCCCTCTACGAAGAACAGGGCAGCTACGCGGCCCAGGGCTTGCTGGAGCAACGCCGCCGCGACTACGGGATTTCCATCCAGGTGCTCGACGAAAGCGGCCAGCGCCTGGTCGACGGCACCTACCTGCCGCGCCCCCGCCACCGCCCGCCGCGCACCAGCGACCGCAACCTGCCGCGCTTCCCCTGGCGCCAACTGAGCCAGGAATACGTCAGCCCGCAGAGCAACCATACCTATCTGTTCATCTAC…
Query_1	1	1338	NZ_JADSQZ010000023.1	Pseudomonas aeruginosa PSA00075 (contig00023)	19117	20454	1338	99.925	0	0	1	2466	ATGCGTTCACTCTTCTGGCGAATCCTCGCCGCCTTCTGGCTGGCCCTGCTGCTGGTAGCCGGGCTTTCCATCCTGCTGGGTCGCGCGCTGAACCAAGACACCTGGATCATCGCCCGCCATCCCGGCCTGAAGGATCTCGCCGAGCAGTGGACCGCCCTCTACGAAGAACAGGGCAGCTACGCGGCCCAGGGCTTGCTGGAGCAACGCCGCCGCGACTACGGGATTTCCATCCAGGTGCTCGACGAAAGCGGCCAGCGCCTGGTCGACGGCACCTACCTGCCGCGCCCCCGCCACCGCCCGCCGCGCACCAGCGACCGCAACCTGCCGCGCTTCCCCTGGCGCCAACTGAGCCAGGAATACGTCAGCCCGCAGAGCAACCATACCTATCTGTTCATCTAC…	ATGCGTTCACTCTTCTGGCGAATCCTCGCCGCCTTCTGGCTGGCCCTGCTGCTGGTAGCCGGGCTTTCCATCCTGCTGGGTCGCGCGCTGAACCAGGACACCTGGATCATCGCCCGCCATCCCGGCCTGAAGGATCTCGCCGAGCAGTGGACCGCCCTCTACGAAGAACAGGGCAGCTACGCGGCCCAGGGCTTGCTGGAGCAACGCCGCCGCGACTACGGGATTTCCATCCAGGTGCTCGACGAAAGCGGCCAGCGCCTGGTCGACGGCACCTACCTGCCGCGCCCCCGCCACCGCCCGCCGCGCACCAGCGACCGCAACCTGCCGCGCTTCCCCTGGCGCCAACTGAGCCAGGAATACGTCAGCCCGCAGAGCAACCATACCTATCTGTTCATCTAC…
Query_1	1	1338	NZ_JADSOJ010000019.1	Pseudomonas aeruginosa PSA00179 (contig00019)	19099	20436	1338	99.925	0	0	1	2466	ATGCGTTCACTCTTCTGGCGAATCCTCGCCGCCTTCTGGCTGGCCCTGCTGCTGGTAGCCGGGCTTTCCATCCTGCTGGGTCGCGCGCTGAACCAAGACACCTGGATCATCGCCCGCCATCCCGGCCTGAAGGATCTCGCCGAGCAGTGGACCGCCCTCTACGAAGAACAGGGCAGCTACGCGGCCCAGGGCTTGCTGGAGCAACGCCGCCGCGACTACGGGATTTCCATCCAGGTGCTCGACGAAAGCGGCCAGCGCCTGGTCGACGGCACCTACCTGCCGCGCCCCCGCCACCGCCCGCCGCGCACCAGCGACCGCAACCTGCCGCGCTTCCCCTGGCGCCAACTGAGCCAGGAATACGTCAGCCCGCAGAGCAACCATACCTATCTGTTCATCTAC…	ATGCGTTCACTCTTCTGGCGAATCCTCGCCGCCTTCTGGCTGGCCCTGCTGCTGGTAGCCGGGCTTTCCATCCTGCTGGGTCGCGCGCTGAACCAAGACACCTGGATCATCGCCCGCCATCCCGGCCTGAAGGATCTCGCCGAGCAGTGGACCGCCCTCTACGAAGAACAGGGCAGCTACGCGGCCCAGGGCTTGCTGGAGCAACGCCGCCGCGACTACGGGATTTCCATCCAGGTGCTCGACGAAAGCGGCCAGCGCCTGGTCGACGGCACCTACCTGCCGCGCCCCCGCCACCGCCCGCCGCGCACCAGCGACCGCAACCTGCCGCGCTTCCCCTGGCGCCAACTGAGCCAGGAATACGTCAGCCCGCAGAGCAACCATACCTATCTGTTCATCTAC…
Query_1	1	1338	NZ_JADSXT010000077.1	Pseudomonas aeruginosa PSA00201 (contigPSA00201_c0077)	19467	20804	1338	99.925	0	0	1	2466	ATGCGTTCACTCTTCTGGCGAATCCTCGCCGCCTTCTGGCTGGCCCTGCTGCTGGTAGCCGGGCTTTCCATCCTGCTGGGTCGCGCGCTGAACCAAGACACCTGGATCATCGCCCGCCATCCCGGCCTGAAGGATCTCGCCGAGCAGTGGACCGCCCTCTACGAAGAACAGGGCAGCTACGCGGCCCAGGGCTTGCTGGAGCAACGCCGCCGCGACTACGGGATTTCCATCCAGGTGCTCGACGAAAGCGGCCAGCGCCTGGTCGACGGCACCTACCTGCCGCGCCCCCGCCACCGCCCGCCGCGCACCAGCGACCGCAACCTGCCGCGCTTCCCCTGGCGCCAACTGAGCCAGGAATACGTCAGCCCGCAGAGCAACCATACCTATCTGTTCATCTAC…	ATGCGTTCACTCTTCTGGCGAATCCTCGCCGCCTTCTGGCTGGCCCTGCTGCTGGTAGCCGGGCTTTCCATCCTGCTGGGTCGCGCGCTGAACCAGGACACCTGGATCATCGCCCGCCATCCCGGCCTGAAGGATCTCGCCGAGCAGTGGACCGCCCTCTACGAAGAACAGGGCAGCTACGCGGCCCAGGGCTTGCTGGAGCAACGCCGCCGCGACTACGGGATTTCCATCCAGGTGCTCGACGAAAGCGGCCAGCGCCTGGTCGACGGCACCTACCTGCCGCGCCCCCGCCACCGCCCGCCGCGCACCAGCGACCGCAACCTGCCGCGCTTCCCCTGGCGCCAACTGAGCCAGGAATACGTCAGCCCGCAGAGCAACCATACCTATCTGTTCATCTAC…
Query_1	1	1338	NZ_JADSXG010000079.1	Pseudomonas aeruginosa PSA00216 (contigPSA00216_c0079)	6743	8080	1338	99.925	0	0	1	2466	ATGCGTTCACTCTTCTGGCGAATCCTCGCCGCCTTCTGGCTGGCCCTGCTGCTGGTAGCCGGGCTTTCCATCCTGCTGGGTCGCGCGCTGAACCAAGACACCTGGATCATCGCCCGCCATCCCGGCCTGAAGGATCTCGCCGAGCAGTGGACCGCCCTCTACGAAGAACAGGGCAGCTACGCGGCCCAGGGCTTGCTGGAGCAACGCCGCCGCGACTACGGGATTTCCATCCAGGTGCTCGACGAAAGCGGCCAGCGCCTGGTCGACGGCACCTACCTGCCGCGCCCCCGCCACCGCCCGCCGCGCACCAGCGACCGCAACCTGCCGCGCTTCCCCTGGCGCCAACTGAGCCAGGAATACGTCAGCCCGCAGAGCAACCATACCTATCTGTTCATCTAC…	ATGCGTTCACTCTTCTGGCGAATCCTCGCCGCCTTCTGGCTGGCCCTGCTGCTGGTAGCCGGGCTTTCCATCCTGCTGGGTCGCGCGCTGAACCAAGACACCTGGATCATCGCCCGCCATCCCGGCCTGAAGGATCTCGCCGAGCAGTGGACCGCCCTCTACGAAGAACAGGGCAGCTACGCGGCCCAGGGCTTGCTGGAGCAACGCCGCCGCGACTACGGGATTTCCATCCAGGTGCTCGACGAAAGCGGCCAGCGCCTGGTCGACGGCACCTACCTGCCGCGCCCCCGCCACCGCCCGCCGCGCACCAGCGACCGCAACCTGCCGCGCTTCCCCTGGCGCCAACTGAGCCAGGAATACGTCAGCCCGCAGAGCAACCATACCTATCTGTTCATCTAC…
Query_1	1	1338	NZ_JADSVR010000064.1	Pseudomonas aeruginosa PSA00282 (contigPSA00282_c0064)	7663	6326	1338	99.925	0	0	1	2466	ATGCGTTCACTCTTCTGGCGAATCCTCGCCGCCTTCTGGCTGGCCCTGCTGCTGGTAGCCGGGCTTTCCATCCTGCTGGGTCGCGCGCTGAACCAAGACACCTGGATCATCGCCCGCCATCCCGGCCTGAAGGATCTCGCCGAGCAGTGGACCGCCCTCTACGAAGAACAGGGCAGCTACGCGGCCCAGGGCTTGCTGGAGCAACGCCGCCGCGACTACGGGATTTCCATCCAGGTGCTCGACGAAAGCGGCCAGCGCCTGGTCGACGGCACCTACCTGCCGCGCCCCCGCCACCGCCCGCCGCGCACCAGCGACCGCAACCTGCCGCGCTTCCCCTGGCGCCAACTGAGCCAGGAATACGTCAGCCCGCAGAGCAACCATACCTATCTGTTCATCTAC…	ATGCGTTCACTCTTCTGGCGAATCCTCGCCGCCTTCTGGCTGGCCCTGCTGCTGGTAGCCGGGCTTTCCATCCTGCTGGGTCGCGCGCTGAACCAAGACACCTGGATCATCGCCCGCCATCCCGGCCTGAAGGATCTCGCCGAGCAGTGGACCGCCCTCTACGAAGAACAGGGCAGCTACGCGGCCCAGGGCTTGCTGGAGCAACGCCGCCGCGACTACGGGATTTCCATCCAGGTGCTCGACGAAAGCGGCCAGCGCCTGGTCGACGGCACCTACCTGCCGCGCCCCCGCCACCGCCCGCCGCGCACCAGCGACCGCAACCTGCCGCGCTTCCCCTGGCGCCAACTGAGCCAGGAATACGTCAGCCCGCAGAGCAACCATACCTATCTGTTCATCTAC…
Query_1	1	1338	NZ_JADSVO010000059.1	Pseudomonas aeruginosa PSA00287 (contigPSA00287_c0059)	7662	6325	1338	99.925	0	0	1	2466	ATGCGTTCACTCTTCTGGCGAATCCTCGCCGCCTTCTGGCTGGCCCTGCTGCTGGTAGCCGGGCTTTCCATCCTGCTGGGTCGCGCGCTGAACCAAGACACCTGGATCATCGCCCGCCATCCCGGCCTGAAGGATCTCGCCGAGCAGTGGACCGCCCTCTACGAAGAACAGGGCAGCTACGCGGCCCAGGGCTTGCTGGAGCAACGCCGCCGCGACTACGGGATTTCCATCCAGGTGCTCGACGAAAGCGGCCAGCGCCTGGTCGACGGCACCTACCTGCCGCGCCCCCGCCACCGCCCGCCGCGCACCAGCGACCGCAACCTGCCGCGCTTCCCCTGGCGCCAACTGAGCCAGGAATACGTCAGCCCGCAGAGCAACCATACCTATCTGTTCATCTAC…	ATGCGTTCACTCTTCTGGCGAATCCTCGCCGCCTTCTGGCTGGCCCTGCTGCTGGTAGCCGGGCTTTCCATCCTGCTGGGTCGCGCGCTGAACCAGGACACCTGGATCATCGCCCGCCATCCCGGCCTGAAGGATCTCGCCGAGCAGTGGACCGCCCTCTACGAAGAACAGGGCAGCTACGCGGCCCAGGGCTTGCTGGAGCAACGCCGCCGCGACTACGGGATTTCCATCCAGGTGCTCGACGAAAGCGGCCAGCGCCTGGTCGACGGCACCTACCTGCCGCGCCCCCGCCACCGCCCGCCGCGCACCAGCGACCGCAACCTGCCGCGCTTCCCCTGGCGCCAACTGAGCCAGGAATACGTCAGCCCGCAGAGCAACCATACCTATCTGTTCATCTAC…
Query_1	1	1338	NZ_JADSND010000021.1	Pseudomonas aeruginosa PSA00288 (contig00021)	19117	20454	1338	99.925	0	0	1	2466	ATGCGTTCACTCTTCTGGCGAATCCTCGCCGCCTTCTGGCTGGCCCTGCTGCTGGTAGCCGGGCTTTCCATCCTGCTGGGTCGCGCGCTGAACCAAGACACCTGGATCATCGCCCGCCATCCCGGCCTGAAGGATCTCGCCGAGCAGTGGACCGCCCTCTACGAAGAACAGGGCAGCTACGCGGCCCAGGGCTTGCTGGAGCAACGCCGCCGCGACTACGGGATTTCCATCCAGGTGCTCGACGAAAGCGGCCAGCGCCTGGTCGACGGCACCTACCTGCCGCGCCCCCGCCACCGCCCGCCGCGCACCAGCGACCGCAACCTGCCGCGCTTCCCCTGGCGCCAACTGAGCCAGGAATACGTCAGCCCGCAGAGCAACCATACCTATCTGTTCATCTAC…	ATGCGTTCACTCTTCTGGCGAATCCTCGCCGCCTTCTGGCTGGCCCTGCTGCTGGTAGCCGGGCTTTCCATCCTGCTGGGTCGCGCGCTGAACCAGGACACCTGGATCATCGCCCGCCATCCCGGCCTGAAGGATCTCGCCGAGCAGTGGACCGCCCTCTACGAAGAACAGGGCAGCTACGCGGCCCAGGGCTTGCTGGAGCAACGCCGCCGCGACTACGGGATTTCCATCCAGGTGCTCGACGAAAGCGGCCAGCGCCTGGTCGACGGCACCTACCTGCCGCGCCCCCGCCACCGCCCGCCGCGCACCAGCGACCGCAACCTGCCGCGCTTCCCCTGGCGCCAACTGAGCCAGGAATACGTCAGCCCGCAGAGCAACCATACCTATCTGTTCATCTAC…
Query_1	1	1338	NZ_VOJG01000064.1	Pseudomonas aeruginosa 6354 (NODE_64_scaffold)	6770	8107	1338	99.925	0	0	1	2466	ATGCGTTCACTCTTCTGGCGAATCCTCGCCGCCTTCTGGCTGGCCCTGCTGCTGGTAGCCGGGCTTTCCATCCTGCTGGGTCGCGCGCTGAACCAAGACACCTGGATCATCGCCCGCCATCCCGGCCTGAAGGATCTCGCCGAGCAGTGGACCGCCCTCTACGAAGAACAGGGCAGCTACGCGGCCCAGGGCTTGCTGGAGCAACGCCGCCGCGACTACGGGATTTCCATCCAGGTGCTCGACGAAAGCGGCCAGCGCCTGGTCGACGGCACCTACCTGCCGCGCCCCCGCCACCGCCCGCCGCGCACCAGCGACCGCAACCTGCCGCGCTTCCCCTGGCGCCAACTGAGCCAGGAATACGTCAGCCCGCAGAGCAACCATACCTATCTGTTCATCTAC…	ATGCGTTCACTCTTCTGGCGAATCCTCGCCGCCTTCTGGCTGGCCCTGCTGCTGGTAGCCGGGCTTTCCATCCTGCTGGGTCGCGCGCTGAACCAGGACACCTGGATCATCGCCCGCCATCCCGGCCTGAAGGATCTCGCCGAGCAGTGGACCGCCCTCTACGAAGAACAGGGCAGCTACGCGGCCCAGGGCTTGCTGGAGCAACGCCGCCGCGACTACGGGATTTCCATCCAGGTGCTCGACGAAAGCGGCCAGCGCCTGGTCGACGGCACCTACCTGCCGCGCCCCCGCCACCGCCCGCCGCGCACCAGCGACCGCAACCTGCCGCGCTTCCCCTGGCGCCAACTGAGCCAGGAATACGTCAGCCCGCAGAGCAACCATACCTATCTGTTCATCTAC…
Query_1	1	1338	NZ_CAADLH010000008.1	Pseudomonas aeruginosa XDR-PA / assembly BAL02-023 (contig8)	1084	2421	1338	99.925	0	0	1	2466	ATGCGTTCACTCTTCTGGCGAATCCTCGCCGCCTTCTGGCTGGCCCTGCTGCTGGTAGCCGGGCTTTCCATCCTGCTGGGTCGCGCGCTGAACCAAGACACCTGGATCATCGCCCGCCATCCCGGCCTGAAGGATCTCGCCGAGCAGTGGACCGCCCTCTACGAAGAACAGGGCAGCTACGCGGCCCAGGGCTTGCTGGAGCAACGCCGCCGCGACTACGGGATTTCCATCCAGGTGCTCGACGAAAGCGGCCAGCGCCTGGTCGACGGCACCTACCTGCCGCGCCCCCGCCACCGCCCGCCGCGCACCAGCGACCGCAACCTGCCGCGCTTCCCCTGGCGCCAACTGAGCCAGGAATACGTCAGCCCGCAGAGCAACCATACCTATCTGTTCATCTAC…	ATGCGTTCACTCTTCTGGCGAATCCTCGCCGCCTTCTGGCTGGCCCTGCTGCTGGTAGCCGGGCTTTCCATCCTGCTGGGTCGCGCGCTGAACCAGGACACCTGGATCATCGCCCGCCATCCCGGCCTGAAGGATCTCGCCGAGCAGTGGACCGCCCTCTACGAAGAACAGGGCAGCTACGCGGCCCAGGGCTTGCTGGAGCAACGCCGCCGCGACTACGGGATTTCCATCCAGGTGCTCGACGAAAGCGGCCAGCGCCTGGTCGACGGCACCTACCTGCCGCGCCCCCGCCACCGCCCGCCGCGCACCAGCGACCGCAACCTGCCGCGCTTCCCCTGGCGCCAACTGAGCCAGGAATACGTCAGCCCGCAGAGCAACCATACCTATCTGTTCATCTAC…
Query_1	1	1338	NZ_CAADKI010000625.1	Pseudomonas aeruginosa XDR-PA / assembly AND04-037 (contig625)	6469	5132	1338	99.925	0	0	1	2466	ATGCGTTCACTCTTCTGGCGAATCCTCGCCGCCTTCTGGCTGGCCCTGCTGCTGGTAGCCGGGCTTTCCATCCTGCTGGGTCGCGCGCTGAACCAAGACACCTGGATCATCGCCCGCCATCCCGGCCTGAAGGATCTCGCCGAGCAGTGGACCGCCCTCTACGAAGAACAGGGCAGCTACGCGGCCCAGGGCTTGCTGGAGCAACGCCGCCGCGACTACGGGATTTCCATCCAGGTGCTCGACGAAAGCGGCCAGCGCCTGGTCGACGGCACCTACCTGCCGCGCCCCCGCCACCGCCCGCCGCGCACCAGCGACCGCAACCTGCCGCGCTTCCCCTGGCGCCAACTGAGCCAGGAATACGTCAGCCCGCAGAGCAACCATACCTATCTGTTCATCTAC…	ATGCGTTCACTCTTCTGGCGAATCCTCGCCGCCTTCTGGCTGGCCCTGCTGCTGGTAGCCGGGCTTTCCATCCTGCTGGGTCGCGCGCTGAACCAGGACACCTGGATCATCGCCCGCCATCCCGGCCTGAAGGATCTCGCCGAGCAGTGGACCGCCCTCTACGAAGAACAGGGCAGCTACGCGGCCCAGGGCTTGCTGGAGCAACGCCGCCGCGACTACGGGATTTCCATCCAGGTGCTCGACGAAAGCGGCCAGCGCCTGGTCGACGGCACCTACCTGCCGCGCCCCCGCCACCGCCCGCCGCGCACCAGCGACCGCAACCTGCCGCGCTTCCCCTGGCGCCAACTGAGCCAGGAATACGTCAGCCCGCAGAGCAACCATACCTATCTGTTCATCTAC…
Query_1	1	1338	NZ_RWUH01000018.1	Pseudomonas aeruginosa 272S250511BSL_PA1 (contigIPC57_18.1)	118831	117494	1338	99.925	0	0	1	2466	ATGCGTTCACTCTTCTGGCGAATCCTCGCCGCCTTCTGGCTGGCCCTGCTGCTGGTAGCCGGGCTTTCCATCCTGCTGGGTCGCGCGCTGAACCAAGACACCTGGATCATCGCCCGCCATCCCGGCCTGAAGGATCTCGCCGAGCAGTGGACCGCCCTCTACGAAGAACAGGGCAGCTACGCGGCCCAGGGCTTGCTGGAGCAACGCCGCCGCGACTACGGGATTTCCATCCAGGTGCTCGACGAAAGCGGCCAGCGCCTGGTCGACGGCACCTACCTGCCGCGCCCCCGCCACCGCCCGCCGCGCACCAGCGACCGCAACCTGCCGCGCTTCCCCTGGCGCCAACTGAGCCAGGAATACGTCAGCCCGCAGAGCAACCATACCTATCTGTTCATCTAC…	ATGCGTTCACTCTTCTGGCGAATCCTCGCCGCCTTCTGGCTGGCCCTGCTGCTGGTAGCCGGGCTTTCCATCCTGCTGGGTCGCGCGCTGAACCAAGACACCTGGATCATCGCCCGCCATCCCGGCCTGAAGGATCTCGCCGAGCAGTGGACCGCCCTCTACGAAGAACAGGGCAGCTACGCGGCCCAGGGCTTGCTGGAGCAACGCCGCCGCGACTACGGGATTTCCATCCAGGTGCTCGACGAAAGCGGCCAGCGCCTGGTCGACGGCACCTACCTGCCGCGCCCCCGCCACCGCCCGCCGCGCACCAGCGACCGCAACCTGCCGCGCTTCCCCTGGCGCCAACTGAGCCAGGAATACGTCAGCCCGCAGAGCAACCATACCTATCTGTTCATCTAC…
Query_1	1	1338	NZ_RXUH01000006.1	Pseudomonas aeruginosa MRSN317 (MRSN317_contig00006)	96203	94866	1338	99.925	0	0	1	2466	ATGCGTTCACTCTTCTGGCGAATCCTCGCCGCCTTCTGGCTGGCCCTGCTGCTGGTAGCCGGGCTTTCCATCCTGCTGGGTCGCGCGCTGAACCAAGACACCTGGATCATCGCCCGCCATCCCGGCCTGAAGGATCTCGCCGAGCAGTGGACCGCCCTCTACGAAGAACAGGGCAGCTACGCGGCCCAGGGCTTGCTGGAGCAACGCCGCCGCGACTACGGGATTTCCATCCAGGTGCTCGACGAAAGCGGCCAGCGCCTGGTCGACGGCACCTACCTGCCGCGCCCCCGCCACCGCCCGCCGCGCACCAGCGACCGCAACCTGCCGCGCTTCCCCTGGCGCCAACTGAGCCAGGAATACGTCAGCCCGCAGAGCAACCATACCTATCTGTTCATCTAC…	ATGCGTTCACTCTTCTGGCGAATCCTCGCCGCCTTCTGGCTGGCCCTGCTGCTGGTAGCCGGGCTTTCCATCCTGCTGGGTCGCGCGCTGAACCAGGACACCTGGATCATCGCCCGCCATCCCGGCCTGAAGGATCTCGCCGAGCAGTGGACCGCCCTCTACGAAGAACAGGGCAGCTACGCGGCCCAGGGCTTGCTGGAGCAACGCCGCCGCGACTACGGGATTTCCATCCAGGTGCTCGACGAAAGCGGCCAGCGCCTGGTCGACGGCACCTACCTGCCGCGCCCCCGCCACCGCCCGCCGCGCACCAGCGACCGCAACCTGCCGCGCTTCCCCTGGCGCCAACTGAGCCAGGAATACGTCAGCCCGCAGAGCAACCATACCTATCTGTTCATCTAC…
Query_1	1	1338	NZ_RXAS01000015.1	Pseudomonas aeruginosa Zw9 (contigIPC1389_15.1)	19163	20500	1338	99.925	0	0	1	2466	ATGCGTTCACTCTTCTGGCGAATCCTCGCCGCCTTCTGGCTGGCCCTGCTGCTGGTAGCCGGGCTTTCCATCCTGCTGGGTCGCGCGCTGAACCAAGACACCTGGATCATCGCCCGCCATCCCGGCCTGAAGGATCTCGCCGAGCAGTGGACCGCCCTCTACGAAGAACAGGGCAGCTACGCGGCCCAGGGCTTGCTGGAGCAACGCCGCCGCGACTACGGGATTTCCATCCAGGTGCTCGACGAAAGCGGCCAGCGCCTGGTCGACGGCACCTACCTGCCGCGCCCCCGCCACCGCCCGCCGCGCACCAGCGACCGCAACCTGCCGCGCTTCCCCTGGCGCCAACTGAGCCAGGAATACGTCAGCCCGCAGAGCAACCATACCTATCTGTTCATCTAC…	ATGCGTTCACTCTTCTGGCGAATCCTCGCCGCCTTCTGGCTGGCCCTGCTGCTGGTAGCCGGGCTTTCCATCCTGCTGGGTCGCGCGCTGAACCAGGACACCTGGATCATCGCCCGCCATCCCGGCCTGAAGGATCTCGCCGAGCAGTGGACCGCCCTCTACGAAGAACAGGGCAGCTACGCGGCCCAGGGCTTGCTGGAGCAACGCCGCCGCGACTACGGGATTTCCATCCAGGTGCTCGACGAAAGCGGCCAGCGCCTGGTCGACGGCACCTACCTGCCGCGCCCCCGCCACCGCCCGCCGCGCACCAGCGACCGCAACCTGCCGCGCTTCCCCTGGCGCCAACTGAGCCAGGAATACGTCAGCCCGCAGAGCAACCATACCTATCTGTTCATCTAC…
Query_1	1	1338	NZ_RXAL01000001.1	Pseudomonas aeruginosa HCF86 (contigIPC1408_1.1)	307963	306626	1338	99.925	0	0	1	2466	ATGCGTTCACTCTTCTGGCGAATCCTCGCCGCCTTCTGGCTGGCCCTGCTGCTGGTAGCCGGGCTTTCCATCCTGCTGGGTCGCGCGCTGAACCAAGACACCTGGATCATCGCCCGCCATCCCGGCCTGAAGGATCTCGCCGAGCAGTGGACCGCCCTCTACGAAGAACAGGGCAGCTACGCGGCCCAGGGCTTGCTGGAGCAACGCCGCCGCGACTACGGGATTTCCATCCAGGTGCTCGACGAAAGCGGCCAGCGCCTGGTCGACGGCACCTACCTGCCGCGCCCCCGCCACCGCCCGCCGCGCACCAGCGACCGCAACCTGCCGCGCTTCCCCTGGCGCCAACTGAGCCAGGAATACGTCAGCCCGCAGAGCAACCATACCTATCTGTTCATCTAC…	ATGCGTTCACTCTTCTGGCGAATCCTCGCCGCCTTCTGGCTGGCCCTGCTGCTGGTAGCCGGGCTTTCCATCCTGCTGGGTCGCGCGCTGAACCAGGACACCTGGATCATCGCCCGCCATCCCGGCCTGAAGGATCTCGCCGAGCAGTGGACCGCCCTCTACGAAGAACAGGGCAGCTACGCGGCCCAGGGCTTGCTGGAGCAACGCCGCCGCGACTACGGGATTTCCATCCAGGTGCTCGACGAAAGCGGCCAGCGCCTGGTCGACGGCACCTACCTGCCGCGCCCCCGCCACCGCCCGCCGCGCACCAGCGACCGCAACCTGCCGCGCTTCCCCTGGCGCCAACTGAGCCAGGAATACGTCAGCCCGCAGAGCAACCATACCTATCTGTTCATCTAC…
Query_1	1	1338	NZ_NSZX01000001.1	Pseudomonas aeruginosa 152504sp2 (contigIPC103_1.1)	307894	306557	1338	99.925	0	0	1	2466	ATGCGTTCACTCTTCTGGCGAATCCTCGCCGCCTTCTGGCTGGCCCTGCTGCTGGTAGCCGGGCTTTCCATCCTGCTGGGTCGCGCGCTGAACCAAGACACCTGGATCATCGCCCGCCATCCCGGCCTGAAGGATCTCGCCGAGCAGTGGACCGCCCTCTACGAAGAACAGGGCAGCTACGCGGCCCAGGGCTTGCTGGAGCAACGCCGCCGCGACTACGGGATTTCCATCCAGGTGCTCGACGAAAGCGGCCAGCGCCTGGTCGACGGCACCTACCTGCCGCGCCCCCGCCACCGCCCGCCGCGCACCAGCGACCGCAACCTGCCGCGCTTCCCCTGGCGCCAACTGAGCCAGGAATACGTCAGCCCGCAGAGCAACCATACCTATCTGTTCATCTAC…	ATGCGTTCACTCTTCTGGCGAATCCTCGCCGCCTTCTGGCTGGCCCTGCTGCTGGTAGCCGGGCTTTCCATCCTGCTGGGTCGCGCGCTGAACCAGGACACCTGGATCATCGCCCGCCATCCCGGCCTGAAGGATCTCGCCGAGCAGTGGACCGCCCTCTACGAAGAACAGGGCAGCTACGCGGCCCAGGGCTTGCTGGAGCAACGCCGCCGCGACTACGGGATTTCCATCCAGGTGCTCGACGAAAGCGGCCAGCGCCTGGTCGACGGCACCTACCTGCCGCGCCCCCGCCACCGCCCGCCGCGCACCAGCGACCGCAACCTGCCGCGCTTCCCCTGGCGCCAACTGAGCCAGGAATACGTCAGCCCGCAGAGCAACCATACCTATCTGTTCATCTAC…
Query_1	1	1338	NZ_QZYC01000539.1	Pseudomonas aeruginosa HUM-373 (contigPA2_E6_NODE_181_length_10756_cov_22.5367_ID_361)	6507	7844	1338	99.925	0	0	1	2466	ATGCGTTCACTCTTCTGGCGAATCCTCGCCGCCTTCTGGCTGGCCCTGCTGCTGGTAGCCGGGCTTTCCATCCTGCTGGGTCGCGCGCTGAACCAAGACACCTGGATCATCGCCCGCCATCCCGGCCTGAAGGATCTCGCCGAGCAGTGGACCGCCCTCTACGAAGAACAGGGCAGCTACGCGGCCCAGGGCTTGCTGGAGCAACGCCGCCGCGACTACGGGATTTCCATCCAGGTGCTCGACGAAAGCGGCCAGCGCCTGGTCGACGGCACCTACCTGCCGCGCCCCCGCCACCGCCCGCCGCGCACCAGCGACCGCAACCTGCCGCGCTTCCCCTGGCGCCAACTGAGCCAGGAATACGTCAGCCCGCAGAGCAACCATACCTATCTGTTCATCTAC…	ATGCGTTCACTCTTCTGGCGAATCCTCGCCGCCTTCTGGCTGGCCCTGCTGCTGGTAGCCGGGCTTTCCATCCTGCTGGGTCGCGCGCTGAACCAGGACACCTGGATCATCGCCCGCCATCCCGGCCTGAAGGATCTCGCCGAGCAGTGGACCGCCCTCTACGAAGAACAGGGCAGCTACGCGGCCCAGGGCTTGCTGGAGCAACGCCGCCGCGACTACGGGATTTCCATCCAGGTGCTCGACGAAAGCGGCCAGCGCCTGGTCGACGGCACCTACCTGCCGCGCCCCCGCCACCGCCCGCCGCGCACCAGCGACCGCAACCTGCCGCGCTTCCCCTGGCGCCAACTGAGCCAGGAATACGTCAGCCCGCAGAGCAACCATACCTATCTGTTCATCTAC…
Query_1	1	1338	NZ_AEVW03000001.1	Pseudomonas aeruginosa HB15 (contig000001)	925285	926622	1338	99.925	0	0	1	2466	ATGCGTTCACTCTTCTGGCGAATCCTCGCCGCCTTCTGGCTGGCCCTGCTGCTGGTAGCCGGGCTTTCCATCCTGCTGGGTCGCGCGCTGAACCAAGACACCTGGATCATCGCCCGCCATCCCGGCCTGAAGGATCTCGCCGAGCAGTGGACCGCCCTCTACGAAGAACAGGGCAGCTACGCGGCCCAGGGCTTGCTGGAGCAACGCCGCCGCGACTACGGGATTTCCATCCAGGTGCTCGACGAAAGCGGCCAGCGCCTGGTCGACGGCACCTACCTGCCGCGCCCCCGCCACCGCCCGCCGCGCACCAGCGACCGCAACCTGCCGCGCTTCCCCTGGCGCCAACTGAGCCAGGAATACGTCAGCCCGCAGAGCAACCATACCTATCTGTTCATCTAC…	ATGCGTTCACTCTTCTGGCGAATCCTCGCCGCCTTCTGGCTGGCCCTGCTGCTGGTAGCCGGGCTTTCCATCCTGCTGGGTCGCGCGCTGAACCAGGACACCTGGATCATCGCCCGCCATCCCGGCCTGAAGGATCTCGCCGAGCAGTGGACCGCCCTCTACGAAGAACAGGGCAGCTACGCGGCCCAGGGCTTGCTGGAGCAACGCCGCCGCGACTACGGGATTTCCATCCAGGTGCTCGACGAAAGCGGCCAGCGCCTGGTCGACGGCACCTACCTGCCGCGCCCCCGCCACCGCCCGCCGCGCACCAGCGACCGCAACCTGCCGCGCTTCCCCTGGCGCCAACTGAGCCAGGAATACGTCAGCCCGCAGAGCAACCATACCTATCTGTTCATCTAC…
Query_1	1	1338	NZ_FRGX01000021	Pseudomonas aeruginosa isolate 54 (contig_56)	875	2212	1338	99.925	0	0	1	2466	ATGCGTTCACTCTTCTGGCGAATCCTCGCCGCCTTCTGGCTGGCCCTGCTGCTGGTAGCCGGGCTTTCCATCCTGCTGGGTCGCGCGCTGAACCAAGACACCTGGATCATCGCCCGCCATCCCGGCCTGAAGGATCTCGCCGAGCAGTGGACCGCCCTCTACGAAGAACAGGGCAGCTACGCGGCCCAGGGCTTGCTGGAGCAACGCCGCCGCGACTACGGGATTTCCATCCAGGTGCTCGACGAAAGCGGCCAGCGCCTGGTCGACGGCACCTACCTGCCGCGCCCCCGCCACCGCCCGCCGCGCACCAGCGACCGCAACCTGCCGCGCTTCCCCTGGCGCCAACTGAGCCAGGAATACGTCAGCCCGCAGAGCAACCATACCTATCTGTTCATCTAC…	ATGCGTTCACTCTTCTGGCGAATCCTCGCCGCCTTCTGGCTGGCCCTGCTGCTGGTAGCCGGGCTTTCCATCCTGCTGGGTCGCGCGCTGAACCAGGACACCTGGATCATCGCCCGCCATCCCGGCCTGAAGGATCTCGCCGAGCAGTGGACCGCCCTCTACGAAGAACAGGGCAGCTACGCGGCCCAGGGCTTGCTGGAGCAACGCCGCCGCGACTACGGGATTTCCATCCAGGTGCTCGACGAAAGCGGCCAGCGCCTGGTCGACGGCACCTACCTGCCGCGCCCCCGCCACCGCCCGCCGCGCACCAGCGACCGCAACCTGCCGCGCTTCCCCTGGCGCCAACTGAGCCAGGAATACGTCAGCCCGCAGAGCAACCATACCTATCTGTTCATCTAC…
Query_1	1	1338	NZ_PQGF01000013	Pseudomonas aeruginosa Pa64 (Pa64_ctg_65_44_05)	135255	133918	1338	99.925	0	0	1	2466	ATGCGTTCACTCTTCTGGCGAATCCTCGCCGCCTTCTGGCTGGCCCTGCTGCTGGTAGCCGGGCTTTCCATCCTGCTGGGTCGCGCGCTGAACCAAGACACCTGGATCATCGCCCGCCATCCCGGCCTGAAGGATCTCGCCGAGCAGTGGACCGCCCTCTACGAAGAACAGGGCAGCTACGCGGCCCAGGGCTTGCTGGAGCAACGCCGCCGCGACTACGGGATTTCCATCCAGGTGCTCGACGAAAGCGGCCAGCGCCTGGTCGACGGCACCTACCTGCCGCGCCCCCGCCACCGCCCGCCGCGCACCAGCGACCGCAACCTGCCGCGCTTCCCCTGGCGCCAACTGAGCCAGGAATACGTCAGCCCGCAGAGCAACCATACCTATCTGTTCATCTAC…	ATGCGTTCACTCTTCTGGCGAATCCTCGCCGCCTTCTGGCTGGCCCTGCTGCTGGTAGCCGGGCTTTCCATCCTGCTGGGTCGCGCGCTGAACCAGGACACCTGGATCATCGCCCGCCATCCCGGCCTGAAGGATCTCGCCGAGCAGTGGACCGCCCTCTACGAAGAACAGGGCAGCTACGCGGCCCAGGGCTTGCTGGAGCAACGCCGCCGCGACTACGGGATTTCCATCCAGGTGCTCGACGAAAGCGGCCAGCGCCTGGTCGACGGCACCTACCTGCCGCGCCCCCGCCACCGCCCGCCGCGCACCAGCGACCGCAACCTGCCGCGCTTCCCCTGGCGCCAACTGAGCCAGGAATACGTCAGCCCGCAGAGCAACCATACCTATCTGTTCATCTAC…
Query_1	1	1338	NZ_PUEY01000021	Pseudomonas aeruginosa 8490 (contig_13)	18957	20294	1338	99.925	0	0	1	2466	ATGCGTTCACTCTTCTGGCGAATCCTCGCCGCCTTCTGGCTGGCCCTGCTGCTGGTAGCCGGGCTTTCCATCCTGCTGGGTCGCGCGCTGAACCAAGACACCTGGATCATCGCCCGCCATCCCGGCCTGAAGGATCTCGCCGAGCAGTGGACCGCCCTCTACGAAGAACAGGGCAGCTACGCGGCCCAGGGCTTGCTGGAGCAACGCCGCCGCGACTACGGGATTTCCATCCAGGTGCTCGACGAAAGCGGCCAGCGCCTGGTCGACGGCACCTACCTGCCGCGCCCCCGCCACCGCCCGCCGCGCACCAGCGACCGCAACCTGCCGCGCTTCCCCTGGCGCCAACTGAGCCAGGAATACGTCAGCCCGCAGAGCAACCATACCTATCTGTTCATCTAC…	ATGCGTTCACTCTTCTGGCGAATCCTCGCCGCCTTCTGGCTGGCCCTGCTGCTGGTAGCCGGGCTTTCCATCCTGCTGGGTCGCGCGCTGAACCAGGACACCTGGATCATCGCCCGCCATCCCGGCCTGAAGGATCTCGCCGAGCAGTGGACCGCCCTCTACGAAGAACAGGGCAGCTACGCGGCCCAGGGCTTGCTGGAGCAACGCCGCCGCGACTACGGGATTTCCATCCAGGTGCTCGACGAAAGCGGCCAGCGCCTGGTCGACGGCACCTACCTGCCGCGCCCCCGCCACCGCCCGCCGCGCACCAGCGACCGCAACCTGCCGCGCTTCCCCTGGCGCCAACTGAGCCAGGAATACGTCAGCCCGCAGAGCAACCATACCTATCTGTTCATCTAC…
Query_1	1	1338	NZ_FRGE01000092	Pseudomonas aeruginosa isolate 58 (contig_90)	19181	20518	1338	99.925	0	0	1	2466	ATGCGTTCACTCTTCTGGCGAATCCTCGCCGCCTTCTGGCTGGCCCTGCTGCTGGTAGCCGGGCTTTCCATCCTGCTGGGTCGCGCGCTGAACCAAGACACCTGGATCATCGCCCGCCATCCCGGCCTGAAGGATCTCGCCGAGCAGTGGACCGCCCTCTACGAAGAACAGGGCAGCTACGCGGCCCAGGGCTTGCTGGAGCAACGCCGCCGCGACTACGGGATTTCCATCCAGGTGCTCGACGAAAGCGGCCAGCGCCTGGTCGACGGCACCTACCTGCCGCGCCCCCGCCACCGCCCGCCGCGCACCAGCGACCGCAACCTGCCGCGCTTCCCCTGGCGCCAACTGAGCCAGGAATACGTCAGCCCGCAGAGCAACCATACCTATCTGTTCATCTAC…	ATGCGTTCACTCTTCTGGCGAATCCTCGCCGCCTTCTGGCTGGCCCTGCTGCTGGTAGCCGGGCTTTCCATCCTGCTGGGTCGCGCGCTGAACCAGGACACCTGGATCATCGCCCGCCATCCCGGCCTGAAGGATCTCGCCGAGCAGTGGACCGCCCTCTACGAAGAACAGGGCAGCTACGCGGCCCAGGGCTTGCTGGAGCAACGCCGCCGCGACTACGGGATTTCCATCCAGGTGCTCGACGAAAGCGGCCAGCGCCTGGTCGACGGCACCTACCTGCCGCGCCCCCGCCACCGCCCGCCGCGCACCAGCGACCGCAACCTGCCGCGCTTCCCCTGGCGCCAACTGAGCCAGGAATACGTCAGCCCGCAGAGCAACCATACCTATCTGTTCATCTAC…
Query_1	1	1338	NZ_FRVF01000028	Pseudomonas aeruginosa isolate 3-2 (contig_141)	19036	20373	1338	99.925	0	0	1	2466	ATGCGTTCACTCTTCTGGCGAATCCTCGCCGCCTTCTGGCTGGCCCTGCTGCTGGTAGCCGGGCTTTCCATCCTGCTGGGTCGCGCGCTGAACCAAGACACCTGGATCATCGCCCGCCATCCCGGCCTGAAGGATCTCGCCGAGCAGTGGACCGCCCTCTACGAAGAACAGGGCAGCTACGCGGCCCAGGGCTTGCTGGAGCAACGCCGCCGCGACTACGGGATTTCCATCCAGGTGCTCGACGAAAGCGGCCAGCGCCTGGTCGACGGCACCTACCTGCCGCGCCCCCGCCACCGCCCGCCGCGCACCAGCGACCGCAACCTGCCGCGCTTCCCCTGGCGCCAACTGAGCCAGGAATACGTCAGCCCGCAGAGCAACCATACCTATCTGTTCATCTAC…	ATGCGTTCACTCTTCTGGCGAATCCTCGCCGCCTTCTGGCTGGCCCTGCTGCTGGTAGCCGGGCTTTCCATCCTGCTGGGTCGCGCGCTGAACCAGGACACCTGGATCATCGCCCGCCATCCCGGCCTGAAGGATCTCGCCGAGCAGTGGACCGCCCTCTACGAAGAACAGGGCAGCTACGCGGCCCAGGGCTTGCTGGAGCAACGCCGCCGCGACTACGGGATTTCCATCCAGGTGCTCGACGAAAGCGGCCAGCGCCTGGTCGACGGCACCTACCTGCCGCGCCCCCGCCACCGCCCGCCGCGCACCAGCGACCGCAACCTGCCGCGCTTCCCCTGGCGCCAACTGAGCCAGGAATACGTCAGCCCGCAGAGCAACCATACCTATCTGTTCATCTAC…
Query_1	1	1338	NZ_FRPQ01000078	Pseudomonas aeruginosa isolate 318 (contig_69)	18866	20203	1338	99.925	0	0	1	2466	ATGCGTTCACTCTTCTGGCGAATCCTCGCCGCCTTCTGGCTGGCCCTGCTGCTGGTAGCCGGGCTTTCCATCCTGCTGGGTCGCGCGCTGAACCAAGACACCTGGATCATCGCCCGCCATCCCGGCCTGAAGGATCTCGCCGAGCAGTGGACCGCCCTCTACGAAGAACAGGGCAGCTACGCGGCCCAGGGCTTGCTGGAGCAACGCCGCCGCGACTACGGGATTTCCATCCAGGTGCTCGACGAAAGCGGCCAGCGCCTGGTCGACGGCACCTACCTGCCGCGCCCCCGCCACCGCCCGCCGCGCACCAGCGACCGCAACCTGCCGCGCTTCCCCTGGCGCCAACTGAGCCAGGAATACGTCAGCCCGCAGAGCAACCATACCTATCTGTTCATCTAC…	ATGCGTTCACTCTTCTGGCGAATCCTCGCCGCCTTCTGGCTGGCCCTGCTGCTGGTAGCCGGGCTTTCCATCCTGCTGGGTCGCGCGCTGAACCAGGACACCTGGATCATCGCCCGCCATCCCGGCCTGAAGGATCTCGCCGAGCAGTGGACCGCCCTCTACGAAGAACAGGGCAGCTACGCGGCCCAGGGCTTGCTGGAGCAACGCCGCCGCGACTACGGGATTTCCATCCAGGTGCTCGACGAAAGCGGCCAGCGCCTGGTCGACGGCACCTACCTGCCGCGCCCCCGCCACCGCCCGCCGCGCACCAGCGACCGCAACCTGCCGCGCTTCCCCTGGCGCCAACTGAGCCAGGAATACGTCAGCCCGCAGAGCAACCATACCTATCTGTTCATCTAC…
Query_1	1	1338	NZ_FRPV01000001	Pseudomonas aeruginosa isolate 322 (contig_37)	18864	20201	1338	99.925	0	0	1	2466	ATGCGTTCACTCTTCTGGCGAATCCTCGCCGCCTTCTGGCTGGCCCTGCTGCTGGTAGCCGGGCTTTCCATCCTGCTGGGTCGCGCGCTGAACCAAGACACCTGGATCATCGCCCGCCATCCCGGCCTGAAGGATCTCGCCGAGCAGTGGACCGCCCTCTACGAAGAACAGGGCAGCTACGCGGCCCAGGGCTTGCTGGAGCAACGCCGCCGCGACTACGGGATTTCCATCCAGGTGCTCGACGAAAGCGGCCAGCGCCTGGTCGACGGCACCTACCTGCCGCGCCCCCGCCACCGCCCGCCGCGCACCAGCGACCGCAACCTGCCGCGCTTCCCCTGGCGCCAACTGAGCCAGGAATACGTCAGCCCGCAGAGCAACCATACCTATCTGTTCATCTAC…	ATGCGTTCACTCTTCTGGCGAATCCTCGCCGCCTTCTGGCTGGCCCTGCTGCTGGTAGCCGGGCTTTCCATCCTGCTGGGTCGCGCGCTGAACCAGGACACCTGGATCATCGCCCGCCATCCCGGCCTGAAGGATCTCGCCGAGCAGTGGACCGCCCTCTACGAAGAACAGGGCAGCTACGCGGCCCAGGGCTTGCTGGAGCAACGCCGCCGCGACTACGGGATTTCCATCCAGGTGCTCGACGAAAGCGGCCAGCGCCTGGTCGACGGCACCTACCTGCCGCGCCCCCGCCACCGCCCGCCGCGCACCAGCGACCGCAACCTGCCGCGCTTCCCCTGGCGCCAACTGAGCCAGGAATACGTCAGCCCGCAGAGCAACCATACCTATCTGTTCATCTAC…
Query_1	1	1338	NZ_FRPO01000027	Pseudomonas aeruginosa isolate 313 (contig_43)	18878	20215	1338	99.925	0	0	1	2466	ATGCGTTCACTCTTCTGGCGAATCCTCGCCGCCTTCTGGCTGGCCCTGCTGCTGGTAGCCGGGCTTTCCATCCTGCTGGGTCGCGCGCTGAACCAAGACACCTGGATCATCGCCCGCCATCCCGGCCTGAAGGATCTCGCCGAGCAGTGGACCGCCCTCTACGAAGAACAGGGCAGCTACGCGGCCCAGGGCTTGCTGGAGCAACGCCGCCGCGACTACGGGATTTCCATCCAGGTGCTCGACGAAAGCGGCCAGCGCCTGGTCGACGGCACCTACCTGCCGCGCCCCCGCCACCGCCCGCCGCGCACCAGCGACCGCAACCTGCCGCGCTTCCCCTGGCGCCAACTGAGCCAGGAATACGTCAGCCCGCAGAGCAACCATACCTATCTGTTCATCTAC…	ATGCGTTCACTCTTCTGGCGAATCCTCGCCGCCTTCTGGCTGGCCCTGCTGCTGGTAGCCGGGCTTTCCATCCTGCTGGGTCGCGCGCTGAACCAGGACACCTGGATCATCGCCCGCCATCCCGGCCTGAAGGATCTCGCCGAGCAGTGGACCGCCCTCTACGAAGAACAGGGCAGCTACGCGGCCCAGGGCTTGCTGGAGCAACGCCGCCGCGACTACGGGATTTCCATCCAGGTGCTCGACGAAAGCGGCCAGCGCCTGGTCGACGGCACCTACCTGCCGCGCCCCCGCCACCGCCCGCCGCGCACCAGCGACCGCAACCTGCCGCGCTTCCCCTGGCGCCAACTGAGCCAGGAATACGTCAGCCCGCAGAGCAACCATACCTATCTGTTCATCTAC…
Query_1	1	1338	NZ_FRPR01000013	Pseudomonas aeruginosa isolate 316 (contig_35)	95851	94514	1338	99.925	0	0	1	2466	ATGCGTTCACTCTTCTGGCGAATCCTCGCCGCCTTCTGGCTGGCCCTGCTGCTGGTAGCCGGGCTTTCCATCCTGCTGGGTCGCGCGCTGAACCAAGACACCTGGATCATCGCCCGCCATCCCGGCCTGAAGGATCTCGCCGAGCAGTGGACCGCCCTCTACGAAGAACAGGGCAGCTACGCGGCCCAGGGCTTGCTGGAGCAACGCCGCCGCGACTACGGGATTTCCATCCAGGTGCTCGACGAAAGCGGCCAGCGCCTGGTCGACGGCACCTACCTGCCGCGCCCCCGCCACCGCCCGCCGCGCACCAGCGACCGCAACCTGCCGCGCTTCCCCTGGCGCCAACTGAGCCAGGAATACGTCAGCCCGCAGAGCAACCATACCTATCTGTTCATCTAC…	ATGCGTTCACTCTTCTGGCGAATCCTCGCCGCCTTCTGGCTGGCCCTGCTGCTGGTAGCCGGGCTTTCCATCCTGCTGGGTCGCGCGCTGAACCAGGACACCTGGATCATCGCCCGCCATCCCGGCCTGAAGGATCTCGCCGAGCAGTGGACCGCCCTCTACGAAGAACAGGGCAGCTACGCGGCCCAGGGCTTGCTGGAGCAACGCCGCCGCGACTACGGGATTTCCATCCAGGTGCTCGACGAAAGCGGCCAGCGCCTGGTCGACGGCACCTACCTGCCGCGCCCCCGCCACCGCCCGCCGCGCACCAGCGACCGCAACCTGCCGCGCTTCCCCTGGCGCCAACTGAGCCAGGAATACGTCAGCCCGCAGAGCAACCATACCTATCTGTTCATCTAC…
Query_1	1	1338	NZ_FRPK01000071	Pseudomonas aeruginosa isolate 309 (contig_122)	18864	20201	1338	99.925	0	0	1	2466	ATGCGTTCACTCTTCTGGCGAATCCTCGCCGCCTTCTGGCTGGCCCTGCTGCTGGTAGCCGGGCTTTCCATCCTGCTGGGTCGCGCGCTGAACCAAGACACCTGGATCATCGCCCGCCATCCCGGCCTGAAGGATCTCGCCGAGCAGTGGACCGCCCTCTACGAAGAACAGGGCAGCTACGCGGCCCAGGGCTTGCTGGAGCAACGCCGCCGCGACTACGGGATTTCCATCCAGGTGCTCGACGAAAGCGGCCAGCGCCTGGTCGACGGCACCTACCTGCCGCGCCCCCGCCACCGCCCGCCGCGCACCAGCGACCGCAACCTGCCGCGCTTCCCCTGGCGCCAACTGAGCCAGGAATACGTCAGCCCGCAGAGCAACCATACCTATCTGTTCATCTAC…	ATGCGTTCACTCTTCTGGCGAATCCTCGCCGCCTTCTGGCTGGCCCTGCTGCTGGTAGCCGGGCTTTCCATCCTGCTGGGTCGCGCGCTGAACCAGGACACCTGGATCATCGCCCGCCATCCCGGCCTGAAGGATCTCGCCGAGCAGTGGACCGCCCTCTACGAAGAACAGGGCAGCTACGCGGCCCAGGGCTTGCTGGAGCAACGCCGCCGCGACTACGGGATTTCCATCCAGGTGCTCGACGAAAGCGGCCAGCGCCTGGTCGACGGCACCTACCTGCCGCGCCCCCGCCACCGCCCGCCGCGCACCAGCGACCGCAACCTGCCGCGCTTCCCCTGGCGCCAACTGAGCCAGGAATACGTCAGCCCGCAGAGCAACCATACCTATCTGTTCATCTAC…
Query_1	1	1338	NZ_FRPN01000084	Pseudomonas aeruginosa isolate 312 (contig_22)	95853	94516	1338	99.925	0	0	1	2466	ATGCGTTCACTCTTCTGGCGAATCCTCGCCGCCTTCTGGCTGGCCCTGCTGCTGGTAGCCGGGCTTTCCATCCTGCTGGGTCGCGCGCTGAACCAAGACACCTGGATCATCGCCCGCCATCCCGGCCTGAAGGATCTCGCCGAGCAGTGGACCGCCCTCTACGAAGAACAGGGCAGCTACGCGGCCCAGGGCTTGCTGGAGCAACGCCGCCGCGACTACGGGATTTCCATCCAGGTGCTCGACGAAAGCGGCCAGCGCCTGGTCGACGGCACCTACCTGCCGCGCCCCCGCCACCGCCCGCCGCGCACCAGCGACCGCAACCTGCCGCGCTTCCCCTGGCGCCAACTGAGCCAGGAATACGTCAGCCCGCAGAGCAACCATACCTATCTGTTCATCTAC…	ATGCGTTCACTCTTCTGGCGAATCCTCGCCGCCTTCTGGCTGGCCCTGCTGCTGGTAGCCGGGCTTTCCATCCTGCTGGGTCGCGCGCTGAACCAGGACACCTGGATCATCGCCCGCCATCCCGGCCTGAAGGATCTCGCCGAGCAGTGGACCGCCCTCTACGAAGAACAGGGCAGCTACGCGGCCCAGGGCTTGCTGGAGCAACGCCGCCGCGACTACGGGATTTCCATCCAGGTGCTCGACGAAAGCGGCCAGCGCCTGGTCGACGGCACCTACCTGCCGCGCCCCCGCCACCGCCCGCCGCGCACCAGCGACCGCAACCTGCCGCGCTTCCCCTGGCGCCAACTGAGCCAGGAATACGTCAGCCCGCAGAGCAACCATACCTATCTGTTCATCTAC…
Query_1	1	1338	NZ_FRPX01000049	Pseudomonas aeruginosa isolate 319 (contig_71)	85669	84332	1338	99.925	0	0	1	2466	ATGCGTTCACTCTTCTGGCGAATCCTCGCCGCCTTCTGGCTGGCCCTGCTGCTGGTAGCCGGGCTTTCCATCCTGCTGGGTCGCGCGCTGAACCAAGACACCTGGATCATCGCCCGCCATCCCGGCCTGAAGGATCTCGCCGAGCAGTGGACCGCCCTCTACGAAGAACAGGGCAGCTACGCGGCCCAGGGCTTGCTGGAGCAACGCCGCCGCGACTACGGGATTTCCATCCAGGTGCTCGACGAAAGCGGCCAGCGCCTGGTCGACGGCACCTACCTGCCGCGCCCCCGCCACCGCCCGCCGCGCACCAGCGACCGCAACCTGCCGCGCTTCCCCTGGCGCCAACTGAGCCAGGAATACGTCAGCCCGCAGAGCAACCATACCTATCTGTTCATCTAC…	ATGCGTTCACTCTTCTGGCGAATCCTCGCCGCCTTCTGGCTGGCCCTGCTGCTGGTAGCCGGGCTTTCCATCCTGCTGGGTCGCGCGCTGAACCAGGACACCTGGATCATCGCCCGCCATCCCGGCCTGAAGGATCTCGCCGAGCAGTGGACCGCCCTCTACGAAGAACAGGGCAGCTACGCGGCCCAGGGCTTGCTGGAGCAACGCCGCCGCGACTACGGGATTTCCATCCAGGTGCTCGACGAAAGCGGCCAGCGCCTGGTCGACGGCACCTACCTGCCGCGCCCCCGCCACCGCCCGCCGCGCACCAGCGACCGCAACCTGCCGCGCTTCCCCTGGCGCCAACTGAGCCAGGAATACGTCAGCCCGCAGAGCAACCATACCTATCTGTTCATCTAC…
Query_1	1	1338	NZ_FRVI01000049	Pseudomonas aeruginosa isolate 4-2 (contig_53)	19034	20371	1338	99.925	0	0	1	2466	ATGCGTTCACTCTTCTGGCGAATCCTCGCCGCCTTCTGGCTGGCCCTGCTGCTGGTAGCCGGGCTTTCCATCCTGCTGGGTCGCGCGCTGAACCAAGACACCTGGATCATCGCCCGCCATCCCGGCCTGAAGGATCTCGCCGAGCAGTGGACCGCCCTCTACGAAGAACAGGGCAGCTACGCGGCCCAGGGCTTGCTGGAGCAACGCCGCCGCGACTACGGGATTTCCATCCAGGTGCTCGACGAAAGCGGCCAGCGCCTGGTCGACGGCACCTACCTGCCGCGCCCCCGCCACCGCCCGCCGCGCACCAGCGACCGCAACCTGCCGCGCTTCCCCTGGCGCCAACTGAGCCAGGAATACGTCAGCCCGCAGAGCAACCATACCTATCTGTTCATCTAC…	ATGCGTTCACTCTTCTGGCGAATCCTCGCCGCCTTCTGGCTGGCCCTGCTGCTGGTAGCCGGGCTTTCCATCCTGCTGGGTCGCGCGCTGAACCAGGACACCTGGATCATCGCCCGCCATCCCGGCCTGAAGGATCTCGCCGAGCAGTGGACCGCCCTCTACGAAGAACAGGGCAGCTACGCGGCCCAGGGCTTGCTGGAGCAACGCCGCCGCGACTACGGGATTTCCATCCAGGTGCTCGACGAAAGCGGCCAGCGCCTGGTCGACGGCACCTACCTGCCGCGCCCCCGCCACCGCCCGCCGCGCACCAGCGACCGCAACCTGCCGCGCTTCCCCTGGCGCCAACTGAGCCAGGAATACGTCAGCCCGCAGAGCAACCATACCTATCTGTTCATCTAC…
Query_1	1	1338	NZ_FRPL01000095	Pseudomonas aeruginosa isolate 308 (contig_152)	18854	20191	1338	99.925	0	0	1	2466	ATGCGTTCACTCTTCTGGCGAATCCTCGCCGCCTTCTGGCTGGCCCTGCTGCTGGTAGCCGGGCTTTCCATCCTGCTGGGTCGCGCGCTGAACCAAGACACCTGGATCATCGCCCGCCATCCCGGCCTGAAGGATCTCGCCGAGCAGTGGACCGCCCTCTACGAAGAACAGGGCAGCTACGCGGCCCAGGGCTTGCTGGAGCAACGCCGCCGCGACTACGGGATTTCCATCCAGGTGCTCGACGAAAGCGGCCAGCGCCTGGTCGACGGCACCTACCTGCCGCGCCCCCGCCACCGCCCGCCGCGCACCAGCGACCGCAACCTGCCGCGCTTCCCCTGGCGCCAACTGAGCCAGGAATACGTCAGCCCGCAGAGCAACCATACCTATCTGTTCATCTAC…	ATGCGTTCACTCTTCTGGCGAATCCTCGCCGCCTTCTGGCTGGCCCTGCTGCTGGTAGCCGGGCTTTCCATCCTGCTGGGTCGCGCGCTGAACCAGGACACCTGGATCATCGCCCGCCATCCCGGCCTGAAGGATCTCGCCGAGCAGTGGACCGCCCTCTACGAAGAACAGGGCAGCTACGCGGCCCAGGGCTTGCTGGAGCAACGCCGCCGCGACTACGGGATTTCCATCCAGGTGCTCGACGAAAGCGGCCAGCGCCTGGTCGACGGCACCTACCTGCCGCGCCCCCGCCACCGCCCGCCGCGCACCAGCGACCGCAACCTGCCGCGCTTCCCCTGGCGCCAACTGAGCCAGGAATACGTCAGCCCGCAGAGCAACCATACCTATCTGTTCATCTAC…
Query_1	1	1338	NZ_FRVA01000132	Pseudomonas aeruginosa isolate 2-2 (contig_289)	19044	20381	1338	99.925	0	0	1	2466	ATGCGTTCACTCTTCTGGCGAATCCTCGCCGCCTTCTGGCTGGCCCTGCTGCTGGTAGCCGGGCTTTCCATCCTGCTGGGTCGCGCGCTGAACCAAGACACCTGGATCATCGCCCGCCATCCCGGCCTGAAGGATCTCGCCGAGCAGTGGACCGCCCTCTACGAAGAACAGGGCAGCTACGCGGCCCAGGGCTTGCTGGAGCAACGCCGCCGCGACTACGGGATTTCCATCCAGGTGCTCGACGAAAGCGGCCAGCGCCTGGTCGACGGCACCTACCTGCCGCGCCCCCGCCACCGCCCGCCGCGCACCAGCGACCGCAACCTGCCGCGCTTCCCCTGGCGCCAACTGAGCCAGGAATACGTCAGCCCGCAGAGCAACCATACCTATCTGTTCATCTAC…	ATGCGTTCACTCTTCTGGCGAATCCTCGCCGCCTTCTGGCTGGCCCTGCTGCTGGTAGCCGGGCTTTCCATCCTGCTGGGTCGCGCGCTGAACCAGGACACCTGGATCATCGCCCGCCATCCCGGCCTGAAGGATCTCGCCGAGCAGTGGACCGCCCTCTACGAAGAACAGGGCAGCTACGCGGCCCAGGGCTTGCTGGAGCAACGCCGCCGCGACTACGGGATTTCCATCCAGGTGCTCGACGAAAGCGGCCAGCGCCTGGTCGACGGCACCTACCTGCCGCGCCCCCGCCACCGCCCGCCGCGCACCAGCGACCGCAACCTGCCGCGCTTCCCCTGGCGCCAACTGAGCCAGGAATACGTCAGCCCGCAGAGCAACCATACCTATCTGTTCATCTAC…
Query_1	1	1338	NZ_FRPW01000061	Pseudomonas aeruginosa isolate 320 (contig_25)	18864	20201	1338	99.925	0	0	1	2466	ATGCGTTCACTCTTCTGGCGAATCCTCGCCGCCTTCTGGCTGGCCCTGCTGCTGGTAGCCGGGCTTTCCATCCTGCTGGGTCGCGCGCTGAACCAAGACACCTGGATCATCGCCCGCCATCCCGGCCTGAAGGATCTCGCCGAGCAGTGGACCGCCCTCTACGAAGAACAGGGCAGCTACGCGGCCCAGGGCTTGCTGGAGCAACGCCGCCGCGACTACGGGATTTCCATCCAGGTGCTCGACGAAAGCGGCCAGCGCCTGGTCGACGGCACCTACCTGCCGCGCCCCCGCCACCGCCCGCCGCGCACCAGCGACCGCAACCTGCCGCGCTTCCCCTGGCGCCAACTGAGCCAGGAATACGTCAGCCCGCAGAGCAACCATACCTATCTGTTCATCTAC…	ATGCGTTCACTCTTCTGGCGAATCCTCGCCGCCTTCTGGCTGGCCCTGCTGCTGGTAGCCGGGCTTTCCATCCTGCTGGGTCGCGCGCTGAACCAGGACACCTGGATCATCGCCCGCCATCCCGGCCTGAAGGATCTCGCCGAGCAGTGGACCGCCCTCTACGAAGAACAGGGCAGCTACGCGGCCCAGGGCTTGCTGGAGCAACGCCGCCGCGACTACGGGATTTCCATCCAGGTGCTCGACGAAAGCGGCCAGCGCCTGGTCGACGGCACCTACCTGCCGCGCCCCCGCCACCGCCCGCCGCGCACCAGCGACCGCAACCTGCCGCGCTTCCCCTGGCGCCAACTGAGCCAGGAATACGTCAGCCCGCAGAGCAACCATACCTATCTGTTCATCTAC…
Query_1	1	1338	NZ_FRPU01000056	Pseudomonas aeruginosa isolate 317 (contig_97)	18872	20209	1338	99.925	0	0	1	2466	ATGCGTTCACTCTTCTGGCGAATCCTCGCCGCCTTCTGGCTGGCCCTGCTGCTGGTAGCCGGGCTTTCCATCCTGCTGGGTCGCGCGCTGAACCAAGACACCTGGATCATCGCCCGCCATCCCGGCCTGAAGGATCTCGCCGAGCAGTGGACCGCCCTCTACGAAGAACAGGGCAGCTACGCGGCCCAGGGCTTGCTGGAGCAACGCCGCCGCGACTACGGGATTTCCATCCAGGTGCTCGACGAAAGCGGCCAGCGCCTGGTCGACGGCACCTACCTGCCGCGCCCCCGCCACCGCCCGCCGCGCACCAGCGACCGCAACCTGCCGCGCTTCCCCTGGCGCCAACTGAGCCAGGAATACGTCAGCCCGCAGAGCAACCATACCTATCTGTTCATCTAC…	ATGCGTTCACTCTTCTGGCGAATCCTCGCCGCCTTCTGGCTGGCCCTGCTGCTGGTAGCCGGGCTTTCCATCCTGCTGGGTCGCGCGCTGAACCAGGACACCTGGATCATCGCCCGCCATCCCGGCCTGAAGGATCTCGCCGAGCAGTGGACCGCCCTCTACGAAGAACAGGGCAGCTACGCGGCCCAGGGCTTGCTGGAGCAACGCCGCCGCGACTACGGGATTTCCATCCAGGTGCTCGACGAAAGCGGCCAGCGCCTGGTCGACGGCACCTACCTGCCGCGCCCCCGCCACCGCCCGCCGCGCACCAGCGACCGCAACCTGCCGCGCTTCCCCTGGCGCCAACTGAGCCAGGAATACGTCAGCCCGCAGAGCAACCATACCTATCTGTTCATCTAC…
Query_1	1	1338	NZ_FRPP01000038	Pseudomonas aeruginosa isolate 314 (contig_79)	95837	94500	1338	99.925	0	0	1	2466	ATGCGTTCACTCTTCTGGCGAATCCTCGCCGCCTTCTGGCTGGCCCTGCTGCTGGTAGCCGGGCTTTCCATCCTGCTGGGTCGCGCGCTGAACCAAGACACCTGGATCATCGCCCGCCATCCCGGCCTGAAGGATCTCGCCGAGCAGTGGACCGCCCTCTACGAAGAACAGGGCAGCTACGCGGCCCAGGGCTTGCTGGAGCAACGCCGCCGCGACTACGGGATTTCCATCCAGGTGCTCGACGAAAGCGGCCAGCGCCTGGTCGACGGCACCTACCTGCCGCGCCCCCGCCACCGCCCGCCGCGCACCAGCGACCGCAACCTGCCGCGCTTCCCCTGGCGCCAACTGAGCCAGGAATACGTCAGCCCGCAGAGCAACCATACCTATCTGTTCATCTAC…	ATGCGTTCACTCTTCTGGCGAATCCTCGCCGCCTTCTGGCTGGCCCTGCTGCTGGTAGCCGGGCTTTCCATCCTGCTGGGTCGCGCGCTGAACCAGGACACCTGGATCATCGCCCGCCATCCCGGCCTGAAGGATCTCGCCGAGCAGTGGACCGCCCTCTACGAAGAACAGGGCAGCTACGCGGCCCAGGGCTTGCTGGAGCAACGCCGCCGCGACTACGGGATTTCCATCCAGGTGCTCGACGAAAGCGGCCAGCGCCTGGTCGACGGCACCTACCTGCCGCGCCCCCGCCACCGCCCGCCGCGCACCAGCGACCGCAACCTGCCGCGCTTCCCCTGGCGCCAACTGAGCCAGGAATACGTCAGCCCGCAGAGCAACCATACCTATCTGTTCATCTAC…
Query_1	1	1338	NZ_FRPM01000070	Pseudomonas aeruginosa isolate 311 (contig_84)	18864	20201	1338	99.925	0	0	1	2466	ATGCGTTCACTCTTCTGGCGAATCCTCGCCGCCTTCTGGCTGGCCCTGCTGCTGGTAGCCGGGCTTTCCATCCTGCTGGGTCGCGCGCTGAACCAAGACACCTGGATCATCGCCCGCCATCCCGGCCTGAAGGATCTCGCCGAGCAGTGGACCGCCCTCTACGAAGAACAGGGCAGCTACGCGGCCCAGGGCTTGCTGGAGCAACGCCGCCGCGACTACGGGATTTCCATCCAGGTGCTCGACGAAAGCGGCCAGCGCCTGGTCGACGGCACCTACCTGCCGCGCCCCCGCCACCGCCCGCCGCGCACCAGCGACCGCAACCTGCCGCGCTTCCCCTGGCGCCAACTGAGCCAGGAATACGTCAGCCCGCAGAGCAACCATACCTATCTGTTCATCTAC…	ATGCGTTCACTCTTCTGGCGAATCCTCGCCGCCTTCTGGCTGGCCCTGCTGCTGGTAGCCGGGCTTTCCATCCTGCTGGGTCGCGCGCTGAACCAGGACACCTGGATCATCGCCCGCCATCCCGGCCTGAAGGATCTCGCCGAGCAGTGGACCGCCCTCTACGAAGAACAGGGCAGCTACGCGGCCCAGGGCTTGCTGGAGCAACGCCGCCGCGACTACGGGATTTCCATCCAGGTGCTCGACGAAAGCGGCCAGCGCCTGGTCGACGGCACCTACCTGCCGCGCCCCCGCCACCGCCCGCCGCGCACCAGCGACCGCAACCTGCCGCGCTTCCCCTGGCGCCAACTGAGCCAGGAATACGTCAGCCCGCAGAGCAACCATACCTATCTGTTCATCTAC…
Query_1	1	1338	NZ_FRPT01000059	Pseudomonas aeruginosa isolate 315 (contig_18)	18868	20205	1338	99.925	0	0	1	2466	ATGCGTTCACTCTTCTGGCGAATCCTCGCCGCCTTCTGGCTGGCCCTGCTGCTGGTAGCCGGGCTTTCCATCCTGCTGGGTCGCGCGCTGAACCAAGACACCTGGATCATCGCCCGCCATCCCGGCCTGAAGGATCTCGCCGAGCAGTGGACCGCCCTCTACGAAGAACAGGGCAGCTACGCGGCCCAGGGCTTGCTGGAGCAACGCCGCCGCGACTACGGGATTTCCATCCAGGTGCTCGACGAAAGCGGCCAGCGCCTGGTCGACGGCACCTACCTGCCGCGCCCCCGCCACCGCCCGCCGCGCACCAGCGACCGCAACCTGCCGCGCTTCCCCTGGCGCCAACTGAGCCAGGAATACGTCAGCCCGCAGAGCAACCATACCTATCTGTTCATCTAC…	ATGCGTTCACTCTTCTGGCGAATCCTCGCCGCCTTCTGGCTGGCCCTGCTGCTGGTAGCCGGGCTTTCCATCCTGCTGGGTCGCGCGCTGAACCAGGACACCTGGATCATCGCCCGCCATCCCGGCCTGAAGGATCTCGCCGAGCAGTGGACCGCCCTCTACGAAGAACAGGGCAGCTACGCGGCCCAGGGCTTGCTGGAGCAACGCCGCCGCGACTACGGGATTTCCATCCAGGTGCTCGACGAAAGCGGCCAGCGCCTGGTCGACGGCACCTACCTGCCGCGCCCCCGCCACCGCCCGCCGCGCACCAGCGACCGCAACCTGCCGCGCTTCCCCTGGCGCCAACTGAGCCAGGAATACGTCAGCCCGCAGAGCAACCATACCTATCTGTTCATCTAC…
Query_1	1	1338	NZ_FRVE01000060	Pseudomonas aeruginosa isolate 310.1 (contig_78)	18868	20205	1338	99.925	0	0	1	2466	ATGCGTTCACTCTTCTGGCGAATCCTCGCCGCCTTCTGGCTGGCCCTGCTGCTGGTAGCCGGGCTTTCCATCCTGCTGGGTCGCGCGCTGAACCAAGACACCTGGATCATCGCCCGCCATCCCGGCCTGAAGGATCTCGCCGAGCAGTGGACCGCCCTCTACGAAGAACAGGGCAGCTACGCGGCCCAGGGCTTGCTGGAGCAACGCCGCCGCGACTACGGGATTTCCATCCAGGTGCTCGACGAAAGCGGCCAGCGCCTGGTCGACGGCACCTACCTGCCGCGCCCCCGCCACCGCCCGCCGCGCACCAGCGACCGCAACCTGCCGCGCTTCCCCTGGCGCCAACTGAGCCAGGAATACGTCAGCCCGCAGAGCAACCATACCTATCTGTTCATCTAC…	ATGCGTTCACTCTTCTGGCGAATCCTCGCCGCCTTCTGGCTGGCCCTGCTGCTGGTAGCCGGGCTTTCCATCCTGCTGGGTCGCGCGCTGAACCAGGACACCTGGATCATCGCCCGCCATCCCGGCCTGAAGGATCTCGCCGAGCAGTGGACCGCCCTCTACGAAGAACAGGGCAGCTACGCGGCCCAGGGCTTGCTGGAGCAACGCCGCCGCGACTACGGGATTTCCATCCAGGTGCTCGACGAAAGCGGCCAGCGCCTGGTCGACGGCACCTACCTGCCGCGCCCCCGCCACCGCCCGCCGCGCACCAGCGACCGCAACCTGCCGCGCTTCCCCTGGCGCCAACTGAGCCAGGAATACGTCAGCCCGCAGAGCAACCATACCTATCTGTTCATCTAC…
Query_1	1	1338	NZ_FRVH01000038	Pseudomonas aeruginosa isolate 318.1 (contig_22)	85666	84329	1338	99.925	0	0	1	2466	ATGCGTTCACTCTTCTGGCGAATCCTCGCCGCCTTCTGGCTGGCCCTGCTGCTGGTAGCCGGGCTTTCCATCCTGCTGGGTCGCGCGCTGAACCAAGACACCTGGATCATCGCCCGCCATCCCGGCCTGAAGGATCTCGCCGAGCAGTGGACCGCCCTCTACGAAGAACAGGGCAGCTACGCGGCCCAGGGCTTGCTGGAGCAACGCCGCCGCGACTACGGGATTTCCATCCAGGTGCTCGACGAAAGCGGCCAGCGCCTGGTCGACGGCACCTACCTGCCGCGCCCCCGCCACCGCCCGCCGCGCACCAGCGACCGCAACCTGCCGCGCTTCCCCTGGCGCCAACTGAGCCAGGAATACGTCAGCCCGCAGAGCAACCATACCTATCTGTTCATCTAC…	ATGCGTTCACTCTTCTGGCGAATCCTCGCCGCCTTCTGGCTGGCCCTGCTGCTGGTAGCCGGGCTTTCCATCCTGCTGGGTCGCGCGCTGAACCAGGACACCTGGATCATCGCCCGCCATCCCGGCCTGAAGGATCTCGCCGAGCAGTGGACCGCCCTCTACGAAGAACAGGGCAGCTACGCGGCCCAGGGCTTGCTGGAGCAACGCCGCCGCGACTACGGGATTTCCATCCAGGTGCTCGACGAAAGCGGCCAGCGCCTGGTCGACGGCACCTACCTGCCGCGCCCCCGCCACCGCCCGCCGCGCACCAGCGACCGCAACCTGCCGCGCTTCCCCTGGCGCCAACTGAGCCAGGAATACGTCAGCCCGCAGAGCAACCATACCTATCTGTTCATCTAC…
Query_1	1	1338	NZ_FRGA01000057	Pseudomonas aeruginosa isolate 55 (contig_102)	18950	20287	1338	99.925	0	0	1	2466	ATGCGTTCACTCTTCTGGCGAATCCTCGCCGCCTTCTGGCTGGCCCTGCTGCTGGTAGCCGGGCTTTCCATCCTGCTGGGTCGCGCGCTGAACCAAGACACCTGGATCATCGCCCGCCATCCCGGCCTGAAGGATCTCGCCGAGCAGTGGACCGCCCTCTACGAAGAACAGGGCAGCTACGCGGCCCAGGGCTTGCTGGAGCAACGCCGCCGCGACTACGGGATTTCCATCCAGGTGCTCGACGAAAGCGGCCAGCGCCTGGTCGACGGCACCTACCTGCCGCGCCCCCGCCACCGCCCGCCGCGCACCAGCGACCGCAACCTGCCGCGCTTCCCCTGGCGCCAACTGAGCCAGGAATACGTCAGCCCGCAGAGCAACCATACCTATCTGTTCATCTAC…	ATGCGTTCACTCTTCTGGCGAATCCTCGCCGCCTTCTGGCTGGCCCTGCTGCTGGTAGCCGGGCTTTCCATCCTGCTGGGTCGCGCGCTGAACCAGGACACCTGGATCATCGCCCGCCATCCCGGCCTGAAGGATCTCGCCGAGCAGTGGACCGCCCTCTACGAAGAACAGGGCAGCTACGCGGCCCAGGGCTTGCTGGAGCAACGCCGCCGCGACTACGGGATTTCCATCCAGGTGCTCGACGAAAGCGGCCAGCGCCTGGTCGACGGCACCTACCTGCCGCGCCCCCGCCACCGCCCGCCGCGCACCAGCGACCGCAACCTGCCGCGCTTCCCCTGGCGCCAACTGAGCCAGGAATACGTCAGCCCGCAGAGCAACCATACCTATCTGTTCATCTAC…
Query_1	1	1338	NZ_FRGY01000012	Pseudomonas aeruginosa isolate 57 (contig_110)	47510	46173	1338	99.925	0	0	1	2466	ATGCGTTCACTCTTCTGGCGAATCCTCGCCGCCTTCTGGCTGGCCCTGCTGCTGGTAGCCGGGCTTTCCATCCTGCTGGGTCGCGCGCTGAACCAAGACACCTGGATCATCGCCCGCCATCCCGGCCTGAAGGATCTCGCCGAGCAGTGGACCGCCCTCTACGAAGAACAGGGCAGCTACGCGGCCCAGGGCTTGCTGGAGCAACGCCGCCGCGACTACGGGATTTCCATCCAGGTGCTCGACGAAAGCGGCCAGCGCCTGGTCGACGGCACCTACCTGCCGCGCCCCCGCCACCGCCCGCCGCGCACCAGCGACCGCAACCTGCCGCGCTTCCCCTGGCGCCAACTGAGCCAGGAATACGTCAGCCCGCAGAGCAACCATACCTATCTGTTCATCTAC…	ATGCGTTCACTCTTCTGGCGAATCCTCGCCGCCTTCTGGCTGGCCCTGCTGCTGGTAGCCGGGCTTTCCATCCTGCTGGGTCGCGCGCTGAACCAGGACACCTGGATCATCGCCCGCCATCCCGGCCTGAAGGATCTCGCCGAGCAGTGGACCGCCCTCTACGAAGAACAGGGCAGCTACGCGGCCCAGGGCTTGCTGGAGCAACGCCGCCGCGACTACGGGATTTCCATCCAGGTGCTCGACGAAAGCGGCCAGCGCCTGGTCGACGGCACCTACCTGCCGCGCCCCCGCCACCGCCCGCCGCGCACCAGCGACCGCAACCTGCCGCGCTTCCCCTGGCGCCAACTGAGCCAGGAATACGTCAGCCCGCAGAGCAACCATACCTATCTGTTCATCTAC…
Query_1	1	1338	NZ_FRVG01000047	Pseudomonas aeruginosa isolate 311.1 (contig_87)	18868	20205	1338	99.925	0	0	1	2466	ATGCGTTCACTCTTCTGGCGAATCCTCGCCGCCTTCTGGCTGGCCCTGCTGCTGGTAGCCGGGCTTTCCATCCTGCTGGGTCGCGCGCTGAACCAAGACACCTGGATCATCGCCCGCCATCCCGGCCTGAAGGATCTCGCCGAGCAGTGGACCGCCCTCTACGAAGAACAGGGCAGCTACGCGGCCCAGGGCTTGCTGGAGCAACGCCGCCGCGACTACGGGATTTCCATCCAGGTGCTCGACGAAAGCGGCCAGCGCCTGGTCGACGGCACCTACCTGCCGCGCCCCCGCCACCGCCCGCCGCGCACCAGCGACCGCAACCTGCCGCGCTTCCCCTGGCGCCAACTGAGCCAGGAATACGTCAGCCCGCAGAGCAACCATACCTATCTGTTCATCTAC…	ATGCGTTCACTCTTCTGGCGAATCCTCGCCGCCTTCTGGCTGGCCCTGCTGCTGGTAGCCGGGCTTTCCATCCTGCTGGGTCGCGCGCTGAACCAGGACACCTGGATCATCGCCCGCCATCCCGGCCTGAAGGATCTCGCCGAGCAGTGGACCGCCCTCTACGAAGAACAGGGCAGCTACGCGGCCCAGGGCTTGCTGGAGCAACGCCGCCGCGACTACGGGATTTCCATCCAGGTGCTCGACGAAAGCGGCCAGCGCCTGGTCGACGGCACCTACCTGCCGCGCCCCCGCCACCGCCCGCCGCGCACCAGCGACCGCAACCTGCCGCGCTTCCCCTGGCGCCAACTGAGCCAGGAATACGTCAGCCCGCAGAGCAACCATACCTATCTGTTCATCTAC…
Query_1	1	1338	NZ_FRPS01000070	Pseudomonas aeruginosa isolate 321 (contig_50)	85667	84330	1338	99.925	0	0	1	2466	ATGCGTTCACTCTTCTGGCGAATCCTCGCCGCCTTCTGGCTGGCCCTGCTGCTGGTAGCCGGGCTTTCCATCCTGCTGGGTCGCGCGCTGAACCAAGACACCTGGATCATCGCCCGCCATCCCGGCCTGAAGGATCTCGCCGAGCAGTGGACCGCCCTCTACGAAGAACAGGGCAGCTACGCGGCCCAGGGCTTGCTGGAGCAACGCCGCCGCGACTACGGGATTTCCATCCAGGTGCTCGACGAAAGCGGCCAGCGCCTGGTCGACGGCACCTACCTGCCGCGCCCCCGCCACCGCCCGCCGCGCACCAGCGACCGCAACCTGCCGCGCTTCCCCTGGCGCCAACTGAGCCAGGAATACGTCAGCCCGCAGAGCAACCATACCTATCTGTTCATCTAC…	ATGCGTTCACTCTTCTGGCGAATCCTCGCCGCCTTCTGGCTGGCCCTGCTGCTGGTAGCCGGGCTTTCCATCCTGCTGGGTCGCGCGCTGAACCAGGACACCTGGATCATCGCCCGCCATCCCGGCCTGAAGGATCTCGCCGAGCAGTGGACCGCCCTCTACGAAGAACAGGGCAGCTACGCGGCCCAGGGCTTGCTGGAGCAACGCCGCCGCGACTACGGGATTTCCATCCAGGTGCTCGACGAAAGCGGCCAGCGCCTGGTCGACGGCACCTACCTGCCGCGCCCCCGCCACCGCCCGCCGCGCACCAGCGACCGCAACCTGCCGCGCTTCCCCTGGCGCCAACTGAGCCAGGAATACGTCAGCCCGCAGAGCAACCATACCTATCTGTTCATCTAC…
Query_1	1	1338	NZ_FRGN01000055	Pseudomonas aeruginosa isolate 56 (contig_105)	47510	46173	1338	99.925	0	0	1	2466	ATGCGTTCACTCTTCTGGCGAATCCTCGCCGCCTTCTGGCTGGCCCTGCTGCTGGTAGCCGGGCTTTCCATCCTGCTGGGTCGCGCGCTGAACCAAGACACCTGGATCATCGCCCGCCATCCCGGCCTGAAGGATCTCGCCGAGCAGTGGACCGCCCTCTACGAAGAACAGGGCAGCTACGCGGCCCAGGGCTTGCTGGAGCAACGCCGCCGCGACTACGGGATTTCCATCCAGGTGCTCGACGAAAGCGGCCAGCGCCTGGTCGACGGCACCTACCTGCCGCGCCCCCGCCACCGCCCGCCGCGCACCAGCGACCGCAACCTGCCGCGCTTCCCCTGGCGCCAACTGAGCCAGGAATACGTCAGCCCGCAGAGCAACCATACCTATCTGTTCATCTAC…	ATGCGTTCACTCTTCTGGCGAATCCTCGCCGCCTTCTGGCTGGCCCTGCTGCTGGTAGCCGGGCTTTCCATCCTGCTGGGTCGCGCGCTGAACCAGGACACCTGGATCATCGCCCGCCATCCCGGCCTGAAGGATCTCGCCGAGCAGTGGACCGCCCTCTACGAAGAACAGGGCAGCTACGCGGCCCAGGGCTTGCTGGAGCAACGCCGCCGCGACTACGGGATTTCCATCCAGGTGCTCGACGAAAGCGGCCAGCGCCTGGTCGACGGCACCTACCTGCCGCGCCCCCGCCACCGCCCGCCGCGCACCAGCGACCGCAACCTGCCGCGCTTCCCCTGGCGCCAACTGAGCCAGGAATACGTCAGCCCGCAGAGCAACCATACCTATCTGTTCATCTAC…
Query_1	1	1338	NZ_FRUJ01000062	Pseudomonas aeruginosa isolate 1-2 (contig_151)	18862	20199	1338	99.925	0	0	1	2466	ATGCGTTCACTCTTCTGGCGAATCCTCGCCGCCTTCTGGCTGGCCCTGCTGCTGGTAGCCGGGCTTTCCATCCTGCTGGGTCGCGCGCTGAACCAAGACACCTGGATCATCGCCCGCCATCCCGGCCTGAAGGATCTCGCCGAGCAGTGGACCGCCCTCTACGAAGAACAGGGCAGCTACGCGGCCCAGGGCTTGCTGGAGCAACGCCGCCGCGACTACGGGATTTCCATCCAGGTGCTCGACGAAAGCGGCCAGCGCCTGGTCGACGGCACCTACCTGCCGCGCCCCCGCCACCGCCCGCCGCGCACCAGCGACCGCAACCTGCCGCGCTTCCCCTGGCGCCAACTGAGCCAGGAATACGTCAGCCCGCAGAGCAACCATACCTATCTGTTCATCTAC…	ATGCGTTCACTCTTCTGGCGAATCCTCGCCGCCTTCTGGCTGGCCCTGCTGCTGGTAGCCGGGCTTTCCATCCTGCTGGGTCGCGCGCTGAACCAGGACACCTGGATCATCGCCCGCCATCCCGGCCTGAAGGATCTCGCCGAGCAGTGGACCGCCCTCTACGAAGAACAGGGCAGCTACGCGGCCCAGGGCTTGCTGGAGCAACGCCGCCGCGACTACGGGATTTCCATCCAGGTGCTCGACGAAAGCGGCCAGCGCCTGGTCGACGGCACCTACCTGCCGCGCCCCCGCCACCGCCCGCCGCGCACCAGCGACCGCAACCTGCCGCGCTTCCCCTGGCGCCAACTGAGCCAGGAATACGTCAGCCCGCAGAGCAACCATACCTATCTGTTCATCTAC…
Query_1	1	1338	NZ_LRZI01000014	Pseudomonas aeruginosa AU17907 (contig_14)	18931	20268	1338	99.925	0	0	1	2466	ATGCGTTCACTCTTCTGGCGAATCCTCGCCGCCTTCTGGCTGGCCCTGCTGCTGGTAGCCGGGCTTTCCATCCTGCTGGGTCGCGCGCTGAACCAAGACACCTGGATCATCGCCCGCCATCCCGGCCTGAAGGATCTCGCCGAGCAGTGGACCGCCCTCTACGAAGAACAGGGCAGCTACGCGGCCCAGGGCTTGCTGGAGCAACGCCGCCGCGACTACGGGATTTCCATCCAGGTGCTCGACGAAAGCGGCCAGCGCCTGGTCGACGGCACCTACCTGCCGCGCCCCCGCCACCGCCCGCCGCGCACCAGCGACCGCAACCTGCCGCGCTTCCCCTGGCGCCAACTGAGCCAGGAATACGTCAGCCCGCAGAGCAACCATACCTATCTGTTCATCTAC…	ATGCGTTCACTCTTCTGGCGAATCCTCGCCGCCTTCTGGCTGGCCCTGCTGCTGGTAGCCGGGCTTTCCATCCTGCTGGGTCGCGCGCTGAACCAGGACACCTGGATCATCGCCCGCCATCCCGGCCTGAAGGATCTCGCCGAGCAGTGGACCGCCCTCTACGAAGAACAGGGCAGCTACGCGGCCCAGGGCTTGCTGGAGCAACGCCGCCGCGACTACGGGATTTCCATCCAGGTGCTCGACGAAAGCGGCCAGCGCCTGGTCGACGGCACCTACCTGCCGCGCCCCCGCCACCGCCCGCCGCGCACCAGCGACCGCAACCTGCCGCGCTTCCCCTGGCGCCAACTGAGCCAGGAATACGTCAGCCCGCAGAGCAACCATACCTATCTGTTCATCTAC…
Query_1	1	1338	NZ_LRZH01000013	Pseudomonas aeruginosa AU12528 (contig_13)	19109	20446	1338	99.925	0	0	1	2466	ATGCGTTCACTCTTCTGGCGAATCCTCGCCGCCTTCTGGCTGGCCCTGCTGCTGGTAGCCGGGCTTTCCATCCTGCTGGGTCGCGCGCTGAACCAAGACACCTGGATCATCGCCCGCCATCCCGGCCTGAAGGATCTCGCCGAGCAGTGGACCGCCCTCTACGAAGAACAGGGCAGCTACGCGGCCCAGGGCTTGCTGGAGCAACGCCGCCGCGACTACGGGATTTCCATCCAGGTGCTCGACGAAAGCGGCCAGCGCCTGGTCGACGGCACCTACCTGCCGCGCCCCCGCCACCGCCCGCCGCGCACCAGCGACCGCAACCTGCCGCGCTTCCCCTGGCGCCAACTGAGCCAGGAATACGTCAGCCCGCAGAGCAACCATACCTATCTGTTCATCTAC…	ATGCGTTCACTCTTCTGGCGAATCCTCGCCGCCTTCTGGCTGGCCCTGCTGCTGGTAGCCGGGCTTTCCATCCTGCTGGGTCGCGCGCTGAACCAGGACACCTGGATCATCGCCCGCCATCCCGGCCTGAAGGATCTCGCCGAGCAGTGGACCGCCCTCTACGAAGAACAGGGCAGCTACGCGGCCCAGGGCTTGCTGGAGCAACGCCGCCGCGACTACGGGATTTCCATCCAGGTGCTCGACGAAAGCGGCCAGCGCCTGGTCGACGGCACCTACCTGCCGCGCCCCCGCCACCGCCCGCCGCGCACCAGCGACCGCAACCTGCCGCGCTTCCCCTGGCGCCAACTGAGCCAGGAATACGTCAGCCCGCAGAGCAACCATACCTATCTGTTCATCTAC…
Query_1	1	1338	NZ_LRZG01000015	Pseudomonas aeruginosa AU8251 (contig_15)	19109	20446	1338	99.925	0	0	1	2466	ATGCGTTCACTCTTCTGGCGAATCCTCGCCGCCTTCTGGCTGGCCCTGCTGCTGGTAGCCGGGCTTTCCATCCTGCTGGGTCGCGCGCTGAACCAAGACACCTGGATCATCGCCCGCCATCCCGGCCTGAAGGATCTCGCCGAGCAGTGGACCGCCCTCTACGAAGAACAGGGCAGCTACGCGGCCCAGGGCTTGCTGGAGCAACGCCGCCGCGACTACGGGATTTCCATCCAGGTGCTCGACGAAAGCGGCCAGCGCCTGGTCGACGGCACCTACCTGCCGCGCCCCCGCCACCGCCCGCCGCGCACCAGCGACCGCAACCTGCCGCGCTTCCCCTGGCGCCAACTGAGCCAGGAATACGTCAGCCCGCAGAGCAACCATACCTATCTGTTCATCTAC…	ATGCGTTCACTCTTCTGGCGAATCCTCGCCGCCTTCTGGCTGGCCCTGCTGCTGGTAGCCGGGCTTTCCATCCTGCTGGGTCGCGCGCTGAACCAGGACACCTGGATCATCGCCCGCCATCCCGGCCTGAAGGATCTCGCCGAGCAGTGGACCGCCCTCTACGAAGAACAGGGCAGCTACGCGGCCCAGGGCTTGCTGGAGCAACGCCGCCGCGACTACGGGATTTCCATCCAGGTGCTCGACGAAAGCGGCCAGCGCCTGGTCGACGGCACCTACCTGCCGCGCCCCCGCCACCGCCCGCCGCGCACCAGCGACCGCAACCTGCCGCGCTTCCCCTGGCGCCAACTGAGCCAGGAATACGTCAGCCCGCAGAGCAACCATACCTATCTGTTCATCTAC…
Query_1	1	1338	NZ_LLUP01000077	Pseudomonas aeruginosa WH-SGI-V-07293 (contig6)	19129	20466	1338	99.925	0	0	1	2466	ATGCGTTCACTCTTCTGGCGAATCCTCGCCGCCTTCTGGCTGGCCCTGCTGCTGGTAGCCGGGCTTTCCATCCTGCTGGGTCGCGCGCTGAACCAAGACACCTGGATCATCGCCCGCCATCCCGGCCTGAAGGATCTCGCCGAGCAGTGGACCGCCCTCTACGAAGAACAGGGCAGCTACGCGGCCCAGGGCTTGCTGGAGCAACGCCGCCGCGACTACGGGATTTCCATCCAGGTGCTCGACGAAAGCGGCCAGCGCCTGGTCGACGGCACCTACCTGCCGCGCCCCCGCCACCGCCCGCCGCGCACCAGCGACCGCAACCTGCCGCGCTTCCCCTGGCGCCAACTGAGCCAGGAATACGTCAGCCCGCAGAGCAACCATACCTATCTGTTCATCTAC…	ATGCGTTCACTCTTCTGGCGAATCCTCGCCGCCTTCTGGCTGGCCCTGCTGCTGGTAGCCGGGCTTTCCATCCTGCTGGGTCGCGCGCTGAACCAGGACACCTGGATCATCGCCCGCCATCCCGGCCTGAAGGATCTCGCCGAGCAGTGGACCGCCCTCTACGAAGAACAGGGCAGCTACGCGGCCCAGGGCTTGCTGGAGCAACGCCGCCGCGACTACGGGATTTCCATCCAGGTGCTCGACGAAAGCGGCCAGCGCCTGGTCGACGGCACCTACCTGCCGCGCCCCCGCCACCGCCCGCCGCGCACCAGCGACCGCAACCTGCCGCGCTTCCCCTGGCGCCAACTGAGCCAGGAATACGTCAGCCCGCAGAGCAACCATACCTATCTGTTCATCTAC…
Query_1	1	1338	NZ_LLNS01000022	Pseudomonas aeruginosa WH-SGI-V-07368 (contig23)	19229	20566	1338	99.925	0	0	1	2466	ATGCGTTCACTCTTCTGGCGAATCCTCGCCGCCTTCTGGCTGGCCCTGCTGCTGGTAGCCGGGCTTTCCATCCTGCTGGGTCGCGCGCTGAACCAAGACACCTGGATCATCGCCCGCCATCCCGGCCTGAAGGATCTCGCCGAGCAGTGGACCGCCCTCTACGAAGAACAGGGCAGCTACGCGGCCCAGGGCTTGCTGGAGCAACGCCGCCGCGACTACGGGATTTCCATCCAGGTGCTCGACGAAAGCGGCCAGCGCCTGGTCGACGGCACCTACCTGCCGCGCCCCCGCCACCGCCCGCCGCGCACCAGCGACCGCAACCTGCCGCGCTTCCCCTGGCGCCAACTGAGCCAGGAATACGTCAGCCCGCAGAGCAACCATACCTATCTGTTCATCTAC…	ATGCGTTCACTCTTCTGGCGAATCCTCGCCGCCTTCTGGCTGGCCCTGCTGCTGGTAGCCGGGCTTTCCATCCTGCTGGGTCGCGCGCTGAACCAGGACACCTGGATCATCGCCCGCCATCCCGGCCTGAAGGATCTCGCCGAGCAGTGGACCGCCCTCTACGAAGAACAGGGCAGCTACGCGGCCCAGGGCTTGCTGGAGCAACGCCGCCGCGACTACGGGATTTCCATCCAGGTGCTCGACGAAAGCGGCCAGCGCCTGGTCGACGGCACCTACCTGCCGCGCCCCCGCCACCGCCCGCCGCGCACCAGCGACCGCAACCTGCCGCGCTTCCCCTGGCGCCAACTGAGCCAGGAATACGTCAGCCCGCAGAGCAACCATACCTATCTGTTCATCTAC…
Query_1	1	1338	NZ_LBIH01000025	Pseudomonas aeruginosa MRSN 317 (contig25)	20019	21356	1338	99.925	0	0	1	2466	ATGCGTTCACTCTTCTGGCGAATCCTCGCCGCCTTCTGGCTGGCCCTGCTGCTGGTAGCCGGGCTTTCCATCCTGCTGGGTCGCGCGCTGAACCAAGACACCTGGATCATCGCCCGCCATCCCGGCCTGAAGGATCTCGCCGAGCAGTGGACCGCCCTCTACGAAGAACAGGGCAGCTACGCGGCCCAGGGCTTGCTGGAGCAACGCCGCCGCGACTACGGGATTTCCATCCAGGTGCTCGACGAAAGCGGCCAGCGCCTGGTCGACGGCACCTACCTGCCGCGCCCCCGCCACCGCCCGCCGCGCACCAGCGACCGCAACCTGCCGCGCTTCCCCTGGCGCCAACTGAGCCAGGAATACGTCAGCCCGCAGAGCAACCATACCTATCTGTTCATCTAC…	ATGCGTTCACTCTTCTGGCGAATCCTCGCCGCCTTCTGGCTGGCCCTGCTGCTGGTAGCCGGGCTTTCCATCCTGCTGGGTCGCGCGCTGAACCAGGACACCTGGATCATCGCCCGCCATCCCGGCCTGAAGGATCTCGCCGAGCAGTGGACCGCCCTCTACGAAGAACAGGGCAGCTACGCGGCCCAGGGCTTGCTGGAGCAACGCCGCCGCGACTACGGGATTTCCATCCAGGTGCTCGACGAAAGCGGCCAGCGCCTGGTCGACGGCACCTACCTGCCGCGCCCCCGCCACCGCCCGCCGCGCACCAGCGACCGCAACCTGCCGCGCTTCCCCTGGCGCCAACTGAGCCAGGAATACGTCAGCCCGCAGAGCAACCATACCTATCTGTTCATCTAC…
Query_1	1	1338	NZ_JTVS01000051	Pseudomonas aeruginosa AZPAE14816 (contig_51)	19339	20676	1338	99.925	0	0	1	2466	ATGCGTTCACTCTTCTGGCGAATCCTCGCCGCCTTCTGGCTGGCCCTGCTGCTGGTAGCCGGGCTTTCCATCCTGCTGGGTCGCGCGCTGAACCAAGACACCTGGATCATCGCCCGCCATCCCGGCCTGAAGGATCTCGCCGAGCAGTGGACCGCCCTCTACGAAGAACAGGGCAGCTACGCGGCCCAGGGCTTGCTGGAGCAACGCCGCCGCGACTACGGGATTTCCATCCAGGTGCTCGACGAAAGCGGCCAGCGCCTGGTCGACGGCACCTACCTGCCGCGCCCCCGCCACCGCCCGCCGCGCACCAGCGACCGCAACCTGCCGCGCTTCCCCTGGCGCCAACTGAGCCAGGAATACGTCAGCCCGCAGAGCAACCATACCTATCTGTTCATCTAC…	ATGCGTTCACTCTTCTGGCGAATCCTCGCCGCCTTCTGGCTGGCCCTGCTGCTGGTAGCCGGGCTTTCCATCCTGCTGGGTCGCGCGCTGAACCAGGACACCTGGATCATCGCCCGCCATCCCGGCCTGAAGGATCTCGCCGAGCAGTGGACCGCCCTCTACGAAGAACAGGGCAGCTACGCGGCCCAGGGCTTGCTGGAGCAACGCCGCCGCGACTACGGGATTTCCATCCAGGTGCTCGACGAAAGCGGCCAGCGCCTGGTCGACGGCACCTACCTGCCGCGCCCCCGCCACCGCCCGCCGCGCACCAGCGACCGCAACCTGCCGCGCTTCCCCTGGCGCCAACTGAGCCAGGAATACGTCAGCCCGCAGAGCAACCATACCTATCTGTTCATCTAC…
Query_1	1	1338	NZ_JTSJ01000003	Pseudomonas aeruginosa AZPAE14906 (contig_3)	67663	69000	1338	99.925	0	0	1	2466	ATGCGTTCACTCTTCTGGCGAATCCTCGCCGCCTTCTGGCTGGCCCTGCTGCTGGTAGCCGGGCTTTCCATCCTGCTGGGTCGCGCGCTGAACCAAGACACCTGGATCATCGCCCGCCATCCCGGCCTGAAGGATCTCGCCGAGCAGTGGACCGCCCTCTACGAAGAACAGGGCAGCTACGCGGCCCAGGGCTTGCTGGAGCAACGCCGCCGCGACTACGGGATTTCCATCCAGGTGCTCGACGAAAGCGGCCAGCGCCTGGTCGACGGCACCTACCTGCCGCGCCCCCGCCACCGCCCGCCGCGCACCAGCGACCGCAACCTGCCGCGCTTCCCCTGGCGCCAACTGAGCCAGGAATACGTCAGCCCGCAGAGCAACCATACCTATCTGTTCATCTAC…	ATGCGTTCACTCTTCTGGCGAATCCTCGCCGCCTTCTGGCTGGCCCTGCTGCTGGTAGCCGGGCTTTCCATCCTGCTGGGTCGCGCGCTGAACCAGGACACCTGGATCATCGCCCGCCATCCCGGCCTGAAGGATCTCGCCGAGCAGTGGACCGCCCTCTACGAAGAACAGGGCAGCTACGCGGCCCAGGGCTTGCTGGAGCAACGCCGCCGCGACTACGGGATTTCCATCCAGGTGCTCGACGAAAGCGGCCAGCGCCTGGTCGACGGCACCTACCTGCCGCGCCCCCGCCACCGCCCGCCGCGCACCAGCGACCGCAACCTGCCGCGCTTCCCCTGGCGCCAACTGAGCCAGGAATACGTCAGCCCGCAGAGCAACCATACCTATCTGTTCATCTAC…
Query_1	1	1338	NZ_JTSK01000040	Pseudomonas aeruginosa AZPAE14905 (contig_40)	96027	94690	1338	99.925	0	0	1	2466	ATGCGTTCACTCTTCTGGCGAATCCTCGCCGCCTTCTGGCTGGCCCTGCTGCTGGTAGCCGGGCTTTCCATCCTGCTGGGTCGCGCGCTGAACCAAGACACCTGGATCATCGCCCGCCATCCCGGCCTGAAGGATCTCGCCGAGCAGTGGACCGCCCTCTACGAAGAACAGGGCAGCTACGCGGCCCAGGGCTTGCTGGAGCAACGCCGCCGCGACTACGGGATTTCCATCCAGGTGCTCGACGAAAGCGGCCAGCGCCTGGTCGACGGCACCTACCTGCCGCGCCCCCGCCACCGCCCGCCGCGCACCAGCGACCGCAACCTGCCGCGCTTCCCCTGGCGCCAACTGAGCCAGGAATACGTCAGCCCGCAGAGCAACCATACCTATCTGTTCATCTAC…	ATGCGTTCACTCTTCTGGCGAATCCTCGCCGCCTTCTGGCTGGCCCTGCTGCTGGTAGCCGGGCTTTCCATCCTGCTGGGTCGCGCGCTGAACCAGGACACCTGGATCATCGCCCGCCATCCCGGCCTGAAGGATCTCGCCGAGCAGTGGACCGCCCTCTACGAAGAACAGGGCAGCTACGCGGCCCAGGGCTTGCTGGAGCAACGCCGCCGCGACTACGGGATTTCCATCCAGGTGCTCGACGAAAGCGGCCAGCGCCTGGTCGACGGCACCTACCTGCCGCGCCCCCGCCACCGCCCGCCGCGCACCAGCGACCGCAACCTGCCGCGCTTCCCCTGGCGCCAACTGAGCCAGGAATACGTCAGCCCGCAGAGCAACCATACCTATCTGTTCATCTAC…
Query_1	1	1338	NZ_JTTR01000003	Pseudomonas aeruginosa AZPAE14871 (contig_3)	18939	20276	1338	99.925	0	0	1	2466	ATGCGTTCACTCTTCTGGCGAATCCTCGCCGCCTTCTGGCTGGCCCTGCTGCTGGTAGCCGGGCTTTCCATCCTGCTGGGTCGCGCGCTGAACCAAGACACCTGGATCATCGCCCGCCATCCCGGCCTGAAGGATCTCGCCGAGCAGTGGACCGCCCTCTACGAAGAACAGGGCAGCTACGCGGCCCAGGGCTTGCTGGAGCAACGCCGCCGCGACTACGGGATTTCCATCCAGGTGCTCGACGAAAGCGGCCAGCGCCTGGTCGACGGCACCTACCTGCCGCGCCCCCGCCACCGCCCGCCGCGCACCAGCGACCGCAACCTGCCGCGCTTCCCCTGGCGCCAACTGAGCCAGGAATACGTCAGCCCGCAGAGCAACCATACCTATCTGTTCATCTAC…	ATGCGTTCACTCTTCTGGCGAATCCTCGCCGCCTTCTGGCTGGCCCTGCTGCTGGTAGCCGGGCTTTCCATCCTGCTGGGTCGCGCGCTGAACCAGGACACCTGGATCATCGCCCGCCATCCCGGCCTGAAGGATCTCGCCGAGCAGTGGACCGCCCTCTACGAAGAACAGGGCAGCTACGCGGCCCAGGGCTTGCTGGAGCAACGCCGCCGCGACTACGGGATTTCCATCCAGGTGCTCGACGAAAGCGGCCAGCGCCTGGTCGACGGCACCTACCTGCCGCGCCCCCGCCACCGCCCGCCGCGCACCAGCGACCGCAACCTGCCGCGCTTCCCCTGGCGCCAACTGAGCCAGGAATACGTCAGCCCGCAGAGCAACCATACCTATCTGTTCATCTAC…
Query_1	1	1338	NZ_JTNL01000005	Pseudomonas aeruginosa AZPAE15035 (contig_5)	281819	280482	1338	99.925	0	0	1	2466	ATGCGTTCACTCTTCTGGCGAATCCTCGCCGCCTTCTGGCTGGCCCTGCTGCTGGTAGCCGGGCTTTCCATCCTGCTGGGTCGCGCGCTGAACCAAGACACCTGGATCATCGCCCGCCATCCCGGCCTGAAGGATCTCGCCGAGCAGTGGACCGCCCTCTACGAAGAACAGGGCAGCTACGCGGCCCAGGGCTTGCTGGAGCAACGCCGCCGCGACTACGGGATTTCCATCCAGGTGCTCGACGAAAGCGGCCAGCGCCTGGTCGACGGCACCTACCTGCCGCGCCCCCGCCACCGCCCGCCGCGCACCAGCGACCGCAACCTGCCGCGCTTCCCCTGGCGCCAACTGAGCCAGGAATACGTCAGCCCGCAGAGCAACCATACCTATCTGTTCATCTAC…	ATGCGTTCACTCTTCTGGCGAATCCTCGCCGCCTTCTGGCTGGCCCTGCTGCTGGTAGCCGGGCTTTCCATCCTGCTGGGTCGCGCGCTGAACCAGGACACCTGGATCATCGCCCGCCATCCCGGCCTGAAGGATCTCGCCGAGCAGTGGACCGCCCTCTACGAAGAACAGGGCAGCTACGCGGCCCAGGGCTTGCTGGAGCAACGCCGCCGCGACTACGGGATTTCCATCCAGGTGCTCGACGAAAGCGGCCAGCGCCTGGTCGACGGCACCTACCTGCCGCGCCCCCGCCACCGCCCGCCGCGCACCAGCGACCGCAACCTGCCGCGCTTCCCCTGGCGCCAACTGAGCCAGGAATACGTCAGCCCGCAGAGCAACCATACCTATCTGTTCATCTAC…
Query_1	1	1338	NZ_ATAI01000100	Pseudomonas aeruginosa ID4365 (contig_33)	27532	26195	1338	99.925	0	0	1	2466	ATGCGTTCACTCTTCTGGCGAATCCTCGCCGCCTTCTGGCTGGCCCTGCTGCTGGTAGCCGGGCTTTCCATCCTGCTGGGTCGCGCGCTGAACCAAGACACCTGGATCATCGCCCGCCATCCCGGCCTGAAGGATCTCGCCGAGCAGTGGACCGCCCTCTACGAAGAACAGGGCAGCTACGCGGCCCAGGGCTTGCTGGAGCAACGCCGCCGCGACTACGGGATTTCCATCCAGGTGCTCGACGAAAGCGGCCAGCGCCTGGTCGACGGCACCTACCTGCCGCGCCCCCGCCACCGCCCGCCGCGCACCAGCGACCGCAACCTGCCGCGCTTCCCCTGGCGCCAACTGAGCCAGGAATACGTCAGCCCGCAGAGCAACCATACCTATCTGTTCATCTAC…	ATGCGTTCACTCTTCTGGCGAATCCTCGCCGCCTTCTGGCTGGCCCTGCTGCTGGTAGCCGGGCTTTCCATCCTGCTGGGTCGCGCGCTGAACCAGGACACCTGGATCATCGCCCGCCATCCCGGCCTGAAGGATCTCGCCGAGCAGTGGACCGCCCTCTACGAAGAACAGGGCAGCTACGCGGCCCAGGGCTTGCTGGAGCAACGCCGCCGCGACTACGGGATTTCCATCCAGGTGCTCGACGAAAGCGGCCAGCGCCTGGTCGACGGCACCTACCTGCCGCGCCCCCGCCACCGCCCGCCGCGCACCAGCGACCGCAACCTGCCGCGCTTCCCCTGGCGCCAACTGAGCCAGGAATACGTCAGCCCGCAGAGCAACCATACCTATCTGTTCATCTAC…
Query_1	1	1338	NZ_JTMI01000015	Pseudomonas aeruginosa AZPAE15064 (contig_15)	95801	94464	1338	99.925	0	0	1	2466	ATGCGTTCACTCTTCTGGCGAATCCTCGCCGCCTTCTGGCTGGCCCTGCTGCTGGTAGCCGGGCTTTCCATCCTGCTGGGTCGCGCGCTGAACCAAGACACCTGGATCATCGCCCGCCATCCCGGCCTGAAGGATCTCGCCGAGCAGTGGACCGCCCTCTACGAAGAACAGGGCAGCTACGCGGCCCAGGGCTTGCTGGAGCAACGCCGCCGCGACTACGGGATTTCCATCCAGGTGCTCGACGAAAGCGGCCAGCGCCTGGTCGACGGCACCTACCTGCCGCGCCCCCGCCACCGCCCGCCGCGCACCAGCGACCGCAACCTGCCGCGCTTCCCCTGGCGCCAACTGAGCCAGGAATACGTCAGCCCGCAGAGCAACCATACCTATCTGTTCATCTAC…	ATGCGTTCACTCTTCTGGCGAATCCTCGCCGCCTTCTGGCTGGCCCTGCTGCTGGTAGCCGGGCTTTCCATCCTGCTGGGTCGCGCGCTGAACCAGGACACCTGGATCATCGCCCGCCATCCCGGCCTGAAGGATCTCGCCGAGCAGTGGACCGCCCTCTACGAAGAACAGGGCAGCTACGCGGCCCAGGGCTTGCTGGAGCAACGCCGCCGCGACTACGGGATTTCCATCCAGGTGCTCGACGAAAGCGGCCAGCGCCTGGTCGACGGCACCTACCTGCCGCGCCCCCGCCACCGCCCGCCGCGCACCAGCGACCGCAACCTGCCGCGCTTCCCCTGGCGCCAACTGAGCCAGGAATACGTCAGCCCGCAGAGCAACCATACCTATCTGTTCATCTAC…
Query_1	1	1338	NZ_KI914540	Pseudomonas aeruginosa BWHPSA038 (adkfW-supercont1.1)	1675806	1674469	1338	99.925	0	0	1	2466	ATGCGTTCACTCTTCTGGCGAATCCTCGCCGCCTTCTGGCTGGCCCTGCTGCTGGTAGCCGGGCTTTCCATCCTGCTGGGTCGCGCGCTGAACCAAGACACCTGGATCATCGCCCGCCATCCCGGCCTGAAGGATCTCGCCGAGCAGTGGACCGCCCTCTACGAAGAACAGGGCAGCTACGCGGCCCAGGGCTTGCTGGAGCAACGCCGCCGCGACTACGGGATTTCCATCCAGGTGCTCGACGAAAGCGGCCAGCGCCTGGTCGACGGCACCTACCTGCCGCGCCCCCGCCACCGCCCGCCGCGCACCAGCGACCGCAACCTGCCGCGCTTCCCCTGGCGCCAACTGAGCCAGGAATACGTCAGCCCGCAGAGCAACCATACCTATCTGTTCATCTAC…	ATGCGTTCACTCTTCTGGCGAATCCTCGCCGCCTTCTGGCTGGCCCTGCTGCTGGTAGCCGGGCTTTCCATCCTGCTGGGTCGCGCGCTGAACCAGGACACCTGGATCATCGCCCGCCATCCCGGCCTGAAGGATCTCGCCGAGCAGTGGACCGCCCTCTACGAAGAACAGGGCAGCTACGCGGCCCAGGGCTTGCTGGAGCAACGCCGCCGCGACTACGGGATTTCCATCCAGGTGCTCGACGAAAGCGGCCAGCGCCTGGTCGACGGCACCTACCTGCCGCGCCCCCGCCACCGCCCGCCGCGCACCAGCGACCGCAACCTGCCGCGCTTCCCCTGGCGCCAACTGAGCCAGGAATACGTCAGCCCGCAGAGCAACCATACCTATCTGTTCATCTAC…
Query_1	1	1338	NZ_ABKZ01000177	Pseudomonas aeruginosa PAb1 (Contig1.176)	9996	8659	1338	99.925	0	0	1	2466	ATGCGTTCACTCTTCTGGCGAATCCTCGCCGCCTTCTGGCTGGCCCTGCTGCTGGTAGCCGGGCTTTCCATCCTGCTGGGTCGCGCGCTGAACCAAGACACCTGGATCATCGCCCGCCATCCCGGCCTGAAGGATCTCGCCGAGCAGTGGACCGCCCTCTACGAAGAACAGGGCAGCTACGCGGCCCAGGGCTTGCTGGAGCAACGCCGCCGCGACTACGGGATTTCCATCCAGGTGCTCGACGAAAGCGGCCAGCGCCTGGTCGACGGCACCTACCTGCCGCGCCCCCGCCACCGCCCGCCGCGCACCAGCGACCGCAACCTGCCGCGCTTCCCCTGGCGCCAACTGAGCCAGGAATACGTCAGCCCGCAGAGCAACCATACCTATCTGTTCATCTAC…	ATGCGTTCACTCTTCTGGCGAATCCTCGCCGCCTTCTGGCTGGCCCTGCTGCTGGTAGCCGGGCTTTCCATCCTGCTGGGTCGCGCGCTGAACCAGGACACCTGGATCATCGCCCGCCATCCCGGCCTGAAGGATCTCGCCGAGCAGTGGACCGCCCTCTACGAAGAACAGGGCAGCTACGCGGCCCAGGGCTTGCTGGAGCAACGCCGCCGCGACTACGGGATTTCCATCCAGGTGCTCGACGAAAGCGGCCAGCGCCTGGTCGACGGCACCTACCTGCCGCGCCCCCGCCACCGCCCGCCGCGCACCAGCGACCGCAACCTGCCGCGCTTCCCCTGGCGCCAACTGAGCCAGGAATACGTCAGCCCGCAGAGCAACCATACCTATCTGTTCATCTAC…
Query_1	1	1338	NZ_AEVW03000001	Pseudomonas aeruginosa HB15 (contig000001)	925285	926622	1338	99.925	0	0	1	2466	ATGCGTTCACTCTTCTGGCGAATCCTCGCCGCCTTCTGGCTGGCCCTGCTGCTGGTAGCCGGGCTTTCCATCCTGCTGGGTCGCGCGCTGAACCAAGACACCTGGATCATCGCCCGCCATCCCGGCCTGAAGGATCTCGCCGAGCAGTGGACCGCCCTCTACGAAGAACAGGGCAGCTACGCGGCCCAGGGCTTGCTGGAGCAACGCCGCCGCGACTACGGGATTTCCATCCAGGTGCTCGACGAAAGCGGCCAGCGCCTGGTCGACGGCACCTACCTGCCGCGCCCCCGCCACCGCCCGCCGCGCACCAGCGACCGCAACCTGCCGCGCTTCCCCTGGCGCCAACTGAGCCAGGAATACGTCAGCCCGCAGAGCAACCATACCTATCTGTTCATCTAC…	ATGCGTTCACTCTTCTGGCGAATCCTCGCCGCCTTCTGGCTGGCCCTGCTGCTGGTAGCCGGGCTTTCCATCCTGCTGGGTCGCGCGCTGAACCAGGACACCTGGATCATCGCCCGCCATCCCGGCCTGAAGGATCTCGCCGAGCAGTGGACCGCCCTCTACGAAGAACAGGGCAGCTACGCGGCCCAGGGCTTGCTGGAGCAACGCCGCCGCGACTACGGGATTTCCATCCAGGTGCTCGACGAAAGCGGCCAGCGCCTGGTCGACGGCACCTACCTGCCGCGCCCCCGCCACCGCCCGCCGCGCACCAGCGACCGCAACCTGCCGCGCTTCCCCTGGCGCCAACTGAGCCAGGAATACGTCAGCCCGCAGAGCAACCATACCTATCTGTTCATCTAC…
Query_1	1	1336	NZ_JAJPSF010000106.1	Pseudomonas aeruginosa L00022945 (NODE_109_contig)	18868	20203	1336	99.925	0	0	1	2462	ATGCGTTCACTCTTCTGGCGAATCCTCGCCGCCTTCTGGCTGGCCCTGCTGCTGGTAGCCGGGCTTTCCATCCTGCTGGGTCGCGCGCTGAACCAAGACACCTGGATCATCGCCCGCCATCCCGGCCTGAAGGATCTCGCCGAGCAGTGGACCGCCCTCTACGAAGAACAGGGCAGCTACGCGGCCCAGGGCTTGCTGGAGCAACGCCGCCGCGACTACGGGATTTCCATCCAGGTGCTCGACGAAAGCGGCCAGCGCCTGGTCGACGGCACCTACCTGCCGCGCCCCCGCCACCGCCCGCCGCGCACCAGCGACCGCAACCTGCCGCGCTTCCCCTGGCGCCAACTGAGCCAGGAATACGTCAGCCCGCAGAGCAACCATACCTATCTGTTCATCTAC…	ATGCGTTCACTCTTCTGGCGAATCCTCGCCGCCTTCTGGCTGGCCCTGCTGCTGGTAGCCGGGCTTTCCATCCTGCTGGGTCGCGCGCTGAACCAGGACACCTGGATCATCGCCCGCCATCCCGGCCTGAAGGATCTCGCCGAGCAGTGGACCGCCCTCTACGAAGAACAGGGCAGCTACGCGGCCCAGGGCTTGCTGGAGCAACGCCGCCGCGACTACGGGATTTCCATCCAGGTGCTCGACGAAAGCGGCCAGCGCCTGGTCGACGGCACCTACCTGCCGCGCCCCCGCCACCGCCCGCCGCGCACCAGCGACCGCAACCTGCCGCGCTTCCCCTGGCGCCAACTGAGCCAGGAATACGTCAGCCCGCAGAGCAACCATACCTATCTGTTCATCTAC…
Query_1	1	1336	NZ_JAIPSG010000019.1	Pseudomonas aeruginosa KPA45 (contig00019)	18783	20118	1336	99.925	0	0	1	2462	ATGCGTTCACTCTTCTGGCGAATCCTCGCCGCCTTCTGGCTGGCCCTGCTGCTGGTAGCCGGGCTTTCCATCCTGCTGGGTCGCGCGCTGAACCAAGACACCTGGATCATCGCCCGCCATCCCGGCCTGAAGGATCTCGCCGAGCAGTGGACCGCCCTCTACGAAGAACAGGGCAGCTACGCGGCCCAGGGCTTGCTGGAGCAACGCCGCCGCGACTACGGGATTTCCATCCAGGTGCTCGACGAAAGCGGCCAGCGCCTGGTCGACGGCACCTACCTGCCGCGCCCCCGCCACCGCCCGCCGCGCACCAGCGACCGCAACCTGCCGCGCTTCCCCTGGCGCCAACTGAGCCAGGAATACGTCAGCCCGCAGAGCAACCATACCTATCTGTTCATCTAC…	ATGCGTTCACTCTTCTGGCGAATCCTCGCCGCCTTCTGGCTGGCCCTGCTGCTGGTAGCCGGGCTTTCCATCCTGCTGGGTCGCGCGCTGAACCAGGACACCTGGATCATCGCCCGCCATCCCGGCCTGAAGGATCTCGCCGAGCAGTGGACCGCCCTCTACGAAGAACAGGGCAGCTACGCGGCCCAGGGCTTGCTGGAGCAACGCCGCCGCGACTACGGGATTTCCATCCAGGTGCTCGACGAAAGCGGCCAGCGCCTGGTCGACGGCACCTACCTGCCGCGCCCCCGCCACCGCCCGCCGCGCACCAGCGACCGCAACCTGCCGCGCTTCCCCTGGCGCCAACTGAGCCAGGAATACGTCAGCCCGCAGAGCAACCATACCTATCTGTTCATCTAC…
Query_1	1	1336	NZ_CP053390.1	Pseudomonas aeruginosa TL1285 (CP053390.1)	599415	600750	1336	99.925	0	0	1	2462	ATGCGTTCACTCTTCTGGCGAATCCTCGCCGCCTTCTGGCTGGCCCTGCTGCTGGTAGCCGGGCTTTCCATCCTGCTGGGTCGCGCGCTGAACCAAGACACCTGGATCATCGCCCGCCATCCCGGCCTGAAGGATCTCGCCGAGCAGTGGACCGCCCTCTACGAAGAACAGGGCAGCTACGCGGCCCAGGGCTTGCTGGAGCAACGCCGCCGCGACTACGGGATTTCCATCCAGGTGCTCGACGAAAGCGGCCAGCGCCTGGTCGACGGCACCTACCTGCCGCGCCCCCGCCACCGCCCGCCGCGCACCAGCGACCGCAACCTGCCGCGCTTCCCCTGGCGCCAACTGAGCCAGGAATACGTCAGCCCGCAGAGCAACCATACCTATCTGTTCATCTAC…	ATGCGTTCACTCTTCTGGCGAATCCTCGCCGCCTTCTGGCTGGCCCTGCTGCTGGTAGCCGGGCTTTCCATCCTGCTGGGTCGCGCGCTGAACCAGGACACCTGGATCATCGCCCGCCATCCCGGCCTGAAGGATCTCGCCGAGCAGTGGACCGCCCTCTACGAAGAACAGGGCAGCTACGCGGCCCAGGGCTTGCTGGAGCAACGCCGCCGCGACTACGGGATTTCCATCCAGGTGCTCGACGAAAGCGGCCAGCGCCTGGTCGACGGCACCTACCTGCCGCGCCCCCGCCACCGCCCGCCGCGCACCAGCGACCGCAACCTGCCGCGCTTCCCCTGGCGCCAACTGAGCCAGGAATACGTCAGCCCGCAGAGCAACCATACCTATCTGTTCATCTAC…
Query_1	1	1336	NZ_JAGFPC010000004.1	Pseudomonas aeruginosa PAH19 (NODE_4_contig)	255961	254626	1336	99.925	0	0	1	2462	ATGCGTTCACTCTTCTGGCGAATCCTCGCCGCCTTCTGGCTGGCCCTGCTGCTGGTAGCCGGGCTTTCCATCCTGCTGGGTCGCGCGCTGAACCAAGACACCTGGATCATCGCCCGCCATCCCGGCCTGAAGGATCTCGCCGAGCAGTGGACCGCCCTCTACGAAGAACAGGGCAGCTACGCGGCCCAGGGCTTGCTGGAGCAACGCCGCCGCGACTACGGGATTTCCATCCAGGTGCTCGACGAAAGCGGCCAGCGCCTGGTCGACGGCACCTACCTGCCGCGCCCCCGCCACCGCCCGCCGCGCACCAGCGACCGCAACCTGCCGCGCTTCCCCTGGCGCCAACTGAGCCAGGAATACGTCAGCCCGCAGAGCAACCATACCTATCTGTTCATCTAC…	ATGCGTTCACTCTTCTGGCGAATCCTCGCCGCCTTCTGGCTGGCCCTGCTGCTGGTAGCCGGGCTTTCCATCCTGCTGGGTCGCGCGCTGAACCAGGACACCTGGATCATCGCCCGCCATCCCGGCCTGAAGGATCTCGCCGAGCAGTGGACCGCCCTCTACGAAGAACAGGGCAGCTACGCGGCCCAGGGCTTGCTGGAGCAACGCCGCCGCGACTACGGGATTTCCATCCAGGTGCTCGACGAAAGCGGCCAGCGCCTGGTCGACGGCACCTACCTGCCGCGCCCCCGCCACCGCCCGCCGCGCACCAGCGACCGCAACCTGCCGCGCTTCCCCTGGCGCCAACTGAGCCAGGAATACGTCAGCCCGCAGAGCAACCATACCTATCTGTTCATCTAC…
Query_1	1	1336	NZ_CP061780.1	Pseudomonas aeruginosa ZBX-P11 (chromosome)	4566089	4564754	1336	99.925	0	0	1	2462	ATGCGTTCACTCTTCTGGCGAATCCTCGCCGCCTTCTGGCTGGCCCTGCTGCTGGTAGCCGGGCTTTCCATCCTGCTGGGTCGCGCGCTGAACCAAGACACCTGGATCATCGCCCGCCATCCCGGCCTGAAGGATCTCGCCGAGCAGTGGACCGCCCTCTACGAAGAACAGGGCAGCTACGCGGCCCAGGGCTTGCTGGAGCAACGCCGCCGCGACTACGGGATTTCCATCCAGGTGCTCGACGAAAGCGGCCAGCGCCTGGTCGACGGCACCTACCTGCCGCGCCCCCGCCACCGCCCGCCGCGCACCAGCGACCGCAACCTGCCGCGCTTCCCCTGGCGCCAACTGAGCCAGGAATACGTCAGCCCGCAGAGCAACCATACCTATCTGTTCATCTAC…	ATGCGTTCACTCTTCTGGCGAATCCTCGCCGCCTTCTGGCTGGCCCTGCTGCTGGTAGCCGGGCTTTCCATCCTGCTGGGTCGCGCGCTGAACCAGGACACCTGGATCATCGCCCGCCATCCCGGCCTGAAGGATCTCGCCGAGCAGTGGACCGCCCTCTACGAAGAACAGGGCAGCTACGCGGCCCAGGGCTTGCTGGAGCAACGCCGCCGCGACTACGGGATTTCCATCCAGGTGCTCGACGAAAGCGGCCAGCGCCTGGTCGACGGCACCTACCTGCCGCGCCCCCGCCACCGCCCGCCGCGCACCAGCGACCGCAACCTGCCGCGCTTCCCCTGGCGCCAACTGAGCCAGGAATACGTCAGCCCGCAGAGCAACCATACCTATCTGTTCATCTAC…
Query_1	1	1336	NZ_JABTWU010000111.1	Pseudomonas aeruginosa KPA1 (MRSN387334_contig00111)	18784	20119	1336	99.925	0	0	1	2462	ATGCGTTCACTCTTCTGGCGAATCCTCGCCGCCTTCTGGCTGGCCCTGCTGCTGGTAGCCGGGCTTTCCATCCTGCTGGGTCGCGCGCTGAACCAAGACACCTGGATCATCGCCCGCCATCCCGGCCTGAAGGATCTCGCCGAGCAGTGGACCGCCCTCTACGAAGAACAGGGCAGCTACGCGGCCCAGGGCTTGCTGGAGCAACGCCGCCGCGACTACGGGATTTCCATCCAGGTGCTCGACGAAAGCGGCCAGCGCCTGGTCGACGGCACCTACCTGCCGCGCCCCCGCCACCGCCCGCCGCGCACCAGCGACCGCAACCTGCCGCGCTTCCCCTGGCGCCAACTGAGCCAGGAATACGTCAGCCCGCAGAGCAACCATACCTATCTGTTCATCTAC…	ATGCGTTCACTCTTCTGGCGAATCCTCGCCGCCTTCTGGCTGGCCCTGCTGCTGGTAGCCGGGCTTTCCATCCTGCTGGGTCGCGCGCTGAACCAGGACACCTGGATCATCGCCCGCCATCCCGGCCTGAAGGATCTCGCCGAGCAGTGGACCGCCCTCTACGAAGAACAGGGCAGCTACGCGGCCCAGGGCTTGCTGGAGCAACGCCGCCGCGACTACGGGATTTCCATCCAGGTGCTCGACGAAAGCGGCCAGCGCCTGGTCGACGGCACCTACCTGCCGCGCCCCCGCCACCGCCCGCCGCGCACCAGCGACCGCAACCTGCCGCGCTTCCCCTGGCGCCAACTGAGCCAGGAATACGTCAGCCCGCAGAGCAACCATACCTATCTGTTCATCTAC…
Query_1	1	1336	NZ_JACEQC010000008.1	Pseudomonas aeruginosa PAL1.22 (NODE_8_contig)	286309	284974	1336	99.925	0	0	1	2462	ATGCGTTCACTCTTCTGGCGAATCCTCGCCGCCTTCTGGCTGGCCCTGCTGCTGGTAGCCGGGCTTTCCATCCTGCTGGGTCGCGCGCTGAACCAAGACACCTGGATCATCGCCCGCCATCCCGGCCTGAAGGATCTCGCCGAGCAGTGGACCGCCCTCTACGAAGAACAGGGCAGCTACGCGGCCCAGGGCTTGCTGGAGCAACGCCGCCGCGACTACGGGATTTCCATCCAGGTGCTCGACGAAAGCGGCCAGCGCCTGGTCGACGGCACCTACCTGCCGCGCCCCCGCCACCGCCCGCCGCGCACCAGCGACCGCAACCTGCCGCGCTTCCCCTGGCGCCAACTGAGCCAGGAATACGTCAGCCCGCAGAGCAACCATACCTATCTGTTCATCTAC…	ATGCGTTCACTCTTCTGGCGAATCCTCGCCGCCTTCTGGCTGGCCCTGCTGCTGGTAGCCGGGCTTTCCATCCTGCTGGGTCGCGCGCTGAACCAGGACACCTGGATCATCGCCCGCCATCCCGGCCTGAAGGATCTCGCCGAGCAGTGGACCGCCCTCTACGAAGAACAGGGCAGCTACGCGGCCCAGGGCTTGCTGGAGCAACGCCGCCGCGACTACGGGATTTCCATCCAGGTGCTCGACGAAAGCGGCCAGCGCCTGGTCGACGGCACCTACCTGCCGCGCCCCCGCCACCGCCCGCCGCGCACCAGCGACCGCAACCTGCCGCGCTTCCCCTGGCGCCAACTGAGCCAGGAATACGTCAGCCCGCAGAGCAACCATACCTATCTGTTCATCTAC…
Query_1	1	1336	NZ_JAATVZ010000021.1	Pseudomonas aeruginosa Pa-3 (NODE_21_scaffold)	18861	20196	1336	99.925	0	0	1	2462	ATGCGTTCACTCTTCTGGCGAATCCTCGCCGCCTTCTGGCTGGCCCTGCTGCTGGTAGCCGGGCTTTCCATCCTGCTGGGTCGCGCGCTGAACCAAGACACCTGGATCATCGCCCGCCATCCCGGCCTGAAGGATCTCGCCGAGCAGTGGACCGCCCTCTACGAAGAACAGGGCAGCTACGCGGCCCAGGGCTTGCTGGAGCAACGCCGCCGCGACTACGGGATTTCCATCCAGGTGCTCGACGAAAGCGGCCAGCGCCTGGTCGACGGCACCTACCTGCCGCGCCCCCGCCACCGCCCGCCGCGCACCAGCGACCGCAACCTGCCGCGCTTCCCCTGGCGCCAACTGAGCCAGGAATACGTCAGCCCGCAGAGCAACCATACCTATCTGTTCATCTAC…	ATGCGTTCACTCTTCTGGCGAATCCTCGCCGCCTTCTGGCTGGCCCTGCTGCTGGTAGCCGGGCTTTCCATCCTGCTGGGTCGCGCGCTGAACCAGGACACCTGGATCATCGCCCGCCATCCCGGCCTGAAGGATCTCGCCGAGCAGTGGACCGCCCTCTACGAAGAACAGGGCAGCTACGCGGCCCAGGGCTTGCTGGAGCAACGCCGCCGCGACTACGGGATTTCCATCCAGGTGCTCGACGAAAGCGGCCAGCGCCTGGTCGACGGCACCTACCTGCCGCGCCCCCGCCACCGCCCGCCGCGCACCAGCGACCGCAACCTGCCGCGCTTCCCCTGGCGCCAACTGAGCCAGGAATACGTCAGCCCGCAGAGCAACCATACCTATCTGTTCATCTAC…
Query_1	1	1336	NZ_QVDW02000020.1	Pseudomonas aeruginosa PABL016 (NODE_20_contig)	18839	20174	1336	99.925	0	0	1	2462	ATGCGTTCACTCTTCTGGCGAATCCTCGCCGCCTTCTGGCTGGCCCTGCTGCTGGTAGCCGGGCTTTCCATCCTGCTGGGTCGCGCGCTGAACCAAGACACCTGGATCATCGCCCGCCATCCCGGCCTGAAGGATCTCGCCGAGCAGTGGACCGCCCTCTACGAAGAACAGGGCAGCTACGCGGCCCAGGGCTTGCTGGAGCAACGCCGCCGCGACTACGGGATTTCCATCCAGGTGCTCGACGAAAGCGGCCAGCGCCTGGTCGACGGCACCTACCTGCCGCGCCCCCGCCACCGCCCGCCGCGCACCAGCGACCGCAACCTGCCGCGCTTCCCCTGGCGCCAACTGAGCCAGGAATACGTCAGCCCGCAGAGCAACCATACCTATCTGTTCATCTAC…	ATGCGTTCACTCTTCTGGCGAATCCTCGCCGCCTTCTGGCTGGCCCTGCTGCTGGTAGCCGGGCTTTCCATCCTGCTGGGTCGCGCGCTGAACCAGGACACCTGGATCATCGCCCGCCATCCCGGCCTGAAGGATCTCGCCGAGCAGTGGACCGCCCTCTACGAAGAACAGGGCAGCTACGCGGCCCAGGGCTTGCTGGAGCAACGCCGCCGCGACTACGGGATTTCCATCCAGGTGCTCGACGAAAGCGGCCAGCGCCTGGTCGACGGCACCTACCTGCCGCGCCCCCGCCACCGCCCGCCGCGCACCAGCGACCGCAACCTGCCGCGCTTCCCCTGGCGCCAACTGAGCCAGGAATACGTCAGCCCGCAGAGCAACCATACCTATCTGTTCATCTAC…
Query_1	1	1336	NZ_JALISM010000079.1	Pseudomonas aeruginosa B199 (NODE_21_scaffold)	95650	94315	1336	99.925	0	0	1	2462	ATGCGTTCACTCTTCTGGCGAATCCTCGCCGCCTTCTGGCTGGCCCTGCTGCTGGTAGCCGGGCTTTCCATCCTGCTGGGTCGCGCGCTGAACCAAGACACCTGGATCATCGCCCGCCATCCCGGCCTGAAGGATCTCGCCGAGCAGTGGACCGCCCTCTACGAAGAACAGGGCAGCTACGCGGCCCAGGGCTTGCTGGAGCAACGCCGCCGCGACTACGGGATTTCCATCCAGGTGCTCGACGAAAGCGGCCAGCGCCTGGTCGACGGCACCTACCTGCCGCGCCCCCGCCACCGCCCGCCGCGCACCAGCGACCGCAACCTGCCGCGCTTCCCCTGGCGCCAACTGAGCCAGGAATACGTCAGCCCGCAGAGCAACCATACCTATCTGTTCATCTAC…	ATGCGTTCACTCTTCTGGCGAATCCTCGCCGCCTTCTGGCTGGCCCTGCTGCTGGTAGCCGGGCTTTCCATCCTGCTGGGTCGCGCGCTGAACCAGGACACCTGGATCATCGCCCGCCATCCCGGCCTGAAGGATCTCGCCGAGCAGTGGACCGCCCTCTACGAAGAACAGGGCAGCTACGCGGCCCAGGGCTTGCTGGAGCAACGCCGCCGCGACTACGGGATTTCCATCCAGGTGCTCGACGAAAGCGGCCAGCGCCTGGTCGACGGCACCTACCTGCCGCGCCCCCGCCACCGCCCGCCGCGCACCAGCGACCGCAACCTGCCGCGCTTCCCCTGGCGCCAACTGAGCCAGGAATACGTCAGCCCGCAGAGCAACCATACCTATCTGTTCATCTAC…
Query_1	1	1336	NZ_JALIWB010000003.1	Pseudomonas aeruginosa C119 (NODE_23_contig)	51825	50490	1336	99.925	0	0	1	2462	ATGCGTTCACTCTTCTGGCGAATCCTCGCCGCCTTCTGGCTGGCCCTGCTGCTGGTAGCCGGGCTTTCCATCCTGCTGGGTCGCGCGCTGAACCAAGACACCTGGATCATCGCCCGCCATCCCGGCCTGAAGGATCTCGCCGAGCAGTGGACCGCCCTCTACGAAGAACAGGGCAGCTACGCGGCCCAGGGCTTGCTGGAGCAACGCCGCCGCGACTACGGGATTTCCATCCAGGTGCTCGACGAAAGCGGCCAGCGCCTGGTCGACGGCACCTACCTGCCGCGCCCCCGCCACCGCCCGCCGCGCACCAGCGACCGCAACCTGCCGCGCTTCCCCTGGCGCCAACTGAGCCAGGAATACGTCAGCCCGCAGAGCAACCATACCTATCTGTTCATCTAC…	ATGCGTTCACTCTTCTGGCGAATCCTCGCCGCCTTCTGGCTGGCCCTGCTGCTGGTAGCCGGGCTTTCCATCCTGCTGGGTCGCGCGCTGAACCAGGACACCTGGATCATCGCCCGCCATCCCGGCCTGAAGGATCTCGCCGAGCAGTGGACCGCCCTCTACGAAGAACAGGGCAGCTACGCGGCCCAGGGCTTGCTGGAGCAACGCCGCCGCGACTACGGGATTTCCATCCAGGTGCTCGACGAAAGCGGCCAGCGCCTGGTCGACGGCACCTACCTGCCGCGCCCCCGCCACCGCCCGCCGCGCACCAGCGACCGCAACCTGCCGCGCTTCCCCTGGCGCCAACTGAGCCAGGAATACGTCAGCCCGCAGAGCAACCATACCTATCTGTTCATCTAC…
Query_1	1	1336	NZ_JAHTDK010000023.1	Pseudomonas aeruginosa PS1853 (NODE_23_contig)	18861	20196	1336	99.925	0	0	1	2462	ATGCGTTCACTCTTCTGGCGAATCCTCGCCGCCTTCTGGCTGGCCCTGCTGCTGGTAGCCGGGCTTTCCATCCTGCTGGGTCGCGCGCTGAACCAAGACACCTGGATCATCGCCCGCCATCCCGGCCTGAAGGATCTCGCCGAGCAGTGGACCGCCCTCTACGAAGAACAGGGCAGCTACGCGGCCCAGGGCTTGCTGGAGCAACGCCGCCGCGACTACGGGATTTCCATCCAGGTGCTCGACGAAAGCGGCCAGCGCCTGGTCGACGGCACCTACCTGCCGCGCCCCCGCCACCGCCCGCCGCGCACCAGCGACCGCAACCTGCCGCGCTTCCCCTGGCGCCAACTGAGCCAGGAATACGTCAGCCCGCAGAGCAACCATACCTATCTGTTCATCTAC…	ATGCGTTCACTCTTCTGGCGAATCCTCGCCGCCTTCTGGCTGGCCCTGCTGCTGGTAGCCGGGCTTTCCATCCTGCTGGGTCGCGCGCTGAACCAGGACACCTGGATCATCGCCCGCCATCCCGGCCTGAAGGATCTCGCCGAGCAGTGGACCGCCCTCTACGAAGAACAGGGCAGCTACGCGGCCCAGGGCTTGCTGGAGCAACGCCGCCGCGACTACGGGATTTCCATCCAGGTGCTCGACGAAAGCGGCCAGCGCCTGGTCGACGGCACCTACCTGCCGCGCCCCCGCCACCGCCCGCCGCGCACCAGCGACCGCAACCTGCCGCGCTTCCCCTGGCGCCAACTGAGCCAGGAATACGTCAGCCCGCAGAGCAACCATACCTATCTGTTCATCTAC…
Query_1	1	1336	NZ_JAHTDV010000022.1	Pseudomonas aeruginosa PS1868 (NODE_22_contig)	18861	20196	1336	99.925	0	0	1	2462	ATGCGTTCACTCTTCTGGCGAATCCTCGCCGCCTTCTGGCTGGCCCTGCTGCTGGTAGCCGGGCTTTCCATCCTGCTGGGTCGCGCGCTGAACCAAGACACCTGGATCATCGCCCGCCATCCCGGCCTGAAGGATCTCGCCGAGCAGTGGACCGCCCTCTACGAAGAACAGGGCAGCTACGCGGCCCAGGGCTTGCTGGAGCAACGCCGCCGCGACTACGGGATTTCCATCCAGGTGCTCGACGAAAGCGGCCAGCGCCTGGTCGACGGCACCTACCTGCCGCGCCCCCGCCACCGCCCGCCGCGCACCAGCGACCGCAACCTGCCGCGCTTCCCCTGGCGCCAACTGAGCCAGGAATACGTCAGCCCGCAGAGCAACCATACCTATCTGTTCATCTAC…	ATGCGTTCACTCTTCTGGCGAATCCTCGCCGCCTTCTGGCTGGCCCTGCTGCTGGTAGCCGGGCTTTCCATCCTGCTGGGTCGCGCGCTGAACCAGGACACCTGGATCATCGCCCGCCATCCCGGCCTGAAGGATCTCGCCGAGCAGTGGACCGCCCTCTACGAAGAACAGGGCAGCTACGCGGCCCAGGGCTTGCTGGAGCAACGCCGCCGCGACTACGGGATTTCCATCCAGGTGCTCGACGAAAGCGGCCAGCGCCTGGTCGACGGCACCTACCTGCCGCGCCCCCGCCACCGCCCGCCGCGCACCAGCGACCGCAACCTGCCGCGCTTCCCCTGGCGCCAACTGAGCCAGGAATACGTCAGCCCGCAGAGCAACCATACCTATCTGTTCATCTAC…
Query_1	1	1336	NZ_JAGILT010000020.1	Pseudomonas aeruginosa SP2877 (contig20)	18784	20119	1336	99.925	0	0	1	2462	ATGCGTTCACTCTTCTGGCGAATCCTCGCCGCCTTCTGGCTGGCCCTGCTGCTGGTAGCCGGGCTTTCCATCCTGCTGGGTCGCGCGCTGAACCAAGACACCTGGATCATCGCCCGCCATCCCGGCCTGAAGGATCTCGCCGAGCAGTGGACCGCCCTCTACGAAGAACAGGGCAGCTACGCGGCCCAGGGCTTGCTGGAGCAACGCCGCCGCGACTACGGGATTTCCATCCAGGTGCTCGACGAAAGCGGCCAGCGCCTGGTCGACGGCACCTACCTGCCGCGCCCCCGCCACCGCCCGCCGCGCACCAGCGACCGCAACCTGCCGCGCTTCCCCTGGCGCCAACTGAGCCAGGAATACGTCAGCCCGCAGAGCAACCATACCTATCTGTTCATCTAC…	ATGCGTTCACTCTTCTGGCGAATCCTCGCCGCCTTCTGGCTGGCCCTGCTGCTGGTAGCCGGGCTTTCCATCCTGCTGGGTCGCGCGCTGAACCAGGACACCTGGATCATCGCCCGCCATCCCGGCCTGAAGGATCTCGCCGAGCAGTGGACCGCCCTCTACGAAGAACAGGGCAGCTACGCGGCCCAGGGCTTGCTGGAGCAACGCCGCCGCGACTACGGGATTTCCATCCAGGTGCTCGACGAAAGCGGCCAGCGCCTGGTCGACGGCACCTACCTGCCGCGCCCCCGCCACCGCCCGCCGCGCACCAGCGACCGCAACCTGCCGCGCTTCCCCTGGCGCCAACTGAGCCAGGAATACGTCAGCCCGCAGAGCAACCATACCTATCTGTTCATCTAC…
Query_1	1	1336	NZ_JAGILX010000015.1	Pseudomonas aeruginosa SP2514 (contig15)	18784	20119	1336	99.925	0	0	1	2462	ATGCGTTCACTCTTCTGGCGAATCCTCGCCGCCTTCTGGCTGGCCCTGCTGCTGGTAGCCGGGCTTTCCATCCTGCTGGGTCGCGCGCTGAACCAAGACACCTGGATCATCGCCCGCCATCCCGGCCTGAAGGATCTCGCCGAGCAGTGGACCGCCCTCTACGAAGAACAGGGCAGCTACGCGGCCCAGGGCTTGCTGGAGCAACGCCGCCGCGACTACGGGATTTCCATCCAGGTGCTCGACGAAAGCGGCCAGCGCCTGGTCGACGGCACCTACCTGCCGCGCCCCCGCCACCGCCCGCCGCGCACCAGCGACCGCAACCTGCCGCGCTTCCCCTGGCGCCAACTGAGCCAGGAATACGTCAGCCCGCAGAGCAACCATACCTATCTGTTCATCTAC…	ATGCGTTCACTCTTCTGGCGAATCCTCGCCGCCTTCTGGCTGGCCCTGCTGCTGGTAGCCGGGCTTTCCATCCTGCTGGGTCGCGCGCTGAACCAGGACACCTGGATCATCGCCCGCCATCCCGGCCTGAAGGATCTCGCCGAGCAGTGGACCGCCCTCTACGAAGAACAGGGCAGCTACGCGGCCCAGGGCTTGCTGGAGCAACGCCGCCGCGACTACGGGATTTCCATCCAGGTGCTCGACGAAAGCGGCCAGCGCCTGGTCGACGGCACCTACCTGCCGCGCCCCCGCCACCGCCCGCCGCGCACCAGCGACCGCAACCTGCCGCGCTTCCCCTGGCGCCAACTGAGCCAGGAATACGTCAGCCCGCAGAGCAACCATACCTATCTGTTCATCTAC…
Query_1	1	1336	NZ_JADSZF010000071.1	Pseudomonas aeruginosa PSA00140 (contigPSA00140_c0071)	7660	6325	1336	99.925	0	0	1	2462	ATGCGTTCACTCTTCTGGCGAATCCTCGCCGCCTTCTGGCTGGCCCTGCTGCTGGTAGCCGGGCTTTCCATCCTGCTGGGTCGCGCGCTGAACCAAGACACCTGGATCATCGCCCGCCATCCCGGCCTGAAGGATCTCGCCGAGCAGTGGACCGCCCTCTACGAAGAACAGGGCAGCTACGCGGCCCAGGGCTTGCTGGAGCAACGCCGCCGCGACTACGGGATTTCCATCCAGGTGCTCGACGAAAGCGGCCAGCGCCTGGTCGACGGCACCTACCTGCCGCGCCCCCGCCACCGCCCGCCGCGCACCAGCGACCGCAACCTGCCGCGCTTCCCCTGGCGCCAACTGAGCCAGGAATACGTCAGCCCGCAGAGCAACCATACCTATCTGTTCATCTAC…	ATGCGTTCACTCTTCTGGCGAATCCTCGCCGCCTTCTGGCTGGCCCTGCTGCTGGTAGCCGGGCTTTCCATCCTGCTGGGTCGCGCGCTGAACCAGGACACCTGGATCATCGCCCGCCATCCCGGCCTGAAGGATCTCGCCGAGCAGTGGACCGCCCTCTACGAAGAACAGGGCAGCTACGCGGCCCAGGGCTTGCTGGAGCAACGCCGCCGCGACTACGGGATTTCCATCCAGGTGCTCGACGAAAGCGGCCAGCGCCTGGTCGACGGCACCTACCTGCCGCGCCCCCGCCACCGCCCGCCGCGCACCAGCGACCGCAACCTGCCGCGCTTCCCCTGGCGCCAACTGAGCCAGGAATACGTCAGCCCGCAGAGCAACCATACCTATCTGTTCATCTAC…
Query_1	1	1336	NZ_JADSXL010000098.1	Pseudomonas aeruginosa PSA00210 (contigPSA00210_c0098)	7645	6310	1336	99.925	0	0	1	2462	ATGCGTTCACTCTTCTGGCGAATCCTCGCCGCCTTCTGGCTGGCCCTGCTGCTGGTAGCCGGGCTTTCCATCCTGCTGGGTCGCGCGCTGAACCAAGACACCTGGATCATCGCCCGCCATCCCGGCCTGAAGGATCTCGCCGAGCAGTGGACCGCCCTCTACGAAGAACAGGGCAGCTACGCGGCCCAGGGCTTGCTGGAGCAACGCCGCCGCGACTACGGGATTTCCATCCAGGTGCTCGACGAAAGCGGCCAGCGCCTGGTCGACGGCACCTACCTGCCGCGCCCCCGCCACCGCCCGCCGCGCACCAGCGACCGCAACCTGCCGCGCTTCCCCTGGCGCCAACTGAGCCAGGAATACGTCAGCCCGCAGAGCAACCATACCTATCTGTTCATCTAC…	ATGCGTTCACTCTTCTGGCGAATCCTCGCCGCCTTCTGGCTGGCCCTGCTGCTGGTAGCCGGGCTTTCCATCCTGCTGGGTCGCGCGCTGAACCAGGACACCTGGATCATCGCCCGCCATCCCGGCCTGAAGGATCTCGCCGAGCAGTGGACCGCCCTCTACGAAGAACAGGGCAGCTACGCGGCCCAGGGCTTGCTGGAGCAACGCCGCCGCGACTACGGGATTTCCATCCAGGTGCTCGACGAAAGCGGCCAGCGCCTGGTCGACGGCACCTACCTGCCGCGCCCCCGCCACCGCCCGCCGCGCACCAGCGACCGCAACCTGCCGCGCTTCCCCTGGCGCCAACTGAGCCAGGAATACGTCAGCCCGCAGAGCAACCATACCTATCTGTTCATCTAC…
Query_1	1	1336	NZ_JADSNH010000054.1	Pseudomonas aeruginosa PSA00277 (contig00054)	25942	24607	1336	99.925	0	0	1	2462	ATGCGTTCACTCTTCTGGCGAATCCTCGCCGCCTTCTGGCTGGCCCTGCTGCTGGTAGCCGGGCTTTCCATCCTGCTGGGTCGCGCGCTGAACCAAGACACCTGGATCATCGCCCGCCATCCCGGCCTGAAGGATCTCGCCGAGCAGTGGACCGCCCTCTACGAAGAACAGGGCAGCTACGCGGCCCAGGGCTTGCTGGAGCAACGCCGCCGCGACTACGGGATTTCCATCCAGGTGCTCGACGAAAGCGGCCAGCGCCTGGTCGACGGCACCTACCTGCCGCGCCCCCGCCACCGCCCGCCGCGCACCAGCGACCGCAACCTGCCGCGCTTCCCCTGGCGCCAACTGAGCCAGGAATACGTCAGCCCGCAGAGCAACCATACCTATCTGTTCATCTAC…	ATGCGTTCACTCTTCTGGCGAATCCTCGCCGCCTTCTGGCTGGCCCTGCTGCTGGTAGCCGGGCTTTCCATCCTGCTGGGTCGCGCGCTGAACCAGGACACCTGGATCATCGCCCGCCATCCCGGCCTGAAGGATCTCGCCGAGCAGTGGACCGCCCTCTACGAAGAACAGGGCAGCTACGCGGCCCAGGGCTTGCTGGAGCAACGCCGCCGCGACTACGGGATTTCCATCCAGGTGCTCGACGAAAGCGGCCAGCGCCTGGTCGACGGCACCTACCTGCCGCGCCCCCGCCACCGCCCGCCGCGCACCAGCGACCGCAACCTGCCGCGCTTCCCCTGGCGCCAACTGAGCCAGGAATACGTCAGCCCGCAGAGCAACCATACCTATCTGTTCATCTAC…
Query_1	1	1336	NZ_CABIPC010000028.1	Pseudomonas aeruginosa isolate BS2365 (contig28)	59711	58376	1336	99.925	0	0	1	2462	ATGCGTTCACTCTTCTGGCGAATCCTCGCCGCCTTCTGGCTGGCCCTGCTGCTGGTAGCCGGGCTTTCCATCCTGCTGGGTCGCGCGCTGAACCAAGACACCTGGATCATCGCCCGCCATCCCGGCCTGAAGGATCTCGCCGAGCAGTGGACCGCCCTCTACGAAGAACAGGGCAGCTACGCGGCCCAGGGCTTGCTGGAGCAACGCCGCCGCGACTACGGGATTTCCATCCAGGTGCTCGACGAAAGCGGCCAGCGCCTGGTCGACGGCACCTACCTGCCGCGCCCCCGCCACCGCCCGCCGCGCACCAGCGACCGCAACCTGCCGCGCTTCCCCTGGCGCCAACTGAGCCAGGAATACGTCAGCCCGCAGAGCAACCATACCTATCTGTTCATCTAC…	ATGCGTTCACTCTTCTGGCGAATCCTCGCCGCCTTCTGGCTGGCCCTGCTGCTGGTAGCCGGGCTTTCCATCCTGCTGGGTCGCGCGCTGAACCAGGACACCTGGATCATCGCCCGCCATCCCGGCCTGAAGGATCTCGCCGAGCAGTGGACCGCCCTCTACGAAGAACAGGGCAGCTACGCGGCCCAGGGCTTGCTGGAGCAACGCCGCCGCGACTACGGGATTTCCATCCAGGTGCTCGACGAAAGCGGCCAGCGCCTGGTCGACGGCACCTACCTGCCGCGCCCCCGCCACCGCCCGCCGCGCACCAGCGACCGCAACCTGCCGCGCTTCCCCTGGCGCCAACTGAGCCAGGAATACGTCAGCCCGCAGAGCAACCATACCTATCTGTTCATCTAC…
Query_1	1	1336	NZ_VMNY01000030.1	Pseudomonas aeruginosa PA120 (scaffold_29)	59711	58376	1336	99.925	0	0	1	2462	ATGCGTTCACTCTTCTGGCGAATCCTCGCCGCCTTCTGGCTGGCCCTGCTGCTGGTAGCCGGGCTTTCCATCCTGCTGGGTCGCGCGCTGAACCAAGACACCTGGATCATCGCCCGCCATCCCGGCCTGAAGGATCTCGCCGAGCAGTGGACCGCCCTCTACGAAGAACAGGGCAGCTACGCGGCCCAGGGCTTGCTGGAGCAACGCCGCCGCGACTACGGGATTTCCATCCAGGTGCTCGACGAAAGCGGCCAGCGCCTGGTCGACGGCACCTACCTGCCGCGCCCCCGCCACCGCCCGCCGCGCACCAGCGACCGCAACCTGCCGCGCTTCCCCTGGCGCCAACTGAGCCAGGAATACGTCAGCCCGCAGAGCAACCATACCTATCTGTTCATCTAC…	ATGCGTTCACTCTTCTGGCGAATCCTCGCCGCCTTCTGGCTGGCCCTGCTGCTGGTAGCCGGGCTTTCCATCCTGCTGGGTCGCGCGCTGAACCAGGACACCTGGATCATCGCCCGCCATCCCGGCCTGAAGGATCTCGCCGAGCAGTGGACCGCCCTCTACGAAGAACAGGGCAGCTACGCGGCCCAGGGCTTGCTGGAGCAACGCCGCCGCGACTACGGGATTTCCATCCAGGTGCTCGACGAAAGCGGCCAGCGCCTGGTCGACGGCACCTACCTGCCGCGCCCCCGCCACCGCCCGCCGCGCACCAGCGACCGCAACCTGCCGCGCTTCCCCTGGCGCCAACTGAGCCAGGAATACGTCAGCCCGCAGAGCAACCATACCTATCTGTTCATCTAC…
Query_1	1	1336	NZ_WOAK01000033.1	Pseudomonas aeruginosa PA202 (NODE_33_contig)	43419	42084	1336	99.925	0	0	1	2462	ATGCGTTCACTCTTCTGGCGAATCCTCGCCGCCTTCTGGCTGGCCCTGCTGCTGGTAGCCGGGCTTTCCATCCTGCTGGGTCGCGCGCTGAACCAAGACACCTGGATCATCGCCCGCCATCCCGGCCTGAAGGATCTCGCCGAGCAGTGGACCGCCCTCTACGAAGAACAGGGCAGCTACGCGGCCCAGGGCTTGCTGGAGCAACGCCGCCGCGACTACGGGATTTCCATCCAGGTGCTCGACGAAAGCGGCCAGCGCCTGGTCGACGGCACCTACCTGCCGCGCCCCCGCCACCGCCCGCCGCGCACCAGCGACCGCAACCTGCCGCGCTTCCCCTGGCGCCAACTGAGCCAGGAATACGTCAGCCCGCAGAGCAACCATACCTATCTGTTCATCTAC…	ATGCGTTCACTCTTCTGGCGAATCCTCGCCGCCTTCTGGCTGGCCCTGCTGCTGGTAGCCGGGCTTTCCATCCTGCTGGGTCGCGCGCTGAACCAGGACACCTGGATCATCGCCCGCCATCCCGGCCTGAAGGATCTCGCCGAGCAGTGGACCGCCCTCTACGAAGAACAGGGCAGCTACGCGGCCCAGGGCTTGCTGGAGCAACGCCGCCGCGACTACGGGATTTCCATCCAGGTGCTCGACGAAAGCGGCCAGCGCCTGGTCGACGGCACCTACCTGCCGCGCCCCCGCCACCGCCCGCCGCGCACCAGCGACCGCAACCTGCCGCGCTTCCCCTGGCGCCAACTGAGCCAGGAATACGTCAGCCCGCAGAGCAACCATACCTATCTGTTCATCTAC…
Query_1	1	1336	NZ_WOAE01000017.1	Pseudomonas aeruginosa PA220 (NODE_17_scaffold)	18911	20246	1336	99.925	0	0	1	2462	ATGCGTTCACTCTTCTGGCGAATCCTCGCCGCCTTCTGGCTGGCCCTGCTGCTGGTAGCCGGGCTTTCCATCCTGCTGGGTCGCGCGCTGAACCAAGACACCTGGATCATCGCCCGCCATCCCGGCCTGAAGGATCTCGCCGAGCAGTGGACCGCCCTCTACGAAGAACAGGGCAGCTACGCGGCCCAGGGCTTGCTGGAGCAACGCCGCCGCGACTACGGGATTTCCATCCAGGTGCTCGACGAAAGCGGCCAGCGCCTGGTCGACGGCACCTACCTGCCGCGCCCCCGCCACCGCCCGCCGCGCACCAGCGACCGCAACCTGCCGCGCTTCCCCTGGCGCCAACTGAGCCAGGAATACGTCAGCCCGCAGAGCAACCATACCTATCTGTTCATCTAC…	ATGCGTTCACTCTTCTGGCGAATCCTCGCCGCCTTCTGGCTGGCCCTGCTGCTGGTAGCCGGGCTTTCCATCCTGCTGGGTCGCGCGCTGAACCAGGACACCTGGATCATCGCCCGCCATCCCGGCCTGAAGGATCTCGCCGAGCAGTGGACCGCCCTCTACGAAGAACAGGGCAGCTACGCGGCCCAGGGCTTGCTGGAGCAACGCCGCCGCGACTACGGGATTTCCATCCAGGTGCTCGACGAAAGCGGCCAGCGCCTGGTCGACGGCACCTACCTGCCGCGCCCCCGCCACCGCCCGCCGCGCACCAGCGACCGCAACCTGCCGCGCTTCCCCTGGCGCCAACTGAGCCAGGAATACGTCAGCCCGCAGAGCAACCATACCTATCTGTTCATCTAC…
Query_1	1	1336	NZ_WOAD01000021.1	Pseudomonas aeruginosa PA221 (NODE_21_scaffold)	18911	20246	1336	99.925	0	0	1	2462	ATGCGTTCACTCTTCTGGCGAATCCTCGCCGCCTTCTGGCTGGCCCTGCTGCTGGTAGCCGGGCTTTCCATCCTGCTGGGTCGCGCGCTGAACCAAGACACCTGGATCATCGCCCGCCATCCCGGCCTGAAGGATCTCGCCGAGCAGTGGACCGCCCTCTACGAAGAACAGGGCAGCTACGCGGCCCAGGGCTTGCTGGAGCAACGCCGCCGCGACTACGGGATTTCCATCCAGGTGCTCGACGAAAGCGGCCAGCGCCTGGTCGACGGCACCTACCTGCCGCGCCCCCGCCACCGCCCGCCGCGCACCAGCGACCGCAACCTGCCGCGCTTCCCCTGGCGCCAACTGAGCCAGGAATACGTCAGCCCGCAGAGCAACCATACCTATCTGTTCATCTAC…	ATGCGTTCACTCTTCTGGCGAATCCTCGCCGCCTTCTGGCTGGCCCTGCTGCTGGTAGCCGGGCTTTCCATCCTGCTGGGTCGCGCGCTGAACCAGGACACCTGGATCATCGCCCGCCATCCCGGCCTGAAGGATCTCGCCGAGCAGTGGACCGCCCTCTACGAAGAACAGGGCAGCTACGCGGCCCAGGGCTTGCTGGAGCAACGCCGCCGCGACTACGGGATTTCCATCCAGGTGCTCGACGAAAGCGGCCAGCGCCTGGTCGACGGCACCTACCTGCCGCGCCCCCGCCACCGCCCGCCGCGCACCAGCGACCGCAACCTGCCGCGCTTCCCCTGGCGCCAACTGAGCCAGGAATACGTCAGCCCGCAGAGCAACCATACCTATCTGTTCATCTAC…
Query_1	1	1336	NZ_VWQO01000024.1	Pseudomonas aeruginosa L7 (L7_L1.R1.clean_(paired)_contig_24)	96130	94795	1336	99.925	0	0	1	2462	ATGCGTTCACTCTTCTGGCGAATCCTCGCCGCCTTCTGGCTGGCCCTGCTGCTGGTAGCCGGGCTTTCCATCCTGCTGGGTCGCGCGCTGAACCAAGACACCTGGATCATCGCCCGCCATCCCGGCCTGAAGGATCTCGCCGAGCAGTGGACCGCCCTCTACGAAGAACAGGGCAGCTACGCGGCCCAGGGCTTGCTGGAGCAACGCCGCCGCGACTACGGGATTTCCATCCAGGTGCTCGACGAAAGCGGCCAGCGCCTGGTCGACGGCACCTACCTGCCGCGCCCCCGCCACCGCCCGCCGCGCACCAGCGACCGCAACCTGCCGCGCTTCCCCTGGCGCCAACTGAGCCAGGAATACGTCAGCCCGCAGAGCAACCATACCTATCTGTTCATCTAC…	ATGCGTTCACTCTTCTGGCGAATCCTCGCCGCCTTCTGGCTGGCCCTGCTGCTGGTAGCCGGGCTTTCCATCCTGCTGGGTCGCGCGCTGAACCAGGACACCTGGATCATCGCCCGCCATCCCGGCCTGAAGGATCTCGCCGAGCAGTGGACCGCCCTCTACGAAGAACAGGGCAGCTACGCGGCCCAGGGCTTGCTGGAGCAACGCCGCCGCGACTACGGGATTTCCATCCAGGTGCTCGACGAAAGCGGCCAGCGCCTGGTCGACGGCACCTACCTGCCGCGCCCCCGCCACCGCCCGCCGCGCACCAGCGACCGCAACCTGCCGCGCTTCCCCTGGCGCCAACTGAGCCAGGAATACGTCAGCCCGCAGAGCAACCATACCTATCTGTTCATCTAC…
Query_1	1	1336	NZ_VOKZ01000076.1	Pseudomonas aeruginosa 6206 (NODE_76_scaffold)	7628	6293	1336	99.925	0	0	1	2462	ATGCGTTCACTCTTCTGGCGAATCCTCGCCGCCTTCTGGCTGGCCCTGCTGCTGGTAGCCGGGCTTTCCATCCTGCTGGGTCGCGCGCTGAACCAAGACACCTGGATCATCGCCCGCCATCCCGGCCTGAAGGATCTCGCCGAGCAGTGGACCGCCCTCTACGAAGAACAGGGCAGCTACGCGGCCCAGGGCTTGCTGGAGCAACGCCGCCGCGACTACGGGATTTCCATCCAGGTGCTCGACGAAAGCGGCCAGCGCCTGGTCGACGGCACCTACCTGCCGCGCCCCCGCCACCGCCCGCCGCGCACCAGCGACCGCAACCTGCCGCGCTTCCCCTGGCGCCAACTGAGCCAGGAATACGTCAGCCCGCAGAGCAACCATACCTATCTGTTCATCTAC…	ATGCGTTCACTCTTCTGGCGAATCCTCGCCGCCTTCTGGCTGGCCCTGCTGCTGGTAGCCGGGCTTTCCATCCTGCTGGGTCGCGCGCTGAACCAGGACACCTGGATCATCGCCCGCCATCCCGGCCTGAAGGATCTCGCCGAGCAGTGGACCGCCCTCTACGAAGAACAGGGCAGCTACGCGGCCCAGGGCTTGCTGGAGCAACGCCGCCGCGACTACGGGATTTCCATCCAGGTGCTCGACGAAAGCGGCCAGCGCCTGGTCGACGGCACCTACCTGCCGCGCCCCCGCCACCGCCCGCCGCGCACCAGCGACCGCAACCTGCCGCGCTTCCCCTGGCGCCAACTGAGCCAGGAATACGTCAGCCCGCAGAGCAACCATACCTATCTGTTCATCTAC…
Query_1	1	1336	NZ_CP040684.1	Pseudomonas aeruginosa C79 (chromosome)	2766370	2767705	1336	99.925	0	0	1	2462	ATGCGTTCACTCTTCTGGCGAATCCTCGCCGCCTTCTGGCTGGCCCTGCTGCTGGTAGCCGGGCTTTCCATCCTGCTGGGTCGCGCGCTGAACCAAGACACCTGGATCATCGCCCGCCATCCCGGCCTGAAGGATCTCGCCGAGCAGTGGACCGCCCTCTACGAAGAACAGGGCAGCTACGCGGCCCAGGGCTTGCTGGAGCAACGCCGCCGCGACTACGGGATTTCCATCCAGGTGCTCGACGAAAGCGGCCAGCGCCTGGTCGACGGCACCTACCTGCCGCGCCCCCGCCACCGCCCGCCGCGCACCAGCGACCGCAACCTGCCGCGCTTCCCCTGGCGCCAACTGAGCCAGGAATACGTCAGCCCGCAGAGCAACCATACCTATCTGTTCATCTAC…	ATGCGTTCACTCTTCTGGCGAATCCTCGCCGCCTTCTGGCTGGCCCTGCTGCTGGTAGCCGGGCTTTCCATCCTGCTGGGTCGCGCGCTGAACCAGGACACCTGGATCATCGCCCGCCATCCCGGCCTGAAGGATCTCGCCGAGCAGTGGACCGCCCTCTACGAAGAACAGGGCAGCTACGCGGCCCAGGGCTTGCTGGAGCAACGCCGCCGCGACTACGGGATTTCCATCCAGGTGCTCGACGAAAGCGGCCAGCGCCTGGTCGACGGCACCTACCTGCCGCGCCCCCGCCACCGCCCGCCGCGCACCAGCGACCGCAACCTGCCGCGCTTCCCCTGGCGCCAACTGAGCCAGGAATACGTCAGCCCGCAGAGCAACCATACCTATCTGTTCATCTAC…
Query_1	1	1336	NZ_VLHS01000018.1	Pseudomonas aeruginosa UY1PSABAL (NODE_18_scaffold)	18911	20246	1336	99.925	0	0	1	2462	ATGCGTTCACTCTTCTGGCGAATCCTCGCCGCCTTCTGGCTGGCCCTGCTGCTGGTAGCCGGGCTTTCCATCCTGCTGGGTCGCGCGCTGAACCAAGACACCTGGATCATCGCCCGCCATCCCGGCCTGAAGGATCTCGCCGAGCAGTGGACCGCCCTCTACGAAGAACAGGGCAGCTACGCGGCCCAGGGCTTGCTGGAGCAACGCCGCCGCGACTACGGGATTTCCATCCAGGTGCTCGACGAAAGCGGCCAGCGCCTGGTCGACGGCACCTACCTGCCGCGCCCCCGCCACCGCCCGCCGCGCACCAGCGACCGCAACCTGCCGCGCTTCCCCTGGCGCCAACTGAGCCAGGAATACGTCAGCCCGCAGAGCAACCATACCTATCTGTTCATCTAC…	ATGCGTTCACTCTTCTGGCGAATCCTCGCCGCCTTCTGGCTGGCCCTGCTGCTGGTAGCCGGGCTTTCCATCCTGCTGGGTCGCGCGCTGAACCAGGACACCTGGATCATCGCCCGCCATCCCGGCCTGAAGGATCTCGCCGAGCAGTGGACCGCCCTCTACGAAGAACAGGGCAGCTACGCGGCCCAGGGCTTGCTGGAGCAACGCCGCCGCGACTACGGGATTTCCATCCAGGTGCTCGACGAAAGCGGCCAGCGCCTGGTCGACGGCACCTACCTGCCGCGCCCCCGCCACCGCCCGCCGCGCACCAGCGACCGCAACCTGCCGCGCTTCCCCTGGCGCCAACTGAGCCAGGAATACGTCAGCCCGCAGAGCAACCATACCTATCTGTTCATCTAC…
Query_1	1	1336	NZ_SDVG01000019.1	Pseudomonas aeruginosa M64 (NODE_19_scaffold)	18883	20218	1336	99.925	0	0	1	2462	ATGCGTTCACTCTTCTGGCGAATCCTCGCCGCCTTCTGGCTGGCCCTGCTGCTGGTAGCCGGGCTTTCCATCCTGCTGGGTCGCGCGCTGAACCAAGACACCTGGATCATCGCCCGCCATCCCGGCCTGAAGGATCTCGCCGAGCAGTGGACCGCCCTCTACGAAGAACAGGGCAGCTACGCGGCCCAGGGCTTGCTGGAGCAACGCCGCCGCGACTACGGGATTTCCATCCAGGTGCTCGACGAAAGCGGCCAGCGCCTGGTCGACGGCACCTACCTGCCGCGCCCCCGCCACCGCCCGCCGCGCACCAGCGACCGCAACCTGCCGCGCTTCCCCTGGCGCCAACTGAGCCAGGAATACGTCAGCCCGCAGAGCAACCATACCTATCTGTTCATCTAC…	ATGCGTTCACTCTTCTGGCGAATCCTCGCCGCCTTCTGGCTGGCCCTGCTGCTGGTAGCCGGGCTTTCCATCCTGCTGGGTCGCGCGCTGAACCAGGACACCTGGATCATCGCCCGCCATCCCGGCCTGAAGGATCTCGCCGAGCAGTGGACCGCCCTCTACGAAGAACAGGGCAGCTACGCGGCCCAGGGCTTGCTGGAGCAACGCCGCCGCGACTACGGGATTTCCATCCAGGTGCTCGACGAAAGCGGCCAGCGCCTGGTCGACGGCACCTACCTGCCGCGCCCCCGCCACCGCCCGCCGCGCACCAGCGACCGCAACCTGCCGCGCTTCCCCTGGCGCCAACTGAGCCAGGAATACGTCAGCCCGCAGAGCAACCATACCTATCTGTTCATCTAC…
Query_1	1	1336	NZ_SDVF01000018.1	Pseudomonas aeruginosa M65 (NODE_18_scaffold)	19070	20405	1336	99.925	0	0	1	2462	ATGCGTTCACTCTTCTGGCGAATCCTCGCCGCCTTCTGGCTGGCCCTGCTGCTGGTAGCCGGGCTTTCCATCCTGCTGGGTCGCGCGCTGAACCAAGACACCTGGATCATCGCCCGCCATCCCGGCCTGAAGGATCTCGCCGAGCAGTGGACCGCCCTCTACGAAGAACAGGGCAGCTACGCGGCCCAGGGCTTGCTGGAGCAACGCCGCCGCGACTACGGGATTTCCATCCAGGTGCTCGACGAAAGCGGCCAGCGCCTGGTCGACGGCACCTACCTGCCGCGCCCCCGCCACCGCCCGCCGCGCACCAGCGACCGCAACCTGCCGCGCTTCCCCTGGCGCCAACTGAGCCAGGAATACGTCAGCCCGCAGAGCAACCATACCTATCTGTTCATCTAC…	ATGCGTTCACTCTTCTGGCGAATCCTCGCCGCCTTCTGGCTGGCCCTGCTGCTGGTAGCCGGGCTTTCCATCCTGCTGGGTCGCGCGCTGAACCAGGACACCTGGATCATCGCCCGCCATCCCGGCCTGAAGGATCTCGCCGAGCAGTGGACCGCCCTCTACGAAGAACAGGGCAGCTACGCGGCCCAGGGCTTGCTGGAGCAACGCCGCCGCGACTACGGGATTTCCATCCAGGTGCTCGACGAAAGCGGCCAGCGCCTGGTCGACGGCACCTACCTGCCGCGCCCCCGCCACCGCCCGCCGCGCACCAGCGACCGCAACCTGCCGCGCTTCCCCTGGCGCCAACTGAGCCAGGAATACGTCAGCCCGCAGAGCAACCATACCTATCTGTTCATCTAC…
Query_1	1	1336	NZ_SDVE01000017.1	Pseudomonas aeruginosa M67 (NODE_17_scaffold)	18883	20218	1336	99.925	0	0	1	2462	ATGCGTTCACTCTTCTGGCGAATCCTCGCCGCCTTCTGGCTGGCCCTGCTGCTGGTAGCCGGGCTTTCCATCCTGCTGGGTCGCGCGCTGAACCAAGACACCTGGATCATCGCCCGCCATCCCGGCCTGAAGGATCTCGCCGAGCAGTGGACCGCCCTCTACGAAGAACAGGGCAGCTACGCGGCCCAGGGCTTGCTGGAGCAACGCCGCCGCGACTACGGGATTTCCATCCAGGTGCTCGACGAAAGCGGCCAGCGCCTGGTCGACGGCACCTACCTGCCGCGCCCCCGCCACCGCCCGCCGCGCACCAGCGACCGCAACCTGCCGCGCTTCCCCTGGCGCCAACTGAGCCAGGAATACGTCAGCCCGCAGAGCAACCATACCTATCTGTTCATCTAC…	ATGCGTTCACTCTTCTGGCGAATCCTCGCCGCCTTCTGGCTGGCCCTGCTGCTGGTAGCCGGGCTTTCCATCCTGCTGGGTCGCGCGCTGAACCAGGACACCTGGATCATCGCCCGCCATCCCGGCCTGAAGGATCTCGCCGAGCAGTGGACCGCCCTCTACGAAGAACAGGGCAGCTACGCGGCCCAGGGCTTGCTGGAGCAACGCCGCCGCGACTACGGGATTTCCATCCAGGTGCTCGACGAAAGCGGCCAGCGCCTGGTCGACGGCACCTACCTGCCGCGCCCCCGCCACCGCCCGCCGCGCACCAGCGACCGCAACCTGCCGCGCTTCCCCTGGCGCCAACTGAGCCAGGAATACGTCAGCCCGCAGAGCAACCATACCTATCTGTTCATCTAC…
Query_1	1	1336	NZ_SDVP01000020.1	Pseudomonas aeruginosa M66 (NODE_20_scaffold)	96007	94672	1336	99.925	0	0	1	2462	ATGCGTTCACTCTTCTGGCGAATCCTCGCCGCCTTCTGGCTGGCCCTGCTGCTGGTAGCCGGGCTTTCCATCCTGCTGGGTCGCGCGCTGAACCAAGACACCTGGATCATCGCCCGCCATCCCGGCCTGAAGGATCTCGCCGAGCAGTGGACCGCCCTCTACGAAGAACAGGGCAGCTACGCGGCCCAGGGCTTGCTGGAGCAACGCCGCCGCGACTACGGGATTTCCATCCAGGTGCTCGACGAAAGCGGCCAGCGCCTGGTCGACGGCACCTACCTGCCGCGCCCCCGCCACCGCCCGCCGCGCACCAGCGACCGCAACCTGCCGCGCTTCCCCTGGCGCCAACTGAGCCAGGAATACGTCAGCCCGCAGAGCAACCATACCTATCTGTTCATCTAC…	ATGCGTTCACTCTTCTGGCGAATCCTCGCCGCCTTCTGGCTGGCCCTGCTGCTGGTAGCCGGGCTTTCCATCCTGCTGGGTCGCGCGCTGAACCAGGACACCTGGATCATCGCCCGCCATCCCGGCCTGAAGGATCTCGCCGAGCAGTGGACCGCCCTCTACGAAGAACAGGGCAGCTACGCGGCCCAGGGCTTGCTGGAGCAACGCCGCCGCGACTACGGGATTTCCATCCAGGTGCTCGACGAAAGCGGCCAGCGCCTGGTCGACGGCACCTACCTGCCGCGCCCCCGCCACCGCCCGCCGCGCACCAGCGACCGCAACCTGCCGCGCTTCCCCTGGCGCCAACTGAGCCAGGAATACGTCAGCCCGCAGAGCAACCATACCTATCTGTTCATCTAC…
Query_1	1	1336	NZ_SDVH01000018.1	Pseudomonas aeruginosa M63 (NODE_18_scaffold)	19070	20405	1336	99.925	0	0	1	2462	ATGCGTTCACTCTTCTGGCGAATCCTCGCCGCCTTCTGGCTGGCCCTGCTGCTGGTAGCCGGGCTTTCCATCCTGCTGGGTCGCGCGCTGAACCAAGACACCTGGATCATCGCCCGCCATCCCGGCCTGAAGGATCTCGCCGAGCAGTGGACCGCCCTCTACGAAGAACAGGGCAGCTACGCGGCCCAGGGCTTGCTGGAGCAACGCCGCCGCGACTACGGGATTTCCATCCAGGTGCTCGACGAAAGCGGCCAGCGCCTGGTCGACGGCACCTACCTGCCGCGCCCCCGCCACCGCCCGCCGCGCACCAGCGACCGCAACCTGCCGCGCTTCCCCTGGCGCCAACTGAGCCAGGAATACGTCAGCCCGCAGAGCAACCATACCTATCTGTTCATCTAC…	ATGCGTTCACTCTTCTGGCGAATCCTCGCCGCCTTCTGGCTGGCCCTGCTGCTGGTAGCCGGGCTTTCCATCCTGCTGGGTCGCGCGCTGAACCAGGACACCTGGATCATCGCCCGCCATCCCGGCCTGAAGGATCTCGCCGAGCAGTGGACCGCCCTCTACGAAGAACAGGGCAGCTACGCGGCCCAGGGCTTGCTGGAGCAACGCCGCCGCGACTACGGGATTTCCATCCAGGTGCTCGACGAAAGCGGCCAGCGCCTGGTCGACGGCACCTACCTGCCGCGCCCCCGCCACCGCCCGCCGCGCACCAGCGACCGCAACCTGCCGCGCTTCCCCTGGCGCCAACTGAGCCAGGAATACGTCAGCCCGCAGAGCAACCATACCTATCTGTTCATCTAC…
Query_1	1	1336	NZ_CP022478.1	Pseudomonas aeruginosa LW (chromosome)	740595	739260	1336	99.925	0	0	1	2462	ATGCGTTCACTCTTCTGGCGAATCCTCGCCGCCTTCTGGCTGGCCCTGCTGCTGGTAGCCGGGCTTTCCATCCTGCTGGGTCGCGCGCTGAACCAAGACACCTGGATCATCGCCCGCCATCCCGGCCTGAAGGATCTCGCCGAGCAGTGGACCGCCCTCTACGAAGAACAGGGCAGCTACGCGGCCCAGGGCTTGCTGGAGCAACGCCGCCGCGACTACGGGATTTCCATCCAGGTGCTCGACGAAAGCGGCCAGCGCCTGGTCGACGGCACCTACCTGCCGCGCCCCCGCCACCGCCCGCCGCGCACCAGCGACCGCAACCTGCCGCGCTTCCCCTGGCGCCAACTGAGCCAGGAATACGTCAGCCCGCAGAGCAACCATACCTATCTGTTCATCTAC…	ATGCGTTCACTCTTCTGGCGAATCCTCGCCGCCTTCTGGCTGGCCCTGCTGCTGGTAGCCGGGCTTTCCATCCTGCTGGGTCGCGCGCTGAACCAGGACACCTGGATCATCGCCCGCCATCCCGGCCTGAAGGATCTCGCCGAGCAGTGGACCGCCCTCTACGAAGAACAGGGCAGCTACGCGGCCCAGGGCTTGCTGGAGCAACGCCGCCGCGACTACGGGATTTCCATCCAGGTGCTCGACGAAAGCGGCCAGCGCCTGGTCGACGGCACCTACCTGCCGCGCCCCCGCCACCGCCCGCCGCGCACCAGCGACCGCAACCTGCCGCGCTTCCCCTGGCGCCAACTGAGCCAGGAATACGTCAGCCCGCAGAGCAACCATACCTATCTGTTCATCTAC…
Query_1	1	1336	NZ_RXCZ01000002.1	Pseudomonas aeruginosa Jp1170 (contigIPC759_2.1)	97261	95926	1336	99.925	0	0	1	2462	ATGCGTTCACTCTTCTGGCGAATCCTCGCCGCCTTCTGGCTGGCCCTGCTGCTGGTAGCCGGGCTTTCCATCCTGCTGGGTCGCGCGCTGAACCAAGACACCTGGATCATCGCCCGCCATCCCGGCCTGAAGGATCTCGCCGAGCAGTGGACCGCCCTCTACGAAGAACAGGGCAGCTACGCGGCCCAGGGCTTGCTGGAGCAACGCCGCCGCGACTACGGGATTTCCATCCAGGTGCTCGACGAAAGCGGCCAGCGCCTGGTCGACGGCACCTACCTGCCGCGCCCCCGCCACCGCCCGCCGCGCACCAGCGACCGCAACCTGCCGCGCTTCCCCTGGCGCCAACTGAGCCAGGAATACGTCAGCCCGCAGAGCAACCATACCTATCTGTTCATCTAC…	ATGCGTTCACTCTTCTGGCGAATCCTCGCCGCCTTCTGGCTGGCCCTGCTGCTGGTAGCCGGGCTTTCCATCCTGCTGGGTCGCGCGCTGAACCAGGACACCTGGATCATCGCCCGCCATCCCGGCCTGAAGGATCTCGCCGAGCAGTGGACCGCCCTCTACGAAGAACAGGGCAGCTACGCGGCCCAGGGCTTGCTGGAGCAACGCCGCCGCGACTACGGGATTTCCATCCAGGTGCTCGACGAAAGCGGCCAGCGCCTGGTCGACGGCACCTACCTGCCGCGCCCCCGCCACCGCCCGCCGCGCACCAGCGACCGCAACCTGCCGCGCTTCCCCTGGCGCCAACTGAGCCAGGAATACGTCAGCCCGCAGAGCAACCATACCTATCTGTTCATCTAC…
Query_1	1	1336	NZ_RXCX01000020.1	Pseudomonas aeruginosa Jp1206 (contigIPC761_20.1)	96383	95048	1336	99.925	0	0	1	2462	ATGCGTTCACTCTTCTGGCGAATCCTCGCCGCCTTCTGGCTGGCCCTGCTGCTGGTAGCCGGGCTTTCCATCCTGCTGGGTCGCGCGCTGAACCAAGACACCTGGATCATCGCCCGCCATCCCGGCCTGAAGGATCTCGCCGAGCAGTGGACCGCCCTCTACGAAGAACAGGGCAGCTACGCGGCCCAGGGCTTGCTGGAGCAACGCCGCCGCGACTACGGGATTTCCATCCAGGTGCTCGACGAAAGCGGCCAGCGCCTGGTCGACGGCACCTACCTGCCGCGCCCCCGCCACCGCCCGCCGCGCACCAGCGACCGCAACCTGCCGCGCTTCCCCTGGCGCCAACTGAGCCAGGAATACGTCAGCCCGCAGAGCAACCATACCTATCTGTTCATCTAC…	ATGCGTTCACTCTTCTGGCGAATCCTCGCCGCCTTCTGGCTGGCCCTGCTGCTGGTAGCCGGGCTTTCCATCCTGCTGGGTCGCGCGCTGAACCAGGACACCTGGATCATCGCCCGCCATCCCGGCCTGAAGGATCTCGCCGAGCAGTGGACCGCCCTCTACGAAGAACAGGGCAGCTACGCGGCCCAGGGCTTGCTGGAGCAACGCCGCCGCGACTACGGGATTTCCATCCAGGTGCTCGACGAAAGCGGCCAGCGCCTGGTCGACGGCACCTACCTGCCGCGCCCCCGCCACCGCCCGCCGCGCACCAGCGACCGCAACCTGCCGCGCTTCCCCTGGCGCCAACTGAGCCAGGAATACGTCAGCCCGCAGAGCAACCATACCTATCTGTTCATCTAC…
Query_1	1	1336	NZ_RXBW01000013.1	Pseudomonas aeruginosa JYH11 (contigIPC1222_13.1)	162391	161056	1336	99.925	0	0	1	2462	ATGCGTTCACTCTTCTGGCGAATCCTCGCCGCCTTCTGGCTGGCCCTGCTGCTGGTAGCCGGGCTTTCCATCCTGCTGGGTCGCGCGCTGAACCAAGACACCTGGATCATCGCCCGCCATCCCGGCCTGAAGGATCTCGCCGAGCAGTGGACCGCCCTCTACGAAGAACAGGGCAGCTACGCGGCCCAGGGCTTGCTGGAGCAACGCCGCCGCGACTACGGGATTTCCATCCAGGTGCTCGACGAAAGCGGCCAGCGCCTGGTCGACGGCACCTACCTGCCGCGCCCCCGCCACCGCCCGCCGCGCACCAGCGACCGCAACCTGCCGCGCTTCCCCTGGCGCCAACTGAGCCAGGAATACGTCAGCCCGCAGAGCAACCATACCTATCTGTTCATCTAC…	ATGCGTTCACTCTTCTGGCGAATCCTCGCCGCCTTCTGGCTGGCCCTGCTGCTGGTAGCCGGGCTTTCCATCCTGCTGGGTCGCGCGCTGAACCAGGACACCTGGATCATCGCCCGCCATCCCGGCCTGAAGGATCTCGCCGAGCAGTGGACCGCCCTCTACGAAGAACAGGGCAGCTACGCGGCCCAGGGCTTGCTGGAGCAACGCCGCCGCGACTACGGGATTTCCATCCAGGTGCTCGACGAAAGCGGCCAGCGCCTGGTCGACGGCACCTACCTGCCGCGCCCCCGCCACCGCCCGCCGCGCACCAGCGACCGCAACCTGCCGCGCTTCCCCTGGCGCCAACTGAGCCAGGAATACGTCAGCCCGCAGAGCAACCATACCTATCTGTTCATCTAC…
Query_1	1	1336	NZ_RXDA01000010.1	Pseudomonas aeruginosa Jp1155 (contigIPC758_10.1)	314763	313428	1336	99.925	0	0	1	2462	ATGCGTTCACTCTTCTGGCGAATCCTCGCCGCCTTCTGGCTGGCCCTGCTGCTGGTAGCCGGGCTTTCCATCCTGCTGGGTCGCGCGCTGAACCAAGACACCTGGATCATCGCCCGCCATCCCGGCCTGAAGGATCTCGCCGAGCAGTGGACCGCCCTCTACGAAGAACAGGGCAGCTACGCGGCCCAGGGCTTGCTGGAGCAACGCCGCCGCGACTACGGGATTTCCATCCAGGTGCTCGACGAAAGCGGCCAGCGCCTGGTCGACGGCACCTACCTGCCGCGCCCCCGCCACCGCCCGCCGCGCACCAGCGACCGCAACCTGCCGCGCTTCCCCTGGCGCCAACTGAGCCAGGAATACGTCAGCCCGCAGAGCAACCATACCTATCTGTTCATCTAC…	ATGCGTTCACTCTTCTGGCGAATCCTCGCCGCCTTCTGGCTGGCCCTGCTGCTGGTAGCCGGGCTTTCCATCCTGCTGGGTCGCGCGCTGAACCAGGACACCTGGATCATCGCCCGCCATCCCGGCCTGAAGGATCTCGCCGAGCAGTGGACCGCCCTCTACGAAGAACAGGGCAGCTACGCGGCCCAGGGCTTGCTGGAGCAACGCCGCCGCGACTACGGGATTTCCATCCAGGTGCTCGACGAAAGCGGCCAGCGCCTGGTCGACGGCACCTACCTGCCGCGCCCCCGCCACCGCCCGCCGCGCACCAGCGACCGCAACCTGCCGCGCTTCCCCTGGCGCCAACTGAGCCAGGAATACGTCAGCCCGCAGAGCAACCATACCTATCTGTTCATCTAC…
Query_1	1	1336	NZ_RXUW01000067.1	Pseudomonas aeruginosa MRSN20176 (MRSN20176A_contig00067)	59640	58305	1336	99.925	0	0	1	2462	ATGCGTTCACTCTTCTGGCGAATCCTCGCCGCCTTCTGGCTGGCCCTGCTGCTGGTAGCCGGGCTTTCCATCCTGCTGGGTCGCGCGCTGAACCAAGACACCTGGATCATCGCCCGCCATCCCGGCCTGAAGGATCTCGCCGAGCAGTGGACCGCCCTCTACGAAGAACAGGGCAGCTACGCGGCCCAGGGCTTGCTGGAGCAACGCCGCCGCGACTACGGGATTTCCATCCAGGTGCTCGACGAAAGCGGCCAGCGCCTGGTCGACGGCACCTACCTGCCGCGCCCCCGCCACCGCCCGCCGCGCACCAGCGACCGCAACCTGCCGCGCTTCCCCTGGCGCCAACTGAGCCAGGAATACGTCAGCCCGCAGAGCAACCATACCTATCTGTTCATCTAC…	ATGCGTTCACTCTTCTGGCGAATCCTCGCCGCCTTCTGGCTGGCCCTGCTGCTGGTAGCCGGGCTTTCCATCCTGCTGGGTCGCGCGCTGAACCAGGACACCTGGATCATCGCCCGCCATCCCGGCCTGAAGGATCTCGCCGAGCAGTGGACCGCCCTCTACGAAGAACAGGGCAGCTACGCGGCCCAGGGCTTGCTGGAGCAACGCCGCCGCGACTACGGGATTTCCATCCAGGTGCTCGACGAAAGCGGCCAGCGCCTGGTCGACGGCACCTACCTGCCGCGCCCCCGCCACCGCCCGCCGCGCACCAGCGACCGCAACCTGCCGCGCTTCCCCTGGCGCCAACTGAGCCAGGAATACGTCAGCCCGCAGAGCAACCATACCTATCTGTTCATCTAC…
Query_1	1	1336	NZ_NSYN01000018.1	Pseudomonas aeruginosa AUS321 (scaffoldIPC289_18.1)	96225	94890	1336	99.925	0	0	1	2462	ATGCGTTCACTCTTCTGGCGAATCCTCGCCGCCTTCTGGCTGGCCCTGCTGCTGGTAGCCGGGCTTTCCATCCTGCTGGGTCGCGCGCTGAACCAAGACACCTGGATCATCGCCCGCCATCCCGGCCTGAAGGATCTCGCCGAGCAGTGGACCGCCCTCTACGAAGAACAGGGCAGCTACGCGGCCCAGGGCTTGCTGGAGCAACGCCGCCGCGACTACGGGATTTCCATCCAGGTGCTCGACGAAAGCGGCCAGCGCCTGGTCGACGGCACCTACCTGCCGCGCCCCCGCCACCGCCCGCCGCGCACCAGCGACCGCAACCTGCCGCGCTTCCCCTGGCGCCAACTGAGCCAGGAATACGTCAGCCCGCAGAGCAACCATACCTATCTGTTCATCTAC…	ATGCGTTCACTCTTCTGGCGAATCCTCGCCGCCTTCTGGCTGGCCCTGCTGCTGGTAGCCGGGCTTTCCATCCTGCTGGGTCGCGCGCTGAACCAGGACACCTGGATCATCGCCCGCCATCCCGGCCTGAAGGATCTCGCCGAGCAGTGGACCGCCCTCTACGAAGAACAGGGCAGCTACGCGGCCCAGGGCTTGCTGGAGCAACGCCGCCGCGACTACGGGATTTCCATCCAGGTGCTCGACGAAAGCGGCCAGCGCCTGGTCGACGGCACCTACCTGCCGCGCCCCCGCCACCGCCCGCCGCGCACCAGCGACCGCAACCTGCCGCGCTTCCCCTGGCGCCAACTGAGCCAGGAATACGTCAGCCCGCAGAGCAACCATACCTATCTGTTCATCTAC…
Query_1	1	1336	NZ_NSTO01000007.1	Pseudomonas aeruginosa Jp224 (scaffoldIPC752_7.1)	114442	113107	1336	99.925	0	0	1	2462	ATGCGTTCACTCTTCTGGCGAATCCTCGCCGCCTTCTGGCTGGCCCTGCTGCTGGTAGCCGGGCTTTCCATCCTGCTGGGTCGCGCGCTGAACCAAGACACCTGGATCATCGCCCGCCATCCCGGCCTGAAGGATCTCGCCGAGCAGTGGACCGCCCTCTACGAAGAACAGGGCAGCTACGCGGCCCAGGGCTTGCTGGAGCAACGCCGCCGCGACTACGGGATTTCCATCCAGGTGCTCGACGAAAGCGGCCAGCGCCTGGTCGACGGCACCTACCTGCCGCGCCCCCGCCACCGCCCGCCGCGCACCAGCGACCGCAACCTGCCGCGCTTCCCCTGGCGCCAACTGAGCCAGGAATACGTCAGCCCGCAGAGCAACCATACCTATCTGTTCATCTAC…	ATGCGTTCACTCTTCTGGCGAATCCTCGCCGCCTTCTGGCTGGCCCTGCTGCTGGTAGCCGGGCTTTCCATCCTGCTGGGTCGCGCGCTGAACCAGGACACCTGGATCATCGCCCGCCATCCCGGCCTGAAGGATCTCGCCGAGCAGTGGACCGCCCTCTACGAAGAACAGGGCAGCTACGCGGCCCAGGGCTTGCTGGAGCAACGCCGCCGCGACTACGGGATTTCCATCCAGGTGCTCGACGAAAGCGGCCAGCGCCTGGTCGACGGCACCTACCTGCCGCGCCCCCGCCACCGCCCGCCGCGCACCAGCGACCGCAACCTGCCGCGCTTCCCCTGGCGCCAACTGAGCCAGGAATACGTCAGCCCGCAGAGCAACCATACCTATCTGTTCATCTAC…
Query_1	1	1336	NZ_NSTM01000005.1	Pseudomonas aeruginosa Jp1140 (contigIPC757_5.1)	19082	20417	1336	99.925	0	0	1	2462	ATGCGTTCACTCTTCTGGCGAATCCTCGCCGCCTTCTGGCTGGCCCTGCTGCTGGTAGCCGGGCTTTCCATCCTGCTGGGTCGCGCGCTGAACCAAGACACCTGGATCATCGCCCGCCATCCCGGCCTGAAGGATCTCGCCGAGCAGTGGACCGCCCTCTACGAAGAACAGGGCAGCTACGCGGCCCAGGGCTTGCTGGAGCAACGCCGCCGCGACTACGGGATTTCCATCCAGGTGCTCGACGAAAGCGGCCAGCGCCTGGTCGACGGCACCTACCTGCCGCGCCCCCGCCACCGCCCGCCGCGCACCAGCGACCGCAACCTGCCGCGCTTCCCCTGGCGCCAACTGAGCCAGGAATACGTCAGCCCGCAGAGCAACCATACCTATCTGTTCATCTAC…	ATGCGTTCACTCTTCTGGCGAATCCTCGCCGCCTTCTGGCTGGCCCTGCTGCTGGTAGCCGGGCTTTCCATCCTGCTGGGTCGCGCGCTGAACCAGGACACCTGGATCATCGCCCGCCATCCCGGCCTGAAGGATCTCGCCGAGCAGTGGACCGCCCTCTACGAAGAACAGGGCAGCTACGCGGCCCAGGGCTTGCTGGAGCAACGCCGCCGCGACTACGGGATTTCCATCCAGGTGCTCGACGAAAGCGGCCAGCGCCTGGTCGACGGCACCTACCTGCCGCGCCCCCGCCACCGCCCGCCGCGCACCAGCGACCGCAACCTGCCGCGCTTCCCCTGGCGCCAACTGAGCCAGGAATACGTCAGCCCGCAGAGCAACCATACCTATCTGTTCATCTAC…
Query_1	1	1336	NZ_NSUQ01000011.1	Pseudomonas aeruginosa Mex2 (contigIPC698_11.1)	157386	158721	1336	99.925	0	0	1	2462	ATGCGTTCACTCTTCTGGCGAATCCTCGCCGCCTTCTGGCTGGCCCTGCTGCTGGTAGCCGGGCTTTCCATCCTGCTGGGTCGCGCGCTGAACCAAGACACCTGGATCATCGCCCGCCATCCCGGCCTGAAGGATCTCGCCGAGCAGTGGACCGCCCTCTACGAAGAACAGGGCAGCTACGCGGCCCAGGGCTTGCTGGAGCAACGCCGCCGCGACTACGGGATTTCCATCCAGGTGCTCGACGAAAGCGGCCAGCGCCTGGTCGACGGCACCTACCTGCCGCGCCCCCGCCACCGCCCGCCGCGCACCAGCGACCGCAACCTGCCGCGCTTCCCCTGGCGCCAACTGAGCCAGGAATACGTCAGCCCGCAGAGCAACCATACCTATCTGTTCATCTAC…	ATGCGTTCACTCTTCTGGCGAATCCTCGCCGCCTTCTGGCTGGCCCTGCTGCTGGTAGCCGGGCTTTCCATCCTGCTGGGTCGCGCGCTGAACCAGGACACCTGGATCATCGCCCGCCATCCCGGCCTGAAGGATCTCGCCGAGCAGTGGACCGCCCTCTACGAAGAACAGGGCAGCTACGCGGCCCAGGGCTTGCTGGAGCAACGCCGCCGCGACTACGGGATTTCCATCCAGGTGCTCGACGAAAGCGGCCAGCGCCTGGTCGACGGCACCTACCTGCCGCGCCCCCGCCACCGCCCGCCGCGCACCAGCGACCGCAACCTGCCGCGCTTCCCCTGGCGCCAACTGAGCCAGGAATACGTCAGCCCGCAGAGCAACCATACCTATCTGTTCATCTAC…
Query_1	1	1336	NZ_NSSO01000022.1	Pseudomonas aeruginosa TuD199 (contigIPC885_22.1)	19082	20417	1336	99.925	0	0	1	2462	ATGCGTTCACTCTTCTGGCGAATCCTCGCCGCCTTCTGGCTGGCCCTGCTGCTGGTAGCCGGGCTTTCCATCCTGCTGGGTCGCGCGCTGAACCAAGACACCTGGATCATCGCCCGCCATCCCGGCCTGAAGGATCTCGCCGAGCAGTGGACCGCCCTCTACGAAGAACAGGGCAGCTACGCGGCCCAGGGCTTGCTGGAGCAACGCCGCCGCGACTACGGGATTTCCATCCAGGTGCTCGACGAAAGCGGCCAGCGCCTGGTCGACGGCACCTACCTGCCGCGCCCCCGCCACCGCCCGCCGCGCACCAGCGACCGCAACCTGCCGCGCTTCCCCTGGCGCCAACTGAGCCAGGAATACGTCAGCCCGCAGAGCAACCATACCTATCTGTTCATCTAC…	ATGCGTTCACTCTTCTGGCGAATCCTCGCCGCCTTCTGGCTGGCCCTGCTGCTGGTAGCCGGGCTTTCCATCCTGCTGGGTCGCGCGCTGAACCAGGACACCTGGATCATCGCCCGCCATCCCGGCCTGAAGGATCTCGCCGAGCAGTGGACCGCCCTCTACGAAGAACAGGGCAGCTACGCGGCCCAGGGCTTGCTGGAGCAACGCCGCCGCGACTACGGGATTTCCATCCAGGTGCTCGACGAAAGCGGCCAGCGCCTGGTCGACGGCACCTACCTGCCGCGCCCCCGCCACCGCCCGCCGCGCACCAGCGACCGCAACCTGCCGCGCTTCCCCTGGCGCCAACTGAGCCAGGAATACGTCAGCCCGCAGAGCAACCATACCTATCTGTTCATCTAC…
Query_1	1	1336	NZ_NSOL01000001.1	Pseudomonas aeruginosa JYH8 (contigIPC1219_1.1)	892648	891313	1336	99.925	0	0	1	2462	ATGCGTTCACTCTTCTGGCGAATCCTCGCCGCCTTCTGGCTGGCCCTGCTGCTGGTAGCCGGGCTTTCCATCCTGCTGGGTCGCGCGCTGAACCAAGACACCTGGATCATCGCCCGCCATCCCGGCCTGAAGGATCTCGCCGAGCAGTGGACCGCCCTCTACGAAGAACAGGGCAGCTACGCGGCCCAGGGCTTGCTGGAGCAACGCCGCCGCGACTACGGGATTTCCATCCAGGTGCTCGACGAAAGCGGCCAGCGCCTGGTCGACGGCACCTACCTGCCGCGCCCCCGCCACCGCCCGCCGCGCACCAGCGACCGCAACCTGCCGCGCTTCCCCTGGCGCCAACTGAGCCAGGAATACGTCAGCCCGCAGAGCAACCATACCTATCTGTTCATCTAC…	ATGCGTTCACTCTTCTGGCGAATCCTCGCCGCCTTCTGGCTGGCCCTGCTGCTGGTAGCCGGGCTTTCCATCCTGCTGGGTCGCGCGCTGAACCAGGACACCTGGATCATCGCCCGCCATCCCGGCCTGAAGGATCTCGCCGAGCAGTGGACCGCCCTCTACGAAGAACAGGGCAGCTACGCGGCCCAGGGCTTGCTGGAGCAACGCCGCCGCGACTACGGGATTTCCATCCAGGTGCTCGACGAAAGCGGCCAGCGCCTGGTCGACGGCACCTACCTGCCGCGCCCCCGCCACCGCCCGCCGCGCACCAGCGACCGCAACCTGCCGCGCTTCCCCTGGCGCCAACTGAGCCAGGAATACGTCAGCCCGCAGAGCAACCATACCTATCTGTTCATCTAC…
Query_1	1	1336	NZ_NTGD01000002.1	Pseudomonas aeruginosa PS00100 (contigunitig_0)	2865133	2863798	1336	99.925	0	0	1	2462	ATGCGTTCACTCTTCTGGCGAATCCTCGCCGCCTTCTGGCTGGCCCTGCTGCTGGTAGCCGGGCTTTCCATCCTGCTGGGTCGCGCGCTGAACCAAGACACCTGGATCATCGCCCGCCATCCCGGCCTGAAGGATCTCGCCGAGCAGTGGACCGCCCTCTACGAAGAACAGGGCAGCTACGCGGCCCAGGGCTTGCTGGAGCAACGCCGCCGCGACTACGGGATTTCCATCCAGGTGCTCGACGAAAGCGGCCAGCGCCTGGTCGACGGCACCTACCTGCCGCGCCCCCGCCACCGCCCGCCGCGCACCAGCGACCGCAACCTGCCGCGCTTCCCCTGGCGCCAACTGAGCCAGGAATACGTCAGCCCGCAGAGCAACCATACCTATCTGTTCATCTAC…	ATGCGTTCACTCTTCTGGCGAATCCTCGCCGCCTTCTGGCTGGCCCTGCTGCTGGTAGCCGGGCTTTCCATCCTGCTGGGTCGCGCGCTGAACCAGGACACCTGGATCATCGCCCGCCATCCCGGCCTGAAGGATCTCGCCGAGCAGTGGACCGCCCTCTACGAAGAACAGGGCAGCTACGCGGCCCAGGGCTTGCTGGAGCAACGCCGCCGCGACTACGGGATTTCCATCCAGGTGCTCGACGAAAGCGGCCAGCGCCTGGTCGACGGCACCTACCTGCCGCGCCCCCGCCACCGCCCGCCGCGCACCAGCGACCGCAACCTGCCGCGCTTCCCCTGGCGCCAACTGAGCCAGGAATACGTCAGCCCGCAGAGCAACCATACCTATCTGTTCATCTAC…
Query_1	1	1336	NZ_NTGC01000001.1	Pseudomonas aeruginosa ER06896 (contigunitig_1)	1158768	1160103	1336	99.925	0	0	1	2462	ATGCGTTCACTCTTCTGGCGAATCCTCGCCGCCTTCTGGCTGGCCCTGCTGCTGGTAGCCGGGCTTTCCATCCTGCTGGGTCGCGCGCTGAACCAAGACACCTGGATCATCGCCCGCCATCCCGGCCTGAAGGATCTCGCCGAGCAGTGGACCGCCCTCTACGAAGAACAGGGCAGCTACGCGGCCCAGGGCTTGCTGGAGCAACGCCGCCGCGACTACGGGATTTCCATCCAGGTGCTCGACGAAAGCGGCCAGCGCCTGGTCGACGGCACCTACCTGCCGCGCCCCCGCCACCGCCCGCCGCGCACCAGCGACCGCAACCTGCCGCGCTTCCCCTGGCGCCAACTGAGCCAGGAATACGTCAGCCCGCAGAGCAACCATACCTATCTGTTCATCTAC…	ATGCGTTCACTCTTCTGGCGAATCCTCGCCGCCTTCTGGCTGGCCCTGCTGCTGGTAGCCGGGCTTTCCATCCTGCTGGGTCGCGCGCTGAACCAGGACACCTGGATCATCGCCCGCCATCCCGGCCTGAAGGATCTCGCCGAGCAGTGGACCGCCCTCTACGAAGAACAGGGCAGCTACGCGGCCCAGGGCTTGCTGGAGCAACGCCGCCGCGACTACGGGATTTCCATCCAGGTGCTCGACGAAAGCGGCCAGCGCCTGGTCGACGGCACCTACCTGCCGCGCCCCCGCCACCGCCCGCCGCGCACCAGCGACCGCAACCTGCCGCGCTTCCCCTGGCGCCAACTGAGCCAGGAATACGTCAGCCCGCAGAGCAACCATACCTATCTGTTCATCTAC…
Query_1	1	1336	NZ_MCMR01000011.1	Pseudomonas aeruginosa E42A(B), isolate LMG14084 (contigIPC92_11.1)	19082	20417	1336	99.925	0	0	1	2462	ATGCGTTCACTCTTCTGGCGAATCCTCGCCGCCTTCTGGCTGGCCCTGCTGCTGGTAGCCGGGCTTTCCATCCTGCTGGGTCGCGCGCTGAACCAAGACACCTGGATCATCGCCCGCCATCCCGGCCTGAAGGATCTCGCCGAGCAGTGGACCGCCCTCTACGAAGAACAGGGCAGCTACGCGGCCCAGGGCTTGCTGGAGCAACGCCGCCGCGACTACGGGATTTCCATCCAGGTGCTCGACGAAAGCGGCCAGCGCCTGGTCGACGGCACCTACCTGCCGCGCCCCCGCCACCGCCCGCCGCGCACCAGCGACCGCAACCTGCCGCGCTTCCCCTGGCGCCAACTGAGCCAGGAATACGTCAGCCCGCAGAGCAACCATACCTATCTGTTCATCTAC…	ATGCGTTCACTCTTCTGGCGAATCCTCGCCGCCTTCTGGCTGGCCCTGCTGCTGGTAGCCGGGCTTTCCATCCTGCTGGGTCGCGCGCTGAACCAGGACACCTGGATCATCGCCCGCCATCCCGGCCTGAAGGATCTCGCCGAGCAGTGGACCGCCCTCTACGAAGAACAGGGCAGCTACGCGGCCCAGGGCTTGCTGGAGCAACGCCGCCGCGACTACGGGATTTCCATCCAGGTGCTCGACGAAAGCGGCCAGCGCCTGGTCGACGGCACCTACCTGCCGCGCCCCCGCCACCGCCCGCCGCGCACCAGCGACCGCAACCTGCCGCGCTTCCCCTGGCGCCAACTGAGCCAGGAATACGTCAGCCCGCAGAGCAACCATACCTATCTGTTCATCTAC…
Query_1	1	1336	NZ_QZZD01000097.1	Pseudomonas aeruginosa HUM-258 (contigPA3_D4_NODE_17_length_114829_cov_30.4613_ID_33)	18861	20196	1336	99.925	0	0	1	2462	ATGCGTTCACTCTTCTGGCGAATCCTCGCCGCCTTCTGGCTGGCCCTGCTGCTGGTAGCCGGGCTTTCCATCCTGCTGGGTCGCGCGCTGAACCAAGACACCTGGATCATCGCCCGCCATCCCGGCCTGAAGGATCTCGCCGAGCAGTGGACCGCCCTCTACGAAGAACAGGGCAGCTACGCGGCCCAGGGCTTGCTGGAGCAACGCCGCCGCGACTACGGGATTTCCATCCAGGTGCTCGACGAAAGCGGCCAGCGCCTGGTCGACGGCACCTACCTGCCGCGCCCCCGCCACCGCCCGCCGCGCACCAGCGACCGCAACCTGCCGCGCTTCCCCTGGCGCCAACTGAGCCAGGAATACGTCAGCCCGCAGAGCAACCATACCTATCTGTTCATCTAC…	ATGCGTTCACTCTTCTGGCGAATCCTCGCCGCCTTCTGGCTGGCCCTGCTGCTGGTAGCCGGGCTTTCCATCCTGCTGGGTCGCGCGCTGAACCAGGACACCTGGATCATCGCCCGCCATCCCGGCCTGAAGGATCTCGCCGAGCAGTGGACCGCCCTCTACGAAGAACAGGGCAGCTACGCGGCCCAGGGCTTGCTGGAGCAACGCCGCCGCGACTACGGGATTTCCATCCAGGTGCTCGACGAAAGCGGCCAGCGCCTGGTCGACGGCACCTACCTGCCGCGCCCCCGCCACCGCCCGCCGCGCACCAGCGACCGCAACCTGCCGCGCTTCCCCTGGCGCCAACTGAGCCAGGAATACGTCAGCCCGCAGAGCAACCATACCTATCTGTTCATCTAC…
Query_1	1	1336	NZ_QVDW01000020.1	Pseudomonas aeruginosa PABL016 (NODE_20_contig)	18839	20174	1336	99.925	0	0	1	2462	ATGCGTTCACTCTTCTGGCGAATCCTCGCCGCCTTCTGGCTGGCCCTGCTGCTGGTAGCCGGGCTTTCCATCCTGCTGGGTCGCGCGCTGAACCAAGACACCTGGATCATCGCCCGCCATCCCGGCCTGAAGGATCTCGCCGAGCAGTGGACCGCCCTCTACGAAGAACAGGGCAGCTACGCGGCCCAGGGCTTGCTGGAGCAACGCCGCCGCGACTACGGGATTTCCATCCAGGTGCTCGACGAAAGCGGCCAGCGCCTGGTCGACGGCACCTACCTGCCGCGCCCCCGCCACCGCCCGCCGCGCACCAGCGACCGCAACCTGCCGCGCTTCCCCTGGCGCCAACTGAGCCAGGAATACGTCAGCCCGCAGAGCAACCATACCTATCTGTTCATCTAC…	ATGCGTTCACTCTTCTGGCGAATCCTCGCCGCCTTCTGGCTGGCCCTGCTGCTGGTAGCCGGGCTTTCCATCCTGCTGGGTCGCGCGCTGAACCAGGACACCTGGATCATCGCCCGCCATCCCGGCCTGAAGGATCTCGCCGAGCAGTGGACCGCCCTCTACGAAGAACAGGGCAGCTACGCGGCCCAGGGCTTGCTGGAGCAACGCCGCCGCGACTACGGGATTTCCATCCAGGTGCTCGACGAAAGCGGCCAGCGCCTGGTCGACGGCACCTACCTGCCGCGCCCCCGCCACCGCCCGCCGCGCACCAGCGACCGCAACCTGCCGCGCTTCCCCTGGCGCCAACTGAGCCAGGAATACGTCAGCCCGCAGAGCAACCATACCTATCTGTTCATCTAC…
Query_1	1	1336	NZ_QFTI01000030.1	Pseudomonas aeruginosa AUH-PA120 (scaffold_29)	59711	58376	1336	99.925	0	0	1	2462	ATGCGTTCACTCTTCTGGCGAATCCTCGCCGCCTTCTGGCTGGCCCTGCTGCTGGTAGCCGGGCTTTCCATCCTGCTGGGTCGCGCGCTGAACCAAGACACCTGGATCATCGCCCGCCATCCCGGCCTGAAGGATCTCGCCGAGCAGTGGACCGCCCTCTACGAAGAACAGGGCAGCTACGCGGCCCAGGGCTTGCTGGAGCAACGCCGCCGCGACTACGGGATTTCCATCCAGGTGCTCGACGAAAGCGGCCAGCGCCTGGTCGACGGCACCTACCTGCCGCGCCCCCGCCACCGCCCGCCGCGCACCAGCGACCGCAACCTGCCGCGCTTCCCCTGGCGCCAACTGAGCCAGGAATACGTCAGCCCGCAGAGCAACCATACCTATCTGTTCATCTAC…	ATGCGTTCACTCTTCTGGCGAATCCTCGCCGCCTTCTGGCTGGCCCTGCTGCTGGTAGCCGGGCTTTCCATCCTGCTGGGTCGCGCGCTGAACCAGGACACCTGGATCATCGCCCGCCATCCCGGCCTGAAGGATCTCGCCGAGCAGTGGACCGCCCTCTACGAAGAACAGGGCAGCTACGCGGCCCAGGGCTTGCTGGAGCAACGCCGCCGCGACTACGGGATTTCCATCCAGGTGCTCGACGAAAGCGGCCAGCGCCTGGTCGACGGCACCTACCTGCCGCGCCCCCGCCACCGCCCGCCGCGCACCAGCGACCGCAACCTGCCGCGCTTCCCCTGGCGCCAACTGAGCCAGGAATACGTCAGCCCGCAGAGCAACCATACCTATCTGTTCATCTAC…
Query_1	1	1336	NZ_MWXT01000023.1	Pseudomonas aeruginosa PPF-1 (scaffold_22)	19082	20417	1336	99.925	0	0	1	2462	ATGCGTTCACTCTTCTGGCGAATCCTCGCCGCCTTCTGGCTGGCCCTGCTGCTGGTAGCCGGGCTTTCCATCCTGCTGGGTCGCGCGCTGAACCAAGACACCTGGATCATCGCCCGCCATCCCGGCCTGAAGGATCTCGCCGAGCAGTGGACCGCCCTCTACGAAGAACAGGGCAGCTACGCGGCCCAGGGCTTGCTGGAGCAACGCCGCCGCGACTACGGGATTTCCATCCAGGTGCTCGACGAAAGCGGCCAGCGCCTGGTCGACGGCACCTACCTGCCGCGCCCCCGCCACCGCCCGCCGCGCACCAGCGACCGCAACCTGCCGCGCTTCCCCTGGCGCCAACTGAGCCAGGAATACGTCAGCCCGCAGAGCAACCATACCTATCTGTTCATCTAC…	ATGCGTTCACTCTTCTGGCGAATCCTCGCCGCCTTCTGGCTGGCCCTGCTGCTGGTAGCCGGGCTTTCCATCCTGCTGGGTCGCGCGCTGAACCAGGACACCTGGATCATCGCCCGCCATCCCGGCCTGAAGGATCTCGCCGAGCAGTGGACCGCCCTCTACGAAGAACAGGGCAGCTACGCGGCCCAGGGCTTGCTGGAGCAACGCCGCCGCGACTACGGGATTTCCATCCAGGTGCTCGACGAAAGCGGCCAGCGCCTGGTCGACGGCACCTACCTGCCGCGCCCCCGCCACCGCCCGCCGCGCACCAGCGACCGCAACCTGCCGCGCTTCCCCTGGCGCCAACTGAGCCAGGAATACGTCAGCCCGCAGAGCAACCATACCTATCTGTTCATCTAC…
Query_1	1	1336	NZ_CP017099.1	Pseudomonas aeruginosa DN1 (chromosome)	2494776	2496111	1336	99.925	0	0	1	2462	ATGCGTTCACTCTTCTGGCGAATCCTCGCCGCCTTCTGGCTGGCCCTGCTGCTGGTAGCCGGGCTTTCCATCCTGCTGGGTCGCGCGCTGAACCAAGACACCTGGATCATCGCCCGCCATCCCGGCCTGAAGGATCTCGCCGAGCAGTGGACCGCCCTCTACGAAGAACAGGGCAGCTACGCGGCCCAGGGCTTGCTGGAGCAACGCCGCCGCGACTACGGGATTTCCATCCAGGTGCTCGACGAAAGCGGCCAGCGCCTGGTCGACGGCACCTACCTGCCGCGCCCCCGCCACCGCCCGCCGCGCACCAGCGACCGCAACCTGCCGCGCTTCCCCTGGCGCCAACTGAGCCAGGAATACGTCAGCCCGCAGAGCAACCATACCTATCTGTTCATCTAC…	ATGCGTTCACTCTTCTGGCGAATCCTCGCCGCCTTCTGGCTGGCCCTGCTGCTGGTAGCCGGGCTTTCCATCCTGCTGGGTCGCGCGCTGAACCAGGACACCTGGATCATCGCCCGCCATCCCGGCCTGAAGGATCTCGCCGAGCAGTGGACCGCCCTCTACGAAGAACAGGGCAGCTACGCGGCCCAGGGCTTGCTGGAGCAACGCCGCCGCGACTACGGGATTTCCATCCAGGTGCTCGACGAAAGCGGCCAGCGCCTGGTCGACGGCACCTACCTGCCGCGCCCCCGCCACCGCCCGCCGCGCACCAGCGACCGCAACCTGCCGCGCTTCCCCTGGCGCCAACTGAGCCAGGAATACGTCAGCCCGCAGAGCAACCATACCTATCTGTTCATCTAC…
Query_1	1	1336	NZ_JYGC01000003.1	Pseudomonas aeruginosa MRSN 20176 (contig00003)	18786	20121	1336	99.925	0	0	1	2462	ATGCGTTCACTCTTCTGGCGAATCCTCGCCGCCTTCTGGCTGGCCCTGCTGCTGGTAGCCGGGCTTTCCATCCTGCTGGGTCGCGCGCTGAACCAAGACACCTGGATCATCGCCCGCCATCCCGGCCTGAAGGATCTCGCCGAGCAGTGGACCGCCCTCTACGAAGAACAGGGCAGCTACGCGGCCCAGGGCTTGCTGGAGCAACGCCGCCGCGACTACGGGATTTCCATCCAGGTGCTCGACGAAAGCGGCCAGCGCCTGGTCGACGGCACCTACCTGCCGCGCCCCCGCCACCGCCCGCCGCGCACCAGCGACCGCAACCTGCCGCGCTTCCCCTGGCGCCAACTGAGCCAGGAATACGTCAGCCCGCAGAGCAACCATACCTATCTGTTCATCTAC…	ATGCGTTCACTCTTCTGGCGAATCCTCGCCGCCTTCTGGCTGGCCCTGCTGCTGGTAGCCGGGCTTTCCATCCTGCTGGGTCGCGCGCTGAACCAGGACACCTGGATCATCGCCCGCCATCCCGGCCTGAAGGATCTCGCCGAGCAGTGGACCGCCCTCTACGAAGAACAGGGCAGCTACGCGGCCCAGGGCTTGCTGGAGCAACGCCGCCGCGACTACGGGATTTCCATCCAGGTGCTCGACGAAAGCGGCCAGCGCCTGGTCGACGGCACCTACCTGCCGCGCCCCCGCCACCGCCCGCCGCGCACCAGCGACCGCAACCTGCCGCGCTTCCCCTGGCGCCAACTGAGCCAGGAATACGTCAGCCCGCAGAGCAACCATACCTATCTGTTCATCTAC…
Query_1	1	1336	NZ_QMGQ01000001	Pseudomonas aeruginosa AR_0459 (chromosome)	1751246	1749911	1336	99.925	0	0	1	2462	ATGCGTTCACTCTTCTGGCGAATCCTCGCCGCCTTCTGGCTGGCCCTGCTGCTGGTAGCCGGGCTTTCCATCCTGCTGGGTCGCGCGCTGAACCAAGACACCTGGATCATCGCCCGCCATCCCGGCCTGAAGGATCTCGCCGAGCAGTGGACCGCCCTCTACGAAGAACAGGGCAGCTACGCGGCCCAGGGCTTGCTGGAGCAACGCCGCCGCGACTACGGGATTTCCATCCAGGTGCTCGACGAAAGCGGCCAGCGCCTGGTCGACGGCACCTACCTGCCGCGCCCCCGCCACCGCCCGCCGCGCACCAGCGACCGCAACCTGCCGCGCTTCCCCTGGCGCCAACTGAGCCAGGAATACGTCAGCCCGCAGAGCAACCATACCTATCTGTTCATCTAC…	ATGCGTTCACTCTTCTGGCGAATCCTCGCCGCCTTCTGGCTGGCCCTGCTGCTGGTAGCCGGGCTTTCCATCCTGCTGGGTCGCGCGCTGAACCAGGACACCTGGATCATCGCCCGCCATCCCGGCCTGAAGGATCTCGCCGAGCAGTGGACCGCCCTCTACGAAGAACAGGGCAGCTACGCGGCCCAGGGCTTGCTGGAGCAACGCCGCCGCGACTACGGGATTTCCATCCAGGTGCTCGACGAAAGCGGCCAGCGCCTGGTCGACGGCACCTACCTGCCGCGCCCCCGCCACCGCCCGCCGCGCACCAGCGACCGCAACCTGCCGCGCTTCCCCTGGCGCCAACTGAGCCAGGAATACGTCAGCCCGCAGAGCAACCATACCTATCTGTTCATCTAC…
Query_1	1	1336	NZ_MWXS01000020	Pseudomonas aeruginosa PPF-21 (scaffold_19)	19082	20417	1336	99.925	0	0	1	2462	ATGCGTTCACTCTTCTGGCGAATCCTCGCCGCCTTCTGGCTGGCCCTGCTGCTGGTAGCCGGGCTTTCCATCCTGCTGGGTCGCGCGCTGAACCAAGACACCTGGATCATCGCCCGCCATCCCGGCCTGAAGGATCTCGCCGAGCAGTGGACCGCCCTCTACGAAGAACAGGGCAGCTACGCGGCCCAGGGCTTGCTGGAGCAACGCCGCCGCGACTACGGGATTTCCATCCAGGTGCTCGACGAAAGCGGCCAGCGCCTGGTCGACGGCACCTACCTGCCGCGCCCCCGCCACCGCCCGCCGCGCACCAGCGACCGCAACCTGCCGCGCTTCCCCTGGCGCCAACTGAGCCAGGAATACGTCAGCCCGCAGAGCAACCATACCTATCTGTTCATCTAC…	ATGCGTTCACTCTTCTGGCGAATCCTCGCCGCCTTCTGGCTGGCCCTGCTGCTGGTAGCCGGGCTTTCCATCCTGCTGGGTCGCGCGCTGAACCAGGACACCTGGATCATCGCCCGCCATCCCGGCCTGAAGGATCTCGCCGAGCAGTGGACCGCCCTCTACGAAGAACAGGGCAGCTACGCGGCCCAGGGCTTGCTGGAGCAACGCCGCCGCGACTACGGGATTTCCATCCAGGTGCTCGACGAAAGCGGCCAGCGCCTGGTCGACGGCACCTACCTGCCGCGCCCCCGCCACCGCCCGCCGCGCACCAGCGACCGCAACCTGCCGCGCTTCCCCTGGCGCCAACTGAGCCAGGAATACGTCAGCCCGCAGAGCAACCATACCTATCTGTTCATCTAC…
Query_1	1	1336	NZ_CP023316	Pseudomonas aeruginosa PPF-1 (chromosome)	2044121	2042786	1336	99.925	0	0	1	2462	ATGCGTTCACTCTTCTGGCGAATCCTCGCCGCCTTCTGGCTGGCCCTGCTGCTGGTAGCCGGGCTTTCCATCCTGCTGGGTCGCGCGCTGAACCAAGACACCTGGATCATCGCCCGCCATCCCGGCCTGAAGGATCTCGCCGAGCAGTGGACCGCCCTCTACGAAGAACAGGGCAGCTACGCGGCCCAGGGCTTGCTGGAGCAACGCCGCCGCGACTACGGGATTTCCATCCAGGTGCTCGACGAAAGCGGCCAGCGCCTGGTCGACGGCACCTACCTGCCGCGCCCCCGCCACCGCCCGCCGCGCACCAGCGACCGCAACCTGCCGCGCTTCCCCTGGCGCCAACTGAGCCAGGAATACGTCAGCCCGCAGAGCAACCATACCTATCTGTTCATCTAC…	ATGCGTTCACTCTTCTGGCGAATCCTCGCCGCCTTCTGGCTGGCCCTGCTGCTGGTAGCCGGGCTTTCCATCCTGCTGGGTCGCGCGCTGAACCAGGACACCTGGATCATCGCCCGCCATCCCGGCCTGAAGGATCTCGCCGAGCAGTGGACCGCCCTCTACGAAGAACAGGGCAGCTACGCGGCCCAGGGCTTGCTGGAGCAACGCCGCCGCGACTACGGGATTTCCATCCAGGTGCTCGACGAAAGCGGCCAGCGCCTGGTCGACGGCACCTACCTGCCGCGCCCCCGCCACCGCCCGCCGCGCACCAGCGACCGCAACCTGCCGCGCTTCCCCTGGCGCCAACTGAGCCAGGAATACGTCAGCCCGCAGAGCAACCATACCTATCTGTTCATCTAC…
Query_1	1	1336	NZ_MWXU01000023	Pseudomonas aeruginosa PPF-2 (scaffold_22)	19073	20408	1336	99.925	0	0	1	2462	ATGCGTTCACTCTTCTGGCGAATCCTCGCCGCCTTCTGGCTGGCCCTGCTGCTGGTAGCCGGGCTTTCCATCCTGCTGGGTCGCGCGCTGAACCAAGACACCTGGATCATCGCCCGCCATCCCGGCCTGAAGGATCTCGCCGAGCAGTGGACCGCCCTCTACGAAGAACAGGGCAGCTACGCGGCCCAGGGCTTGCTGGAGCAACGCCGCCGCGACTACGGGATTTCCATCCAGGTGCTCGACGAAAGCGGCCAGCGCCTGGTCGACGGCACCTACCTGCCGCGCCCCCGCCACCGCCCGCCGCGCACCAGCGACCGCAACCTGCCGCGCTTCCCCTGGCGCCAACTGAGCCAGGAATACGTCAGCCCGCAGAGCAACCATACCTATCTGTTCATCTAC…	ATGCGTTCACTCTTCTGGCGAATCCTCGCCGCCTTCTGGCTGGCCCTGCTGCTGGTAGCCGGGCTTTCCATCCTGCTGGGTCGCGCGCTGAACCAGGACACCTGGATCATCGCCCGCCATCCCGGCCTGAAGGATCTCGCCGAGCAGTGGACCGCCCTCTACGAAGAACAGGGCAGCTACGCGGCCCAGGGCTTGCTGGAGCAACGCCGCCGCGACTACGGGATTTCCATCCAGGTGCTCGACGAAAGCGGCCAGCGCCTGGTCGACGGCACCTACCTGCCGCGCCCCCGCCACCGCCCGCCGCGCACCAGCGACCGCAACCTGCCGCGCTTCCCCTGGCGCCAACTGAGCCAGGAATACGTCAGCCCGCAGAGCAACCATACCTATCTGTTCATCTAC…
Query_1	1	1336	NZ_NMRQ01000016	Pseudomonas aeruginosa Ocean-1187 (scaffold16_cov385_read217)	96272	94937	1336	99.925	0	0	1	2462	ATGCGTTCACTCTTCTGGCGAATCCTCGCCGCCTTCTGGCTGGCCCTGCTGCTGGTAGCCGGGCTTTCCATCCTGCTGGGTCGCGCGCTGAACCAAGACACCTGGATCATCGCCCGCCATCCCGGCCTGAAGGATCTCGCCGAGCAGTGGACCGCCCTCTACGAAGAACAGGGCAGCTACGCGGCCCAGGGCTTGCTGGAGCAACGCCGCCGCGACTACGGGATTTCCATCCAGGTGCTCGACGAAAGCGGCCAGCGCCTGGTCGACGGCACCTACCTGCCGCGCCCCCGCCACCGCCCGCCGCGCACCAGCGACCGCAACCTGCCGCGCTTCCCCTGGCGCCAACTGAGCCAGGAATACGTCAGCCCGCAGAGCAACCATACCTATCTGTTCATCTAC…	ATGCGTTCACTCTTCTGGCGAATCCTCGCCGCCTTCTGGCTGGCCCTGCTGCTGGTAGCCGGGCTTTCCATCCTGCTGGGTCGCGCGCTGAACCAGGACACCTGGATCATCGCCCGCCATCCCGGCCTGAAGGATCTCGCCGAGCAGTGGACCGCCCTCTACGAAGAACAGGGCAGCTACGCGGCCCAGGGCTTGCTGGAGCAACGCCGCCGCGACTACGGGATTTCCATCCAGGTGCTCGACGAAAGCGGCCAGCGCCTGGTCGACGGCACCTACCTGCCGCGCCCCCGCCACCGCCCGCCGCGCACCAGCGACCGCAACCTGCCGCGCTTCCCCTGGCGCCAACTGAGCCAGGAATACGTCAGCCCGCAGAGCAACCATACCTATCTGTTCATCTAC…
Query_1	1	1336	NZ_NMRP01000010	Pseudomonas aeruginosa Ocean-1206 (scaffold_1)	421388	422723	1336	99.925	0	0	1	2462	ATGCGTTCACTCTTCTGGCGAATCCTCGCCGCCTTCTGGCTGGCCCTGCTGCTGGTAGCCGGGCTTTCCATCCTGCTGGGTCGCGCGCTGAACCAAGACACCTGGATCATCGCCCGCCATCCCGGCCTGAAGGATCTCGCCGAGCAGTGGACCGCCCTCTACGAAGAACAGGGCAGCTACGCGGCCCAGGGCTTGCTGGAGCAACGCCGCCGCGACTACGGGATTTCCATCCAGGTGCTCGACGAAAGCGGCCAGCGCCTGGTCGACGGCACCTACCTGCCGCGCCCCCGCCACCGCCCGCCGCGCACCAGCGACCGCAACCTGCCGCGCTTCCCCTGGCGCCAACTGAGCCAGGAATACGTCAGCCCGCAGAGCAACCATACCTATCTGTTCATCTAC…	ATGCGTTCACTCTTCTGGCGAATCCTCGCCGCCTTCTGGCTGGCCCTGCTGCTGGTAGCCGGGCTTTCCATCCTGCTGGGTCGCGCGCTGAACCAGGACACCTGGATCATCGCCCGCCATCCCGGCCTGAAGGATCTCGCCGAGCAGTGGACCGCCCTCTACGAAGAACAGGGCAGCTACGCGGCCCAGGGCTTGCTGGAGCAACGCCGCCGCGACTACGGGATTTCCATCCAGGTGCTCGACGAAAGCGGCCAGCGCCTGGTCGACGGCACCTACCTGCCGCGCCCCCGCCACCGCCCGCCGCGCACCAGCGACCGCAACCTGCCGCGCTTCCCCTGGCGCCAACTGAGCCAGGAATACGTCAGCCCGCAGAGCAACCATACCTATCTGTTCATCTAC…
Query_1	1	1336	NZ_MWXR01000021	Pseudomonas aeruginosa PPF-7 (scaffold_20)	19082	20417	1336	99.925	0	0	1	2462	ATGCGTTCACTCTTCTGGCGAATCCTCGCCGCCTTCTGGCTGGCCCTGCTGCTGGTAGCCGGGCTTTCCATCCTGCTGGGTCGCGCGCTGAACCAAGACACCTGGATCATCGCCCGCCATCCCGGCCTGAAGGATCTCGCCGAGCAGTGGACCGCCCTCTACGAAGAACAGGGCAGCTACGCGGCCCAGGGCTTGCTGGAGCAACGCCGCCGCGACTACGGGATTTCCATCCAGGTGCTCGACGAAAGCGGCCAGCGCCTGGTCGACGGCACCTACCTGCCGCGCCCCCGCCACCGCCCGCCGCGCACCAGCGACCGCAACCTGCCGCGCTTCCCCTGGCGCCAACTGAGCCAGGAATACGTCAGCCCGCAGAGCAACCATACCTATCTGTTCATCTAC…	ATGCGTTCACTCTTCTGGCGAATCCTCGCCGCCTTCTGGCTGGCCCTGCTGCTGGTAGCCGGGCTTTCCATCCTGCTGGGTCGCGCGCTGAACCAGGACACCTGGATCATCGCCCGCCATCCCGGCCTGAAGGATCTCGCCGAGCAGTGGACCGCCCTCTACGAAGAACAGGGCAGCTACGCGGCCCAGGGCTTGCTGGAGCAACGCCGCCGCGACTACGGGATTTCCATCCAGGTGCTCGACGAAAGCGGCCAGCGCCTGGTCGACGGCACCTACCTGCCGCGCCCCCGCCACCGCCCGCCGCGCACCAGCGACCGCAACCTGCCGCGCTTCCCCTGGCGCCAACTGAGCCAGGAATACGTCAGCCCGCAGAGCAACCATACCTATCTGTTCATCTAC…
Query_1	1	1336	NZ_CP022525	Pseudomonas aeruginosa Ocean-1175 (chromosome)	6823165	6824500	1336	99.925	0	0	1	2462	ATGCGTTCACTCTTCTGGCGAATCCTCGCCGCCTTCTGGCTGGCCCTGCTGCTGGTAGCCGGGCTTTCCATCCTGCTGGGTCGCGCGCTGAACCAAGACACCTGGATCATCGCCCGCCATCCCGGCCTGAAGGATCTCGCCGAGCAGTGGACCGCCCTCTACGAAGAACAGGGCAGCTACGCGGCCCAGGGCTTGCTGGAGCAACGCCGCCGCGACTACGGGATTTCCATCCAGGTGCTCGACGAAAGCGGCCAGCGCCTGGTCGACGGCACCTACCTGCCGCGCCCCCGCCACCGCCCGCCGCGCACCAGCGACCGCAACCTGCCGCGCTTCCCCTGGCGCCAACTGAGCCAGGAATACGTCAGCCCGCAGAGCAACCATACCTATCTGTTCATCTAC…	ATGCGTTCACTCTTCTGGCGAATCCTCGCCGCCTTCTGGCTGGCCCTGCTGCTGGTAGCCGGGCTTTCCATCCTGCTGGGTCGCGCGCTGAACCAGGACACCTGGATCATCGCCCGCCATCCCGGCCTGAAGGATCTCGCCGAGCAGTGGACCGCCCTCTACGAAGAACAGGGCAGCTACGCGGCCCAGGGCTTGCTGGAGCAACGCCGCCGCGACTACGGGATTTCCATCCAGGTGCTCGACGAAAGCGGCCAGCGCCTGGTCGACGGCACCTACCTGCCGCGCCCCCGCCACCGCCCGCCGCGCACCAGCGACCGCAACCTGCCGCGCTTCCCCTGGCGCCAACTGAGCCAGGAATACGTCAGCCCGCAGAGCAACCATACCTATCTGTTCATCTAC…
Query_1	1	1336	NZ_NMRU01000001	Pseudomonas aeruginosa Ocean-1170 (unitig_0)	1880754	1882089	1336	99.925	0	0	1	2462	ATGCGTTCACTCTTCTGGCGAATCCTCGCCGCCTTCTGGCTGGCCCTGCTGCTGGTAGCCGGGCTTTCCATCCTGCTGGGTCGCGCGCTGAACCAAGACACCTGGATCATCGCCCGCCATCCCGGCCTGAAGGATCTCGCCGAGCAGTGGACCGCCCTCTACGAAGAACAGGGCAGCTACGCGGCCCAGGGCTTGCTGGAGCAACGCCGCCGCGACTACGGGATTTCCATCCAGGTGCTCGACGAAAGCGGCCAGCGCCTGGTCGACGGCACCTACCTGCCGCGCCCCCGCCACCGCCCGCCGCGCACCAGCGACCGCAACCTGCCGCGCTTCCCCTGGCGCCAACTGAGCCAGGAATACGTCAGCCCGCAGAGCAACCATACCTATCTGTTCATCTAC…	ATGCGTTCACTCTTCTGGCGAATCCTCGCCGCCTTCTGGCTGGCCCTGCTGCTGGTAGCCGGGCTTTCCATCCTGCTGGGTCGCGCGCTGAACCAGGACACCTGGATCATCGCCCGCCATCCCGGCCTGAAGGATCTCGCCGAGCAGTGGACCGCCCTCTACGAAGAACAGGGCAGCTACGCGGCCCAGGGCTTGCTGGAGCAACGCCGCCGCGACTACGGGATTTCCATCCAGGTGCTCGACGAAAGCGGCCAGCGCCTGGTCGACGGCACCTACCTGCCGCGCCCCCGCCACCGCCCGCCGCGCACCAGCGACCGCAACCTGCCGCGCTTCCCCTGGCGCCAACTGAGCCAGGAATACGTCAGCCCGCAGAGCAACCATACCTATCTGTTCATCTAC…
Query_1	1	1336	NZ_MWXQ01000024	Pseudomonas aeruginosa Chir_D-144 (scaffold_23)	19082	20417	1336	99.925	0	0	1	2462	ATGCGTTCACTCTTCTGGCGAATCCTCGCCGCCTTCTGGCTGGCCCTGCTGCTGGTAGCCGGGCTTTCCATCCTGCTGGGTCGCGCGCTGAACCAAGACACCTGGATCATCGCCCGCCATCCCGGCCTGAAGGATCTCGCCGAGCAGTGGACCGCCCTCTACGAAGAACAGGGCAGCTACGCGGCCCAGGGCTTGCTGGAGCAACGCCGCCGCGACTACGGGATTTCCATCCAGGTGCTCGACGAAAGCGGCCAGCGCCTGGTCGACGGCACCTACCTGCCGCGCCCCCGCCACCGCCCGCCGCGCACCAGCGACCGCAACCTGCCGCGCTTCCCCTGGCGCCAACTGAGCCAGGAATACGTCAGCCCGCAGAGCAACCATACCTATCTGTTCATCTAC…	ATGCGTTCACTCTTCTGGCGAATCCTCGCCGCCTTCTGGCTGGCCCTGCTGCTGGTAGCCGGGCTTTCCATCCTGCTGGGTCGCGCGCTGAACCAGGACACCTGGATCATCGCCCGCCATCCCGGCCTGAAGGATCTCGCCGAGCAGTGGACCGCCCTCTACGAAGAACAGGGCAGCTACGCGGCCCAGGGCTTGCTGGAGCAACGCCGCCGCGACTACGGGATTTCCATCCAGGTGCTCGACGAAAGCGGCCAGCGCCTGGTCGACGGCACCTACCTGCCGCGCCCCCGCCACCGCCCGCCGCGCACCAGCGACCGCAACCTGCCGCGCTTCCCCTGGCGCCAACTGAGCCAGGAATACGTCAGCCCGCAGAGCAACCATACCTATCTGTTCATCTAC…
Query_1	1	1336	NZ_CP022526	Pseudomonas aeruginosa Ocean-1155 (chromosome)	1365955	1367290	1336	99.925	0	0	1	2462	ATGCGTTCACTCTTCTGGCGAATCCTCGCCGCCTTCTGGCTGGCCCTGCTGCTGGTAGCCGGGCTTTCCATCCTGCTGGGTCGCGCGCTGAACCAAGACACCTGGATCATCGCCCGCCATCCCGGCCTGAAGGATCTCGCCGAGCAGTGGACCGCCCTCTACGAAGAACAGGGCAGCTACGCGGCCCAGGGCTTGCTGGAGCAACGCCGCCGCGACTACGGGATTTCCATCCAGGTGCTCGACGAAAGCGGCCAGCGCCTGGTCGACGGCACCTACCTGCCGCGCCCCCGCCACCGCCCGCCGCGCACCAGCGACCGCAACCTGCCGCGCTTCCCCTGGCGCCAACTGAGCCAGGAATACGTCAGCCCGCAGAGCAACCATACCTATCTGTTCATCTAC…	ATGCGTTCACTCTTCTGGCGAATCCTCGCCGCCTTCTGGCTGGCCCTGCTGCTGGTAGCCGGGCTTTCCATCCTGCTGGGTCGCGCGCTGAACCAGGACACCTGGATCATCGCCCGCCATCCCGGCCTGAAGGATCTCGCCGAGCAGTGGACCGCCCTCTACGAAGAACAGGGCAGCTACGCGGCCCAGGGCTTGCTGGAGCAACGCCGCCGCGACTACGGGATTTCCATCCAGGTGCTCGACGAAAGCGGCCAGCGCCTGGTCGACGGCACCTACCTGCCGCGCCCCCGCCACCGCCCGCCGCGCACCAGCGACCGCAACCTGCCGCGCTTCCCCTGGCGCCAACTGAGCCAGGAATACGTCAGCCCGCAGAGCAACCATACCTATCTGTTCATCTAC…
Query_1	1	1336	NZ_CP017099	Pseudomonas aeruginosa DN1 (strain DN1)	2494776	2496111	1336	99.925	0	0	1	2462	ATGCGTTCACTCTTCTGGCGAATCCTCGCCGCCTTCTGGCTGGCCCTGCTGCTGGTAGCCGGGCTTTCCATCCTGCTGGGTCGCGCGCTGAACCAAGACACCTGGATCATCGCCCGCCATCCCGGCCTGAAGGATCTCGCCGAGCAGTGGACCGCCCTCTACGAAGAACAGGGCAGCTACGCGGCCCAGGGCTTGCTGGAGCAACGCCGCCGCGACTACGGGATTTCCATCCAGGTGCTCGACGAAAGCGGCCAGCGCCTGGTCGACGGCACCTACCTGCCGCGCCCCCGCCACCGCCCGCCGCGCACCAGCGACCGCAACCTGCCGCGCTTCCCCTGGCGCCAACTGAGCCAGGAATACGTCAGCCCGCAGAGCAACCATACCTATCTGTTCATCTAC…	ATGCGTTCACTCTTCTGGCGAATCCTCGCCGCCTTCTGGCTGGCCCTGCTGCTGGTAGCCGGGCTTTCCATCCTGCTGGGTCGCGCGCTGAACCAGGACACCTGGATCATCGCCCGCCATCCCGGCCTGAAGGATCTCGCCGAGCAGTGGACCGCCCTCTACGAAGAACAGGGCAGCTACGCGGCCCAGGGCTTGCTGGAGCAACGCCGCCGCGACTACGGGATTTCCATCCAGGTGCTCGACGAAAGCGGCCAGCGCCTGGTCGACGGCACCTACCTGCCGCGCCCCCGCCACCGCCCGCCGCGCACCAGCGACCGCAACCTGCCGCGCTTCCCCTGGCGCCAACTGAGCCAGGAATACGTCAGCCCGCAGAGCAACCATACCTATCTGTTCATCTAC…
Query_1	1	1336	NZ_FRQN01000054	Pseudomonas aeruginosa isolate 339 (contig_33)	95733	94398	1336	99.925	0	0	1	2462	ATGCGTTCACTCTTCTGGCGAATCCTCGCCGCCTTCTGGCTGGCCCTGCTGCTGGTAGCCGGGCTTTCCATCCTGCTGGGTCGCGCGCTGAACCAAGACACCTGGATCATCGCCCGCCATCCCGGCCTGAAGGATCTCGCCGAGCAGTGGACCGCCCTCTACGAAGAACAGGGCAGCTACGCGGCCCAGGGCTTGCTGGAGCAACGCCGCCGCGACTACGGGATTTCCATCCAGGTGCTCGACGAAAGCGGCCAGCGCCTGGTCGACGGCACCTACCTGCCGCGCCCCCGCCACCGCCCGCCGCGCACCAGCGACCGCAACCTGCCGCGCTTCCCCTGGCGCCAACTGAGCCAGGAATACGTCAGCCCGCAGAGCAACCATACCTATCTGTTCATCTAC…	ATGCGTTCACTCTTCTGGCGAATCCTCGCCGCCTTCTGGCTGGCCCTGCTGCTGGTAGCCGGGCTTTCCATCCTGCTGGGTCGCGCGCTGAACCAGGACACCTGGATCATCGCCCGCCATCCCGGCCTGAAGGATCTCGCCGAGCAGTGGACCGCCCTCTACGAAGAACAGGGCAGCTACGCGGCCCAGGGCTTGCTGGAGCAACGCCGCCGCGACTACGGGATTTCCATCCAGGTGCTCGACGAAAGCGGCCAGCGCCTGGTCGACGGCACCTACCTGCCGCGCCCCCGCCACCGCCCGCCGCGCACCAGCGACCGCAACCTGCCGCGCTTCCCCTGGCGCCAACTGAGCCAGGAATACGTCAGCCCGCAGAGCAACCATACCTATCTGTTCATCTAC…
Query_1	1	1336	NZ_MKEM01000057	Pseudomonas aeruginosa PA13SY16 (Scaffold17_4)	71079	69744	1336	99.925	0	0	1	2462	ATGCGTTCACTCTTCTGGCGAATCCTCGCCGCCTTCTGGCTGGCCCTGCTGCTGGTAGCCGGGCTTTCCATCCTGCTGGGTCGCGCGCTGAACCAAGACACCTGGATCATCGCCCGCCATCCCGGCCTGAAGGATCTCGCCGAGCAGTGGACCGCCCTCTACGAAGAACAGGGCAGCTACGCGGCCCAGGGCTTGCTGGAGCAACGCCGCCGCGACTACGGGATTTCCATCCAGGTGCTCGACGAAAGCGGCCAGCGCCTGGTCGACGGCACCTACCTGCCGCGCCCCCGCCACCGCCCGCCGCGCACCAGCGACCGCAACCTGCCGCGCTTCCCCTGGCGCCAACTGAGCCAGGAATACGTCAGCCCGCAGAGCAACCATACCTATCTGTTCATCTAC…	ATGCGTTCACTCTTCTGGCGAATCCTCGCCGCCTTCTGGCTGGCCCTGCTGCTGGTAGCCGGGCTTTCCATCCTGCTGGGTCGCGCGCTGAACCAGGACACCTGGATCATCGCCCGCCATCCCGGCCTGAAGGATCTCGCCGAGCAGTGGACCGCCCTCTACGAAGAACAGGGCAGCTACGCGGCCCAGGGCTTGCTGGAGCAACGCCGCCGCGACTACGGGATTTCCATCCAGGTGCTCGACGAAAGCGGCCAGCGCCTGGTCGACGGCACCTACCTGCCGCGCCCCCGCCACCGCCCGCCGCGCACCAGCGACCGCAACCTGCCGCGCTTCCCCTGGCGCCAACTGAGCCAGGAATACGTCAGCCCGCAGAGCAACCATACCTATCTGTTCATCTAC…
Query_1	1	1336	NZ_LLVC01000010	Pseudomonas aeruginosa WH-SGI-V-07313 (WH_SGI_V_07313_18)	96081	94746	1336	99.925	0	0	1	2462	ATGCGTTCACTCTTCTGGCGAATCCTCGCCGCCTTCTGGCTGGCCCTGCTGCTGGTAGCCGGGCTTTCCATCCTGCTGGGTCGCGCGCTGAACCAAGACACCTGGATCATCGCCCGCCATCCCGGCCTGAAGGATCTCGCCGAGCAGTGGACCGCCCTCTACGAAGAACAGGGCAGCTACGCGGCCCAGGGCTTGCTGGAGCAACGCCGCCGCGACTACGGGATTTCCATCCAGGTGCTCGACGAAAGCGGCCAGCGCCTGGTCGACGGCACCTACCTGCCGCGCCCCCGCCACCGCCCGCCGCGCACCAGCGACCGCAACCTGCCGCGCTTCCCCTGGCGCCAACTGAGCCAGGAATACGTCAGCCCGCAGAGCAACCATACCTATCTGTTCATCTAC…	ATGCGTTCACTCTTCTGGCGAATCCTCGCCGCCTTCTGGCTGGCCCTGCTGCTGGTAGCCGGGCTTTCCATCCTGCTGGGTCGCGCGCTGAACCAGGACACCTGGATCATCGCCCGCCATCCCGGCCTGAAGGATCTCGCCGAGCAGTGGACCGCCCTCTACGAAGAACAGGGCAGCTACGCGGCCCAGGGCTTGCTGGAGCAACGCCGCCGCGACTACGGGATTTCCATCCAGGTGCTCGACGAAAGCGGCCAGCGCCTGGTCGACGGCACCTACCTGCCGCGCCCCCGCCACCGCCCGCCGCGCACCAGCGACCGCAACCTGCCGCGCTTCCCCTGGCGCCAACTGAGCCAGGAATACGTCAGCCCGCAGAGCAACCATACCTATCTGTTCATCTAC…
Query_1	1	1336	NZ_LLUK01000072	Pseudomonas aeruginosa WH-SGI-V-07284 (WH_SGI_V_07284_22)	19023	20358	1336	99.925	0	0	1	2462	ATGCGTTCACTCTTCTGGCGAATCCTCGCCGCCTTCTGGCTGGCCCTGCTGCTGGTAGCCGGGCTTTCCATCCTGCTGGGTCGCGCGCTGAACCAAGACACCTGGATCATCGCCCGCCATCCCGGCCTGAAGGATCTCGCCGAGCAGTGGACCGCCCTCTACGAAGAACAGGGCAGCTACGCGGCCCAGGGCTTGCTGGAGCAACGCCGCCGCGACTACGGGATTTCCATCCAGGTGCTCGACGAAAGCGGCCAGCGCCTGGTCGACGGCACCTACCTGCCGCGCCCCCGCCACCGCCCGCCGCGCACCAGCGACCGCAACCTGCCGCGCTTCCCCTGGCGCCAACTGAGCCAGGAATACGTCAGCCCGCAGAGCAACCATACCTATCTGTTCATCTAC…	ATGCGTTCACTCTTCTGGCGAATCCTCGCCGCCTTCTGGCTGGCCCTGCTGCTGGTAGCCGGGCTTTCCATCCTGCTGGGTCGCGCGCTGAACCAGGACACCTGGATCATCGCCCGCCATCCCGGCCTGAAGGATCTCGCCGAGCAGTGGACCGCCCTCTACGAAGAACAGGGCAGCTACGCGGCCCAGGGCTTGCTGGAGCAACGCCGCCGCGACTACGGGATTTCCATCCAGGTGCTCGACGAAAGCGGCCAGCGCCTGGTCGACGGCACCTACCTGCCGCGCCCCCGCCACCGCCCGCCGCGCACCAGCGACCGCAACCTGCCGCGCTTCCCCTGGCGCCAACTGAGCCAGGAATACGTCAGCCCGCAGAGCAACCATACCTATCTGTTCATCTAC…
Query_1	1	1336	NZ_LLSQ01000026	Pseudomonas aeruginosa WH-SGI-V-07696 (contig18)	97326	95991	1336	99.925	0	0	1	2462	ATGCGTTCACTCTTCTGGCGAATCCTCGCCGCCTTCTGGCTGGCCCTGCTGCTGGTAGCCGGGCTTTCCATCCTGCTGGGTCGCGCGCTGAACCAAGACACCTGGATCATCGCCCGCCATCCCGGCCTGAAGGATCTCGCCGAGCAGTGGACCGCCCTCTACGAAGAACAGGGCAGCTACGCGGCCCAGGGCTTGCTGGAGCAACGCCGCCGCGACTACGGGATTTCCATCCAGGTGCTCGACGAAAGCGGCCAGCGCCTGGTCGACGGCACCTACCTGCCGCGCCCCCGCCACCGCCCGCCGCGCACCAGCGACCGCAACCTGCCGCGCTTCCCCTGGCGCCAACTGAGCCAGGAATACGTCAGCCCGCAGAGCAACCATACCTATCTGTTCATCTAC…	ATGCGTTCACTCTTCTGGCGAATCCTCGCCGCCTTCTGGCTGGCCCTGCTGCTGGTAGCCGGGCTTTCCATCCTGCTGGGTCGCGCGCTGAACCAGGACACCTGGATCATCGCCCGCCATCCCGGCCTGAAGGATCTCGCCGAGCAGTGGACCGCCCTCTACGAAGAACAGGGCAGCTACGCGGCCCAGGGCTTGCTGGAGCAACGCCGCCGCGACTACGGGATTTCCATCCAGGTGCTCGACGAAAGCGGCCAGCGCCTGGTCGACGGCACCTACCTGCCGCGCCCCCGCCACCGCCCGCCGCGCACCAGCGACCGCAACCTGCCGCGCTTCCCCTGGCGCCAACTGAGCCAGGAATACGTCAGCCCGCAGAGCAACCATACCTATCTGTTCATCTAC…
Query_1	1	1336	NZ_LLRT01000079	Pseudomonas aeruginosa WH-SGI-V-07648 (contig17)	96258	94923	1336	99.925	0	0	1	2462	ATGCGTTCACTCTTCTGGCGAATCCTCGCCGCCTTCTGGCTGGCCCTGCTGCTGGTAGCCGGGCTTTCCATCCTGCTGGGTCGCGCGCTGAACCAAGACACCTGGATCATCGCCCGCCATCCCGGCCTGAAGGATCTCGCCGAGCAGTGGACCGCCCTCTACGAAGAACAGGGCAGCTACGCGGCCCAGGGCTTGCTGGAGCAACGCCGCCGCGACTACGGGATTTCCATCCAGGTGCTCGACGAAAGCGGCCAGCGCCTGGTCGACGGCACCTACCTGCCGCGCCCCCGCCACCGCCCGCCGCGCACCAGCGACCGCAACCTGCCGCGCTTCCCCTGGCGCCAACTGAGCCAGGAATACGTCAGCCCGCAGAGCAACCATACCTATCTGTTCATCTAC…	ATGCGTTCACTCTTCTGGCGAATCCTCGCCGCCTTCTGGCTGGCCCTGCTGCTGGTAGCCGGGCTTTCCATCCTGCTGGGTCGCGCGCTGAACCAGGACACCTGGATCATCGCCCGCCATCCCGGCCTGAAGGATCTCGCCGAGCAGTGGACCGCCCTCTACGAAGAACAGGGCAGCTACGCGGCCCAGGGCTTGCTGGAGCAACGCCGCCGCGACTACGGGATTTCCATCCAGGTGCTCGACGAAAGCGGCCAGCGCCTGGTCGACGGCACCTACCTGCCGCGCCCCCGCCACCGCCCGCCGCGCACCAGCGACCGCAACCTGCCGCGCTTCCCCTGGCGCCAACTGAGCCAGGAATACGTCAGCCCGCAGAGCAACCATACCTATCTGTTCATCTAC…
Query_1	1	1336	NZ_LLPF01000079	Pseudomonas aeruginosa WH-SGI-V-07418 (contig19)	97261	95926	1336	99.925	0	0	1	2462	ATGCGTTCACTCTTCTGGCGAATCCTCGCCGCCTTCTGGCTGGCCCTGCTGCTGGTAGCCGGGCTTTCCATCCTGCTGGGTCGCGCGCTGAACCAAGACACCTGGATCATCGCCCGCCATCCCGGCCTGAAGGATCTCGCCGAGCAGTGGACCGCCCTCTACGAAGAACAGGGCAGCTACGCGGCCCAGGGCTTGCTGGAGCAACGCCGCCGCGACTACGGGATTTCCATCCAGGTGCTCGACGAAAGCGGCCAGCGCCTGGTCGACGGCACCTACCTGCCGCGCCCCCGCCACCGCCCGCCGCGCACCAGCGACCGCAACCTGCCGCGCTTCCCCTGGCGCCAACTGAGCCAGGAATACGTCAGCCCGCAGAGCAACCATACCTATCTGTTCATCTAC…	ATGCGTTCACTCTTCTGGCGAATCCTCGCCGCCTTCTGGCTGGCCCTGCTGCTGGTAGCCGGGCTTTCCATCCTGCTGGGTCGCGCGCTGAACCAGGACACCTGGATCATCGCCCGCCATCCCGGCCTGAAGGATCTCGCCGAGCAGTGGACCGCCCTCTACGAAGAACAGGGCAGCTACGCGGCCCAGGGCTTGCTGGAGCAACGCCGCCGCGACTACGGGATTTCCATCCAGGTGCTCGACGAAAGCGGCCAGCGCCTGGTCGACGGCACCTACCTGCCGCGCCCCCGCCACCGCCCGCCGCGCACCAGCGACCGCAACCTGCCGCGCTTCCCCTGGCGCCAACTGAGCCAGGAATACGTCAGCCCGCAGAGCAACCATACCTATCTGTTCATCTAC…
Query_1	1	1336	NZ_LLPZ01000026	Pseudomonas aeruginosa WH-SGI-V-07493 (contig19)	96178	94843	1336	99.925	0	0	1	2462	ATGCGTTCACTCTTCTGGCGAATCCTCGCCGCCTTCTGGCTGGCCCTGCTGCTGGTAGCCGGGCTTTCCATCCTGCTGGGTCGCGCGCTGAACCAAGACACCTGGATCATCGCCCGCCATCCCGGCCTGAAGGATCTCGCCGAGCAGTGGACCGCCCTCTACGAAGAACAGGGCAGCTACGCGGCCCAGGGCTTGCTGGAGCAACGCCGCCGCGACTACGGGATTTCCATCCAGGTGCTCGACGAAAGCGGCCAGCGCCTGGTCGACGGCACCTACCTGCCGCGCCCCCGCCACCGCCCGCCGCGCACCAGCGACCGCAACCTGCCGCGCTTCCCCTGGCGCCAACTGAGCCAGGAATACGTCAGCCCGCAGAGCAACCATACCTATCTGTTCATCTAC…	ATGCGTTCACTCTTCTGGCGAATCCTCGCCGCCTTCTGGCTGGCCCTGCTGCTGGTAGCCGGGCTTTCCATCCTGCTGGGTCGCGCGCTGAACCAGGACACCTGGATCATCGCCCGCCATCCCGGCCTGAAGGATCTCGCCGAGCAGTGGACCGCCCTCTACGAAGAACAGGGCAGCTACGCGGCCCAGGGCTTGCTGGAGCAACGCCGCCGCGACTACGGGATTTCCATCCAGGTGCTCGACGAAAGCGGCCAGCGCCTGGTCGACGGCACCTACCTGCCGCGCCCCCGCCACCGCCCGCCGCGCACCAGCGACCGCAACCTGCCGCGCTTCCCCTGGCGCCAACTGAGCCAGGAATACGTCAGCCCGCAGAGCAACCATACCTATCTGTTCATCTAC…
Query_1	1	1336	NZ_LLPN01000057	Pseudomonas aeruginosa WH-SGI-V-07426 (contig20)	18893	20228	1336	99.925	0	0	1	2462	ATGCGTTCACTCTTCTGGCGAATCCTCGCCGCCTTCTGGCTGGCCCTGCTGCTGGTAGCCGGGCTTTCCATCCTGCTGGGTCGCGCGCTGAACCAAGACACCTGGATCATCGCCCGCCATCCCGGCCTGAAGGATCTCGCCGAGCAGTGGACCGCCCTCTACGAAGAACAGGGCAGCTACGCGGCCCAGGGCTTGCTGGAGCAACGCCGCCGCGACTACGGGATTTCCATCCAGGTGCTCGACGAAAGCGGCCAGCGCCTGGTCGACGGCACCTACCTGCCGCGCCCCCGCCACCGCCCGCCGCGCACCAGCGACCGCAACCTGCCGCGCTTCCCCTGGCGCCAACTGAGCCAGGAATACGTCAGCCCGCAGAGCAACCATACCTATCTGTTCATCTAC…	ATGCGTTCACTCTTCTGGCGAATCCTCGCCGCCTTCTGGCTGGCCCTGCTGCTGGTAGCCGGGCTTTCCATCCTGCTGGGTCGCGCGCTGAACCAGGACACCTGGATCATCGCCCGCCATCCCGGCCTGAAGGATCTCGCCGAGCAGTGGACCGCCCTCTACGAAGAACAGGGCAGCTACGCGGCCCAGGGCTTGCTGGAGCAACGCCGCCGCGACTACGGGATTTCCATCCAGGTGCTCGACGAAAGCGGCCAGCGCCTGGTCGACGGCACCTACCTGCCGCGCCCCCGCCACCGCCCGCCGCGCACCAGCGACCGCAACCTGCCGCGCTTCCCCTGGCGCCAACTGAGCCAGGAATACGTCAGCCCGCAGAGCAACCATACCTATCTGTTCATCTAC…
Query_1	1	1336	NZ_LJZK01000101	Pseudomonas aeruginosa ATCC 33364 (scaffold_36)	18933	20268	1336	99.925	0	0	1	2462	ATGCGTTCACTCTTCTGGCGAATCCTCGCCGCCTTCTGGCTGGCCCTGCTGCTGGTAGCCGGGCTTTCCATCCTGCTGGGTCGCGCGCTGAACCAAGACACCTGGATCATCGCCCGCCATCCCGGCCTGAAGGATCTCGCCGAGCAGTGGACCGCCCTCTACGAAGAACAGGGCAGCTACGCGGCCCAGGGCTTGCTGGAGCAACGCCGCCGCGACTACGGGATTTCCATCCAGGTGCTCGACGAAAGCGGCCAGCGCCTGGTCGACGGCACCTACCTGCCGCGCCCCCGCCACCGCCCGCCGCGCACCAGCGACCGCAACCTGCCGCGCTTCCCCTGGCGCCAACTGAGCCAGGAATACGTCAGCCCGCAGAGCAACCATACCTATCTGTTCATCTAC…	ATGCGTTCACTCTTCTGGCGAATCCTCGCCGCCTTCTGGCTGGCCCTGCTGCTGGTAGCCGGGCTTTCCATCCTGCTGGGTCGCGCGCTGAACCAGGACACCTGGATCATCGCCCGCCATCCCGGCCTGAAGGATCTCGCCGAGCAGTGGACCGCCCTCTACGAAGAACAGGGCAGCTACGCGGCCCAGGGCTTGCTGGAGCAACGCCGCCGCGACTACGGGATTTCCATCCAGGTGCTCGACGAAAGCGGCCAGCGCCTGGTCGACGGCACCTACCTGCCGCGCCCCCGCCACCGCCCGCCGCGCACCAGCGACCGCAACCTGCCGCGCTTCCCCTGGCGCCAACTGAGCCAGGAATACGTCAGCCCGCAGAGCAACCATACCTATCTGTTCATCTAC…
Query_1	1	1336	NZ_CTFK01000103	Pseudomonas aeruginosa isolate 10% 5 (contig_103)	95947	94612	1336	99.925	0	0	1	2462	ATGCGTTCACTCTTCTGGCGAATCCTCGCCGCCTTCTGGCTGGCCCTGCTGCTGGTAGCCGGGCTTTCCATCCTGCTGGGTCGCGCGCTGAACCAAGACACCTGGATCATCGCCCGCCATCCCGGCCTGAAGGATCTCGCCGAGCAGTGGACCGCCCTCTACGAAGAACAGGGCAGCTACGCGGCCCAGGGCTTGCTGGAGCAACGCCGCCGCGACTACGGGATTTCCATCCAGGTGCTCGACGAAAGCGGCCAGCGCCTGGTCGACGGCACCTACCTGCCGCGCCCCCGCCACCGCCCGCCGCGCACCAGCGACCGCAACCTGCCGCGCTTCCCCTGGCGCCAACTGAGCCAGGAATACGTCAGCCCGCAGAGCAACCATACCTATCTGTTCATCTAC…	ATGCGTTCACTCTTCTGGCGAATCCTCGCCGCCTTCTGGCTGGCCCTGCTGCTGGTAGCCGGGCTTTCCATCCTGCTGGGTCGCGCGCTGAACCAGGACACCTGGATCATCGCCCGCCATCCCGGCCTGAAGGATCTCGCCGAGCAGTGGACCGCCCTCTACGAAGAACAGGGCAGCTACGCGGCCCAGGGCTTGCTGGAGCAACGCCGCCGCGACTACGGGATTTCCATCCAGGTGCTCGACGAAAGCGGCCAGCGCCTGGTCGACGGCACCTACCTGCCGCGCCCCCGCCACCGCCCGCCGCGCACCAGCGACCGCAACCTGCCGCGCTTCCCCTGGCGCCAACTGAGCCAGGAATACGTCAGCCCGCAGAGCAACCATACCTATCTGTTCATCTAC…
Query_1	1	1336	NZ_BBQK01000010	Pseudomonas aeruginosa KF702 (contig_82)	220599	219264	1336	99.925	0	0	1	2462	ATGCGTTCACTCTTCTGGCGAATCCTCGCCGCCTTCTGGCTGGCCCTGCTGCTGGTAGCCGGGCTTTCCATCCTGCTGGGTCGCGCGCTGAACCAAGACACCTGGATCATCGCCCGCCATCCCGGCCTGAAGGATCTCGCCGAGCAGTGGACCGCCCTCTACGAAGAACAGGGCAGCTACGCGGCCCAGGGCTTGCTGGAGCAACGCCGCCGCGACTACGGGATTTCCATCCAGGTGCTCGACGAAAGCGGCCAGCGCCTGGTCGACGGCACCTACCTGCCGCGCCCCCGCCACCGCCCGCCGCGCACCAGCGACCGCAACCTGCCGCGCTTCCCCTGGCGCCAACTGAGCCAGGAATACGTCAGCCCGCAGAGCAACCATACCTATCTGTTCATCTAC…	ATGCGTTCACTCTTCTGGCGAATCCTCGCCGCCTTCTGGCTGGCCCTGCTGCTGGTAGCCGGGCTTTCCATCCTGCTGGGTCGCGCGCTGAACCAGGACACCTGGATCATCGCCCGCCATCCCGGCCTGAAGGATCTCGCCGAGCAGTGGACCGCCCTCTACGAAGAACAGGGCAGCTACGCGGCCCAGGGCTTGCTGGAGCAACGCCGCCGCGACTACGGGATTTCCATCCAGGTGCTCGACGAAAGCGGCCAGCGCCTGGTCGACGGCACCTACCTGCCGCGCCCCCGCCACCGCCCGCCGCGCACCAGCGACCGCAACCTGCCGCGCTTCCCCTGGCGCCAACTGAGCCAGGAATACGTCAGCCCGCAGAGCAACCATACCTATCTGTTCATCTAC…
Query_1	1	1336	NZ_JYGC02000001	Pseudomonas aeruginosa MRSN 20176 (scaffold00001)	427838	429173	1336	99.925	0	0	1	2462	ATGCGTTCACTCTTCTGGCGAATCCTCGCCGCCTTCTGGCTGGCCCTGCTGCTGGTAGCCGGGCTTTCCATCCTGCTGGGTCGCGCGCTGAACCAAGACACCTGGATCATCGCCCGCCATCCCGGCCTGAAGGATCTCGCCGAGCAGTGGACCGCCCTCTACGAAGAACAGGGCAGCTACGCGGCCCAGGGCTTGCTGGAGCAACGCCGCCGCGACTACGGGATTTCCATCCAGGTGCTCGACGAAAGCGGCCAGCGCCTGGTCGACGGCACCTACCTGCCGCGCCCCCGCCACCGCCCGCCGCGCACCAGCGACCGCAACCTGCCGCGCTTCCCCTGGCGCCAACTGAGCCAGGAATACGTCAGCCCGCAGAGCAACCATACCTATCTGTTCATCTAC…	ATGCGTTCACTCTTCTGGCGAATCCTCGCCGCCTTCTGGCTGGCCCTGCTGCTGGTAGCCGGGCTTTCCATCCTGCTGGGTCGCGCGCTGAACCAGGACACCTGGATCATCGCCCGCCATCCCGGCCTGAAGGATCTCGCCGAGCAGTGGACCGCCCTCTACGAAGAACAGGGCAGCTACGCGGCCCAGGGCTTGCTGGAGCAACGCCGCCGCGACTACGGGATTTCCATCCAGGTGCTCGACGAAAGCGGCCAGCGCCTGGTCGACGGCACCTACCTGCCGCGCCCCCGCCACCGCCCGCCGCGCACCAGCGACCGCAACCTGCCGCGCTTCCCCTGGCGCCAACTGAGCCAGGAATACGTCAGCCCGCAGAGCAACCATACCTATCTGTTCATCTAC…
Query_1	1	1336	NZ_JMBS02000051	Pseudomonas aeruginosa P7-L633/96 (contig51)	19182	20517	1336	99.925	0	0	1	2462	ATGCGTTCACTCTTCTGGCGAATCCTCGCCGCCTTCTGGCTGGCCCTGCTGCTGGTAGCCGGGCTTTCCATCCTGCTGGGTCGCGCGCTGAACCAAGACACCTGGATCATCGCCCGCCATCCCGGCCTGAAGGATCTCGCCGAGCAGTGGACCGCCCTCTACGAAGAACAGGGCAGCTACGCGGCCCAGGGCTTGCTGGAGCAACGCCGCCGCGACTACGGGATTTCCATCCAGGTGCTCGACGAAAGCGGCCAGCGCCTGGTCGACGGCACCTACCTGCCGCGCCCCCGCCACCGCCCGCCGCGCACCAGCGACCGCAACCTGCCGCGCTTCCCCTGGCGCCAACTGAGCCAGGAATACGTCAGCCCGCAGAGCAACCATACCTATCTGTTCATCTAC…	ATGCGTTCACTCTTCTGGCGAATCCTCGCCGCCTTCTGGCTGGCCCTGCTGCTGGTAGCCGGGCTTTCCATCCTGCTGGGTCGCGCGCTGAACCAGGACACCTGGATCATCGCCCGCCATCCCGGCCTGAAGGATCTCGCCGAGCAGTGGACCGCCCTCTACGAAGAACAGGGCAGCTACGCGGCCCAGGGCTTGCTGGAGCAACGCCGCCGCGACTACGGGATTTCCATCCAGGTGCTCGACGAAAGCGGCCAGCGCCTGGTCGACGGCACCTACCTGCCGCGCCCCCGCCACCGCCCGCCGCGCACCAGCGACCGCAACCTGCCGCGCTTCCCCTGGCGCCAACTGAGCCAGGAATACGTCAGCCCGCAGAGCAACCATACCTATCTGTTCATCTAC…
Query_1	1	1336	NZ_JTZO01000059	Pseudomonas aeruginosa AZPAE13848 (contig_60)	96130	94795	1336	99.925	0	0	1	2462	ATGCGTTCACTCTTCTGGCGAATCCTCGCCGCCTTCTGGCTGGCCCTGCTGCTGGTAGCCGGGCTTTCCATCCTGCTGGGTCGCGCGCTGAACCAAGACACCTGGATCATCGCCCGCCATCCCGGCCTGAAGGATCTCGCCGAGCAGTGGACCGCCCTCTACGAAGAACAGGGCAGCTACGCGGCCCAGGGCTTGCTGGAGCAACGCCGCCGCGACTACGGGATTTCCATCCAGGTGCTCGACGAAAGCGGCCAGCGCCTGGTCGACGGCACCTACCTGCCGCGCCCCCGCCACCGCCCGCCGCGCACCAGCGACCGCAACCTGCCGCGCTTCCCCTGGCGCCAACTGAGCCAGGAATACGTCAGCCCGCAGAGCAACCATACCTATCTGTTCATCTAC…	ATGCGTTCACTCTTCTGGCGAATCCTCGCCGCCTTCTGGCTGGCCCTGCTGCTGGTAGCCGGGCTTTCCATCCTGCTGGGTCGCGCGCTGAACCAGGACACCTGGATCATCGCCCGCCATCCCGGCCTGAAGGATCTCGCCGAGCAGTGGACCGCCCTCTACGAAGAACAGGGCAGCTACGCGGCCCAGGGCTTGCTGGAGCAACGCCGCCGCGACTACGGGATTTCCATCCAGGTGCTCGACGAAAGCGGCCAGCGCCTGGTCGACGGCACCTACCTGCCGCGCCCCCGCCACCGCCCGCCGCGCACCAGCGACCGCAACCTGCCGCGCTTCCCCTGGCGCCAACTGAGCCAGGAATACGTCAGCCCGCAGAGCAACCATACCTATCTGTTCATCTAC…
Query_1	1	1336	NZ_JTPD01000024	Pseudomonas aeruginosa AZPAE14991 (contig_24)	18804	20139	1336	99.925	0	0	1	2462	ATGCGTTCACTCTTCTGGCGAATCCTCGCCGCCTTCTGGCTGGCCCTGCTGCTGGTAGCCGGGCTTTCCATCCTGCTGGGTCGCGCGCTGAACCAAGACACCTGGATCATCGCCCGCCATCCCGGCCTGAAGGATCTCGCCGAGCAGTGGACCGCCCTCTACGAAGAACAGGGCAGCTACGCGGCCCAGGGCTTGCTGGAGCAACGCCGCCGCGACTACGGGATTTCCATCCAGGTGCTCGACGAAAGCGGCCAGCGCCTGGTCGACGGCACCTACCTGCCGCGCCCCCGCCACCGCCCGCCGCGCACCAGCGACCGCAACCTGCCGCGCTTCCCCTGGCGCCAACTGAGCCAGGAATACGTCAGCCCGCAGAGCAACCATACCTATCTGTTCATCTAC…	ATGCGTTCACTCTTCTGGCGAATCCTCGCCGCCTTCTGGCTGGCCCTGCTGCTGGTAGCCGGGCTTTCCATCCTGCTGGGTCGCGCGCTGAACCAGGACACCTGGATCATCGCCCGCCATCCCGGCCTGAAGGATCTCGCCGAGCAGTGGACCGCCCTCTACGAAGAACAGGGCAGCTACGCGGCCCAGGGCTTGCTGGAGCAACGCCGCCGCGACTACGGGATTTCCATCCAGGTGCTCGACGAAAGCGGCCAGCGCCTGGTCGACGGCACCTACCTGCCGCGCCCCCGCCACCGCCCGCCGCGCACCAGCGACCGCAACCTGCCGCGCTTCCCCTGGCGCCAACTGAGCCAGGAATACGTCAGCCCGCAGAGCAACCATACCTATCTGTTCATCTAC…
Query_1	1	1336	NZ_KI518852	Pseudomonas aeruginosa BL13 (scaffold_1)	2004378	2003043	1336	99.925	0	0	1	2462	ATGCGTTCACTCTTCTGGCGAATCCTCGCCGCCTTCTGGCTGGCCCTGCTGCTGGTAGCCGGGCTTTCCATCCTGCTGGGTCGCGCGCTGAACCAAGACACCTGGATCATCGCCCGCCATCCCGGCCTGAAGGATCTCGCCGAGCAGTGGACCGCCCTCTACGAAGAACAGGGCAGCTACGCGGCCCAGGGCTTGCTGGAGCAACGCCGCCGCGACTACGGGATTTCCATCCAGGTGCTCGACGAAAGCGGCCAGCGCCTGGTCGACGGCACCTACCTGCCGCGCCCCCGCCACCGCCCGCCGCGCACCAGCGACCGCAACCTGCCGCGCTTCCCCTGGCGCCAACTGAGCCAGGAATACGTCAGCCCGCAGAGCAACCATACCTATCTGTTCATCTAC…	ATGCGTTCACTCTTCTGGCGAATCCTCGCCGCCTTCTGGCTGGCCCTGCTGCTGGTAGCCGGGCTTTCCATCCTGCTGGGTCGCGCGCTGAACCAGGACACCTGGATCATCGCCCGCCATCCCGGCCTGAAGGATCTCGCCGAGCAGTGGACCGCCCTCTACGAAGAACAGGGCAGCTACGCGGCCCAGGGCTTGCTGGAGCAACGCCGCCGCGACTACGGGATTTCCATCCAGGTGCTCGACGAAAGCGGCCAGCGCCTGGTCGACGGCACCTACCTGCCGCGCCCCCGCCACCGCCCGCCGCGCACCAGCGACCGCAACCTGCCGCGCTTCCCCTGGCGCCAACTGAGCCAGGAATACGTCAGCCCGCAGAGCAACCATACCTATCTGTTCATCTAC…
Query_1	1	1338	NZ_LR130534.1	Pseudomonas aeruginosa isolate paerg005 (paerg005-contig000)	2028404	2027067	1338	99.851	0	0	2	2460	ATGCGTTCACTCTTCTGGCGAATCCTCGCCGCCTTCTGGCTGGCCCTGCTGCTGGTAGCCGGGCTTTCCATCCTGCTGGGTCGCGCGCTGAACCAAGACACCTGGATCATCGCCCGCCATCCCGGCCTGAAGGATCTCGCCGAGCAGTGGACCGCCCTCTACGAAGAACAGGGCAGCTACGCGGCCCAGGGCTTGCTGGAGCAACGCCGCCGCGACTACGGGATTTCCATCCAGGTGCTCGACGAAAGCGGCCAGCGCCTGGTCGACGGCACCTACCTGCCGCGCCCCCGCCACCGCCCGCCGCGCACCAGCGACCGCAACCTGCCGCGCTTCCCCTGGCGCCAACTGAGCCAGGAATACGTCAGCCCGCAGAGCAACCATACCTATCTGTTCATCTAC…	ATGCGTTCACTCTTCTGGCGAATCCTCGCCGCCTTCTGGCTGGCCCTGCTGCTGGTAGCCGGGCTTTCCATCCTGCTGGGTCGCGCGCTGAACCAGGACACCTGGATCATCGCCCGCCATCCCGGCCTGAAGGATCTCGCCGAGCAGTGGACCGCCCTCTACGAAGAACAGGGCAGCTACGCGGCCCAGGGCTTGCTGGAGCAACGCCGCCGCGACTACGGGATTTCCATCCAGGTGCTCGACGAAAGCGGCCAGCGCCTGGTCGACGGCACCTACCTGCCGCGCCCCCGCCACCGCCCGCCGCGCACCAGCGACCGCAACCTGCCGCGCTTCCCCTGGCGCCAACTGAGCCAGGAATACGTCAGCCCGCAGAGCAACCATACCTATCTGTTCATCTAC…
Query_1	1	1338	NZ_SCWQ01000014.1	Pseudomonas aeruginosa 170 (scaffold_13)	19169	20506	1338	99.851	0	0	2	2460	ATGCGTTCACTCTTCTGGCGAATCCTCGCCGCCTTCTGGCTGGCCCTGCTGCTGGTAGCCGGGCTTTCCATCCTGCTGGGTCGCGCGCTGAACCAAGACACCTGGATCATCGCCCGCCATCCCGGCCTGAAGGATCTCGCCGAGCAGTGGACCGCCCTCTACGAAGAACAGGGCAGCTACGCGGCCCAGGGCTTGCTGGAGCAACGCCGCCGCGACTACGGGATTTCCATCCAGGTGCTCGACGAAAGCGGCCAGCGCCTGGTCGACGGCACCTACCTGCCGCGCCCCCGCCACCGCCCGCCGCGCACCAGCGACCGCAACCTGCCGCGCTTCCCCTGGCGCCAACTGAGCCAGGAATACGTCAGCCCGCAGAGCAACCATACCTATCTGTTCATCTAC…	ATGCGTTCACTCTTCTGGCGAATCCTCGCCGCCTTCTGGCTGGCCCTGCTGCTGGTAGCCGGGCTTTCCATCCTGCTGGGTCGCGCGCTGAACCAGGACACCTGGATCATCGCCCGCCATCCCGGCCTGAAGGATCTCGCCGAGCAGTGGACCGCCCTCTACGAAGAACAGGGCAGCTACGCGGCCCAGGGCTTGCTGGAGCAACGCCGCCGCGACTACGGGATTTCCATCCAGGTGCTCGACGAAAGCGGCCAGCGCCTGGTCGACGGCACCTACCTGCCGCGCCCCCGCCACCGCCCGCCGCGCACCAGCGACCGCAACCTGCCGCGCTTCCCCTGGCGCCAACTGAGCCAGGAATACGTCAGCCCGCAGAGCAACCATACCTATCTGTTCATCTAC…
Query_1	1	1338	NZ_RXFB01000014.1	Pseudomonas aeruginosa AUS516 (contigIPC287_14.1)	96257	94920	1338	99.851	0	0	2	2460	ATGCGTTCACTCTTCTGGCGAATCCTCGCCGCCTTCTGGCTGGCCCTGCTGCTGGTAGCCGGGCTTTCCATCCTGCTGGGTCGCGCGCTGAACCAAGACACCTGGATCATCGCCCGCCATCCCGGCCTGAAGGATCTCGCCGAGCAGTGGACCGCCCTCTACGAAGAACAGGGCAGCTACGCGGCCCAGGGCTTGCTGGAGCAACGCCGCCGCGACTACGGGATTTCCATCCAGGTGCTCGACGAAAGCGGCCAGCGCCTGGTCGACGGCACCTACCTGCCGCGCCCCCGCCACCGCCCGCCGCGCACCAGCGACCGCAACCTGCCGCGCTTCCCCTGGCGCCAACTGAGCCAGGAATACGTCAGCCCGCAGAGCAACCATACCTATCTGTTCATCTAC…	ATGCGTTCACTCTTCTGGCGAATCCTCGCCGCCTTCTGGCTGGCCCTGCTGCTGGTAGCCGGGCTTTCCATCCTGCTGGGTCGCGCGCTGAACCAGGACACCTGGATCATCGCCCGCCATCCCGGCCTGAAGGATCTCGCCGAGCAGTGGACCGCCCTCTACGAAGAACAGGGCAGCTACGCGGCCCAGGGCTTGCTGGAGCAACGCCGCCGCGACTACGGGATTTCCATCCAGGTGCTCGACGAAAGCGGCCAGCGCCTGGTCGACGGCACCTACCTGCCGCGCCCCCGCCACCGCCCGCCGCGCACCAGCGACCGCAACCTGCCGCGCTTCCCCTGGCGCCAACTGAGCCAGGAATACGTCAGCCCGCAGAGCAACCATACCTATCTGTTCATCTAC…
Query_1	1	1338	NZ_RXDD01000018.1	Pseudomonas aeruginosa Jp100 (contigIPC750_18.1)	95979	94642	1338	99.851	0	0	2	2460	ATGCGTTCACTCTTCTGGCGAATCCTCGCCGCCTTCTGGCTGGCCCTGCTGCTGGTAGCCGGGCTTTCCATCCTGCTGGGTCGCGCGCTGAACCAAGACACCTGGATCATCGCCCGCCATCCCGGCCTGAAGGATCTCGCCGAGCAGTGGACCGCCCTCTACGAAGAACAGGGCAGCTACGCGGCCCAGGGCTTGCTGGAGCAACGCCGCCGCGACTACGGGATTTCCATCCAGGTGCTCGACGAAAGCGGCCAGCGCCTGGTCGACGGCACCTACCTGCCGCGCCCCCGCCACCGCCCGCCGCGCACCAGCGACCGCAACCTGCCGCGCTTCCCCTGGCGCCAACTGAGCCAGGAATACGTCAGCCCGCAGAGCAACCATACCTATCTGTTCATCTAC…	ATGCGTTCACTCTTCTGGCGAATCCTCGCCGCCTTCTGGCTGGCCCTGCTGCTGGTAGCCGGGCTTTCCATCCTGCTGGGTCGCGCGCTGAACCAGGACACCTGGATCATCGCCCGCCATCCCGGCCTGAAGGATCTCGCCGAGCAGTGGACCGCCCTCTACGAAGAACAGGGCAGCTACGCGGCCCAGGGCTTGCTGGAGCAACGCCGCCGCGACTACGGGATTTCCATCCAGGTGCTCGACGAAAGCGGCCAGCGCCTGGTCGACGGCACCTACCTGCCGCGCCCCCGCCACCGCCCGCCGCGCACCAGCGACCGCAACCTGCCGCGCTTCCCCTGGCGCCAACTGAGCCAGGAATACGTCAGCCCGCAGAGCAACCATACCTATCTGTTCATCTAC…
Query_1	1	1338	NZ_RXCM01000008.1	Pseudomonas aeruginosa P2404 (contigIPC1110_8.1)	19211	20548	1338	99.851	0	0	2	2460	ATGCGTTCACTCTTCTGGCGAATCCTCGCCGCCTTCTGGCTGGCCCTGCTGCTGGTAGCCGGGCTTTCCATCCTGCTGGGTCGCGCGCTGAACCAAGACACCTGGATCATCGCCCGCCATCCCGGCCTGAAGGATCTCGCCGAGCAGTGGACCGCCCTCTACGAAGAACAGGGCAGCTACGCGGCCCAGGGCTTGCTGGAGCAACGCCGCCGCGACTACGGGATTTCCATCCAGGTGCTCGACGAAAGCGGCCAGCGCCTGGTCGACGGCACCTACCTGCCGCGCCCCCGCCACCGCCCGCCGCGCACCAGCGACCGCAACCTGCCGCGCTTCCCCTGGCGCCAACTGAGCCAGGAATACGTCAGCCCGCAGAGCAACCATACCTATCTGTTCATCTAC…	ATGCGTTCACTCTTCTGGCGAATCCTCGCCGCCTTCTGGCTGGCCCTGCTGCTGGTAGCCGGGCTTTCCATCCTGCTGGGTCGCGCGCTGAACCAGGACACCTGGATCATCGCCCGCCATCCCGGCCTGAAGGATCTCGCCGAGCAGTGGACCGCCCTCTACGAAGAACAGGGCAGCTACGCGGCCCAGGGCTTGCTGGAGCAACGCCGCCGCGACTACGGGATTTCCATCCAGGTGCTCGACGAAAGCGGCCAGCGCCTGGTCGACGGCACCTACCTGCCGCGCCCCCGCCACCGCCCGCCGCGCACCAGCGACCGCAACCTGCCGCGCTTCCCCTGGCGCCAACTGAGCCAGGAATACGTCAGCCCGCAGAGCAACCATACCTATCTGTTCATCTAC…
Query_1	1	1338	NZ_RXWS01000085.1	Pseudomonas aeruginosa MRSN11278 (MRSN11278_contig00085)	7562	6225	1338	99.851	0	0	2	2460	ATGCGTTCACTCTTCTGGCGAATCCTCGCCGCCTTCTGGCTGGCCCTGCTGCTGGTAGCCGGGCTTTCCATCCTGCTGGGTCGCGCGCTGAACCAAGACACCTGGATCATCGCCCGCCATCCCGGCCTGAAGGATCTCGCCGAGCAGTGGACCGCCCTCTACGAAGAACAGGGCAGCTACGCGGCCCAGGGCTTGCTGGAGCAACGCCGCCGCGACTACGGGATTTCCATCCAGGTGCTCGACGAAAGCGGCCAGCGCCTGGTCGACGGCACCTACCTGCCGCGCCCCCGCCACCGCCCGCCGCGCACCAGCGACCGCAACCTGCCGCGCTTCCCCTGGCGCCAACTGAGCCAGGAATACGTCAGCCCGCAGAGCAACCATACCTATCTGTTCATCTAC…	ATGCGTTCACTCTTCTGGCGAATCCTCGCCGCCTTCTGGCTGGCCCTGCTGCTGGTAGCCGGGCTTTCCATCCTGCTGGGTCGCGCGCTGAACCAGGACACCTGGATCATCGCCCGCCATCCCGGCCTGAAGGATCTCGCCGAGCAGTGGACCGCCCTCTACGAAGAACAGGGCAGCTACGCGGCCCAGGGCTTGCTGGAGCAACGCCGCCGCGACTACGGGATTTCCATCCAGGTGCTCGACGAAAGCGGCCAGCGCCTGGTCGACGGCACCTACCTGCCGCGCCCCCGCCACCGCCCGCCGCGCACCAGCGACCGCAACCTGCCGCGCTTCCCCTGGCGCCAACTGAGCCAGGAATACGTCAGCCCGCAGAGCAACCATACCTATCTGTTCATCTAC…
[truncated: 3,569 more rows]
